# Supplementary material for: Bacterial chromosome conformation and cell-free gene expression in synthetic 2D compartments
Source: Nat Commun. 2025 Nov 14;16:10026. doi: 10.1038/s41467-025-65249-2 (PMC12618494; doi:10.1038/s41467-025-65249-2)
Supplement: Supplementary file 11 — Source Data [file 41467_2025_65249_MOESM11_ESM.zip]

Archive with 79 entries (64 files):
- source-data/
- __MACOSX/._source-data
- source-data/.DS_Store
- __MACOSX/source-data/._.DS_Store
- source-data/figure-data/
- source-data/image-segmentation/
- source-data/figure-data/Fig2+FigS2+FigS3/
- source-data/figure-data/FigS9/
- source-data/figure-data/.DS_Store
- __MACOSX/source-data/figure-data/._.DS_Store
- source-data/figure-data/FigS6/
- source-data/figure-data/FigS8/
- source-data/figure-data/FigS11/
- source-data/figure-data/FigS10/
- source-data/figure-data/Fig3+FigS5/
- source-data/figure-data/FigS4/
- source-data/figure-data/FigS2/
- source-data/figure-data/Fig5/
- source-data/figure-data/Fig4/
- source-data/image-segmentation/exemplary-chromosome-image.tif
- source-data/image-segmentation/image-segmentation.ipynb
- __MACOSX/source-data/image-segmentation/._image-segmentation.ipynb
- source-data/image-segmentation/.ipynb_checkpoints/
- source-data/image-segmentation/full-kymograph-Fig2B.tif
- __MACOSX/source-data/image-segmentation/._full-kymograph-Fig2B.tif
- source-data/figure-data/Fig2+FigS2+FigS3/.DS_Store
- __MACOSX/source-data/figure-data/Fig2+FigS2+FigS3/._.DS_Store
- source-data/figure-data/Fig2+FigS2+FigS3/HA-HT-lysis.xlsx
- __MACOSX/source-data/figure-data/Fig2+FigS2+FigS3/._HA-HT-lysis.xlsx
- source-data/figure-data/Fig2+FigS2+FigS3/├ƒ'-profile.xlsx
- __MACOSX/source-data/figure-data/Fig2+FigS2+FigS3/._├ƒ'-profile.xlsx
- source-data/figure-data/Fig2+FigS2+FigS3/├ƒ'-lysis.xlsx
- source-data/figure-data/Fig2+FigS2+FigS3/MukB-lysis.xlsx
- source-data/figure-data/Fig2+FigS2+FigS3/MukB-profile.xlsx
- __MACOSX/source-data/figure-data/Fig2+FigS2+FigS3/._MukB-profile.xlsx
- source-data/figure-data/Fig2+FigS2+FigS3/HU-GFP-lysis.xlsx
- __MACOSX/source-data/figure-data/Fig2+FigS2+FigS3/._HU-GFP-lysis.xlsx
- source-data/figure-data/Fig2+FigS2+FigS3/L9-profile.xlsx
- __MACOSX/source-data/figure-data/Fig2+FigS2+FigS3/._L9-profile.xlsx
- source-data/figure-data/Fig2+FigS2+FigS3/L9-lysis.xlsx
- __MACOSX/source-data/figure-data/Fig2+FigS2+FigS3/._L9-lysis.xlsx
- source-data/figure-data/FigS9/MukB-Pulldown.xlsx
- __MACOSX/source-data/figure-data/FigS9/._MukB-Pulldown.xlsx
- source-data/figure-data/FigS6/plasmid_tracks.xml
- __MACOSX/source-data/figure-data/FigS6/._plasmid_tracks.xml
- source-data/figure-data/FigS8/HT-labeling-procedure.xlsx
- __MACOSX/source-data/figure-data/FigS8/._HT-labeling-procedure.xlsx
- source-data/figure-data/FigS11/HU-MukB-lysis-degradation.xlsx
- __MACOSX/source-data/figure-data/FigS11/._HU-MukB-lysis-degradation.xlsx
- source-data/figure-data/FigS10/Results-rpoC.csv
- __MACOSX/source-data/figure-data/FigS10/._Results-rpoC.csv
- source-data/figure-data/FigS10/Results-rpoC-PKA.csv
- __MACOSX/source-data/figure-data/FigS10/._Results-rpoC-PKA.csv
- source-data/figure-data/Fig3+FigS5/Protein-production-counter.xlsx
- __MACOSX/source-data/figure-data/Fig3+FigS5/._Protein-production-counter.xlsx
- source-data/figure-data/Fig3+FigS5/HU-signals.xlsx
- __MACOSX/source-data/figure-data/Fig3+FigS5/._HU-signals.xlsx
- source-data/figure-data/Fig3+FigS5/Protein-production-rate.xlsx
- source-data/figure-data/Fig3+FigS5/RNAP-signals.xlsx
- __MACOSX/source-data/figure-data/Fig3+FigS5/._RNAP-signals.xlsx
- source-data/figure-data/FigS4/Rif-2.xlsx
- __MACOSX/source-data/figure-data/FigS4/._Rif-2.xlsx
- source-data/figure-data/FigS4/Peg-1.xlsx
- __MACOSX/source-data/figure-data/FigS4/._Peg-1.xlsx
- source-data/figure-data/FigS4/Peg-2.xlsx
- source-data/figure-data/FigS4/Rif-1.xlsx
- __MACOSX/source-data/figure-data/FigS4/._Rif-1.xlsx
- source-data/figure-data/FigS2/growth-curves.xlsx
- __MACOSX/source-data/figure-data/FigS2/._growth-curves.xlsx
- source-data/figure-data/Fig5/.DS_Store
- __MACOSX/source-data/figure-data/Fig5/._.DS_Store
- source-data/figure-data/Fig5/Area_Panel-E.xlsx
- source-data/figure-data/Fig5/Chromosome-Areas.xlsx
- __MACOSX/source-data/figure-data/Fig5/._Chromosome-Areas.xlsx
- source-data/figure-data/Fig4/MukB-RNAP-release.xlsx
- __MACOSX/source-data/figure-data/Fig4/._MukB-RNAP-release.xlsx
- source-data/figure-data/Fig4/Areas-WT-delMukB.xlsx
- __MACOSX/source-data/figure-data/Fig4/._Areas-WT-delMukB.xlsx
- source-data/image-segmentation/.ipynb_checkpoints/image-segmentation-checkpoint.ipynb
