# Supplementary material for: Bacterial chromosome conformation and cell-free gene expression in synthetic 2D compartments
Source: Nat Commun. 2025 Nov 14;16:10026. doi: 10.1038/s41467-025-65249-2 (PMC12618494; doi:10.1038/s41467-025-65249-2)
Supplement: Supplementary file 11 — Source Data [file 41467_2025_65249_MOESM11_ESM.zip › source-data/image-segmentation/image-segmentation.ipynb]

# %% [markdown]
# Custom image segmentation for cell-free chromosomes

Two custom Python-based processing pipelines for the segmentation of
1. A **kymograph** showing the reversible pulling and relaxation of chromosomes into the bottom thin capillary using an electric field
2. Chromosomes transplanted into large, diamond-shaped compartments to estimate **chromosome areas**


# %% [markdown]
## 1. Segmentation of kymograph produced from reversible chromosome pulling using an E-field

The chromosome was extracted from an *E. coli* cell expressing HUa-GFP from plasmids into small compartments using a cell lysis buffer. The chromosome is labeled by HUa-GFP through unspecific DNA binding and reversibly stretched and relaxed with a weak electric field across the compartment in cell lysis buffer.

# %% [code]
import numpy as np
import skimage.segmentation 
import matplotlib.pylab as plt
import tifffile as Tiff
from skimage import filters
from skimage.morphology import remove_small_objects, remove_small_holes
from skimage.measure import find_contours

# %% [code]
# Load kymograph image from file
kymograph_path = "full-kymograph-Fig2B.tif"
kymograph = Tiff.imread(kymograph_path)

# Get image dimensions: H = spatial axis, W = time axis
H, W = kymograph.shape

# Generate time and position axes with physical units (e.g., 0.2 sec/pixel, 0.16 µm/pixel)
time = np.arange(0, W) * 0.2         # Time in seconds
position = np.arange(0, H) * 0.16    # Position in micrometers

# Create figure for displaying the kymograph
plt.figure(figsize=(9, 5))
plt.imshow(kymograph, interpolation='None', cmap=plt.cm.RdYlBu_r, vmin=3000, vmax=20000)

# Replace default xticks with time values (excluding first and last tick for clarity)
xticks, xtickslabels = plt.xticks()
plt.xticks(xticks[1:-1], time[np.uint(xticks[1:-1])])

# Replace default yticks with position values (excluding first and last tick for clarity)
yticks, ytickslabels = plt.yticks()
plt.yticks(yticks[1:-1], position[np.uint(yticks[1:-1])])

# Smooth the image with a Gaussian filter to suppress noise
smoothed_kymograph = filters.gaussian(kymograph, 1.75)

# Compute an intensity threshold using the triangle method
threshold = filters.threshold_triangle(smoothed_kymograph)

# Binarize the image by thresholding (foreground is below threshold)
binary = smoothed_kymograph < threshold

# Remove small noise objects and fill small holes in the binary mask
binary = remove_small_objects(binary, 100)
binary = remove_small_holes(binary)

# Find object contours in the binary mask
contours = find_contours(binary)

# Plot each contour over the kymograph image
for contour in contours:
    y, x = contour.T
    plt.plot(x, y, color='white', linewidth=0.75)

# Label axes and display the final plot
plt.xlabel("Time (sec)")
plt.ylabel("Extension (µm)")
plt.show()


# %% [markdown]
# 2. Segmentation of transplanted chromosomes in large, diamond-shaped compartments

The chromosomes were labeled with 100-200nM SYBR Green I in large compartments in dilute buffer and the cell-free transcription-translation (TxTl) system. The provided exemplary image shows a small region inside a large compartment containing chromosomes incubated in a TxTl system with 1% (w/v) PEG, 200nM SYBR Green I, and 500nM rifampicin at 34ºC. Rifampicin was added to block transcription initiation.

# %% [code]
import scipy.ndimage as ndi
from skimage import img_as_float, morphology, measure

# This segmentation is using an object detection method found at
# https://github.com/stardist/stardist
from stardist.models import StarDist2D
from csbdeep.utils import normalize

# creates a pretrained model
model = StarDist2D.from_pretrained('2D_versatile_fluo')

# %% [code]
# Helper function for visualization and segmentation

def visualize_with_napari(image, segmentation, title=""):
    """
    Visualizes a 3D grayscale image stack with an overlaid segmentation mask using Napari.

    This function opens a Napari viewer to display a 3D image (e.g., time series or z-stack)
    along with a corresponding label mask for segmentation. The viewer window title includes
    a date extracted from the `title` string.

    Parameters
    ----------
    image : np.ndarray
        A 3D NumPy array of shape (T, H, W), representing a stack of 2D grayscale images.

    segmentation : np.ndarray
        A 3D NumPy array of the same shape as `image`, containing integer label masks
        corresponding to each frame in the image stack.

    title : str, optional
        A string used to generate the Napari viewer title. A date in `DDMMYYYY` format is
        extracted from this string using a regular expression and appended to the title.
        Default is an empty string.

    Notes
    -----
    - If no date in `DDMMYYYY` format is found in `title`, a `AttributeError` will be raised.
    - Image is displayed using a reversed grayscale colormap (`gray_r`).
    - Segmentation is added as a separate label layer named "DNA segmentation".

    Example
    -------
    >>> visualize_with_napari(image_stack, label_stack, title="PEG_Experiment_15082025")
    """
    viewer = napari.view_image(
        image,
        name="Chromosomes",
        colormap="gray_r",
        title=title + " - " + re.search(r'\d{2}\d{2}\d{4}', title).group()
    )
    viewer.add_labels(segmentation, name='DNA segmentation')

def filter_objects_by_size(label_image, min_size=0, max_size=None):
    """
    Filters labeled objects in an image by size.

    Removes objects smaller than `min_size` and, optionally, removes objects larger than
    `max_size` from a labeled image.

    Parameters
    ----------
    label_image : np.ndarray
        A 2D or 3D array of labeled objects. Each connected component should have a unique
        positive integer label. Background is assumed to be 0.

    min_size : int, optional
        The minimum size (in pixels or voxels) an object must have to be retained. 
        Objects smaller than this will be removed. Default is 0.

    max_size : int or None, optional
        The maximum size (in pixels or voxels) an object is allowed to have to be retained.
        Objects larger than this will be removed. If `None`, no upper size filtering is applied.
        Default is None.

    Returns
    -------
    filtered : np.ndarray
        A labeled image with only objects within the specified size range.
        The labels of retained objects remain unchanged from the original `label_image`.

    Notes
    -----
    - This function uses `skimage.morphology.remove_small_objects` under the hood.
    - To remove objects larger than `max_size`, the function subtracts the output of 
      `remove_small_objects(..., max_size)` from the one filtered with `min_size`.

    Example
    -------
    >>> filtered = filter_objects_by_size(labeled_img, min_size=50, max_size=5000)
    """
    small_removed = remove_small_objects(label_image, min_size)
    if max_size is not None:
        mid_removed = remove_small_objects(small_removed, max_size)
        large_removed = small_removed - mid_removed
        return large_removed
    else:
        return small_removed


# %% [code]
# Load the fluorescence image and convert it to float format (values between 0 and 1)
img_path = "exemplary-chromosome-image.tif"
img = img_as_float(Tiff.imread(img_path))

# Apply background correction using difference of Gaussians
# (sharp structures remain, smooth background is subtracted)
img_background_corrected = ndi.gaussian_filter(img, 0.7) - ndi.gaussian_filter(img, 15)

# Further smooth the image using morphological opening to suppress small bright noise
img_smoothed = ndi.grey_opening(img_background_corrected, 3)

# Segment the image using a pretrained deep learning model (e.g., Cellpose or StarDist)
# The segmentation output is a labeled image where each object has a unique label
label = model.predict_instances(normalize(img_smoothed, 2, 98))[0]  # Assumes robust normalization

# Binarize the label image and apply binary dilation to slightly expand object boundaries
label = morphology.binary_dilation(label > 0, footprint=np.ones((2, 2)))

# Relabel connected components to ensure unique labels after dilation
label = measure.label(label)

# Filter out objects that are too small or too large
label = filter_objects_by_size(label, min_size=1, max_size=2000)

# Measure region properties for all remaining segmented objects
properties = (
    'label',
    'area',
    'intensity_mean',
    'centroid',
    'intensity_std',
    'centroid_weighted'
)
props = measure.regionprops_table(label, intensity_image=img, properties=properties)

# Determine image intensity limits for display (using 5th and 95th percentiles)
vmin, vmax = np.percentile(img, (5, 95))

# Get image dimensions
H, W = img.shape

# Create physical position axes based on pixel size (0.16 µm per pixel)
y_position = np.arange(0, H) * 0.16    # Y axis in micrometers
x_position = np.arange(0, W) * 0.16    # X axis in micrometers

# Plot the original image with segmentation contours
plt.figure(figsize=(8, 5))
plt.subplot(121)
plt.title("Exemplary raw image of chromosomes \n in a large compartment")
plt.imshow(img, interpolation='None', cmap=plt.cm.gray, vmin=vmin, vmax=vmax)

# Set y-axis ticks using physical coordinates (skip first and last for cleanliness)
yticks, ytickslabels = plt.yticks()
plt.yticks(yticks[1:-1], y_position[np.uint(yticks[1:-1])])

# Set x-axis ticks using physical coordinates (skip first and last for cleanliness)
xticks, xtickslabels = plt.xticks()
plt.xticks(xticks[1:-1], x_position[np.uint(xticks[1:-1])])

# Label axes
plt.ylabel("Y position (µm)")
plt.xlabel("X position (µm)")

plt.subplot(122)
plt.title("Segmentation of the image")
plt.imshow(img, interpolation='None', cmap=plt.cm.RdYlBu_r, vmin=vmin, vmax=vmax)

# Extract and plot object contours from the binary mask
contours = find_contours(label > 0)
for contour in contours:
    y, x = contour.T
    plt.plot(x, y, color='k', linewidth=0.75)

# Set y-axis ticks using physical coordinates (skip first and last for cleanliness)
yticks, ytickslabels = plt.yticks()
plt.yticks(yticks[1:-1], y_position[np.uint(yticks[1:-1])])

# Set x-axis ticks using physical coordinates (skip first and last for cleanliness)
xticks, xtickslabels = plt.xticks()
plt.xticks(xticks[1:-1], x_position[np.uint(xticks[1:-1])])

# Label axes
plt.ylabel("Y position (µm)")
plt.xlabel("X position (µm)")

plt.tight_layout()
plt.show()
