# Supplementary material for: Bacterial chromosome conformation and cell-free gene expression in synthetic 2D compartments
Source: Nat Commun. 2025 Nov 14;16:10026. doi: 10.1038/s41467-025-65249-2 (PMC12618494; doi:10.1038/s41467-025-65249-2)
Supplement: Supplementary file 11 — Source Data [file 41467_2025_65249_MOESM11_ESM.zip › source-data/figure-data/Fig2+FigS2+FigS3/HA-HT-lysis.xlsx]

## Sheet: Sheet1
Time (min)	HA Rep.1	HA Rep.2	HA Rep.3	HA Rep.4	HA Rep.5	HA Rep.6	HA Rep.7
0	26924	26390.7	24821.1	16887.9	28356.9	12167.9	23662.4
0.00833333	26967.2	26433.9	24864.2	17252.6	28400.1	13007.3	24042.1
0.0166667	26796.8	26418.9	24849.2	17250.4	28385.1	13226.9	24198.7
0.025	26329.1	25951.2	24394.7	17943.4	27917.5	15021	23930.3
0.0333333	25538.9	25582.6	24026.1	18432.7	27548.8	14727.8	25097.9
0.0416667	24501.7	24702.6	23321.7	18327.1	2084.96	14078.4	24738.8
0.05	24765.9	5468.08	23806.6	18900	1551.11	14654.7	25223.7
0.0583333	24644.6	683.175	23699.7	18856.3	905.839	14610.2	25140.8
0.0666667	24775.8	366.38	23859.5	19253.2	798.232	14920.3	25285.1
0.075	1359.89	477.43	24024.1	19578.8	958.238	15280.5	25457.5
0.0833333	715.596	311.513	24097.1	19715.1	871.705	15417.8	25685.8
0.0916667	431.938	179.748	24032.5	19666.3	793.174	15445.8	25778.5
0.1	244.061	230.289	24100.1	19718.1	841.969	15551.2	25885.9
0.108333	43.7689	-34.8111	23997.3	19615.3	688.324	15520.9	25783.1
0.116667	190.21	37.2194	24171.5	19789.6	842.301	15731.4	25970.6
0.125	187.752	-67.3503	24178.6	19796.6	822.215	15762.6	26164
0.133333	331.578	61.2577	24340.6	19950.3	966.927	15992.9	26481.9
0.141667	250.244	-25.4954	24325.1	19558.3	949.854	15986.5	26466.4
0.15	158.285	-69.5489	24342.7	19149.3	916.494	16084.9	26523.3
0.158333	85.7327	-120.846	24349.8	18855.5	901.351	16133.5	26555.9
0.166667	104.328	-20.0641	24471.5	18673.3	995.994	16309.7	26687.7
0.175	-110.457	-312.985	24258.5	17743.3	765.223	16325.3	26500.6
0.183333	19.8091	-152.882	24344.5	17674.1	901.351	16519.1	26635.4
0.191667	-127.854	-297.609	24267	17122.1	780.701	16413.5	26519.1
0.2	-20.19	-195.456	24378.4	3160.44	885.336	16526.3	26630.6
0.208333	21.5896	-176.118	24453.2	2493.4	936.9	16601.1	26700.1
0.216667	46.3074	-154.006	24444.6	2319.28	957.262	16637.4	26644.1
0.225	57.1486	-120.403	24392.3	2176.32	935.858	16733.7	26568.8
0.233333	-47.8117	-320.899	24289.7	2037.72	802.265	16631.2	26381
0.241667	106.64	-71.773	24567.6	2227.67	1032.45	16838	26584.2
0.25	0.0127143	-172.514	24448.4	2123.91	830.154	16740	26424.3
0.258333	-31.8891	-191.528	24433.9	1997.15	812.368	16703.3	26294
0.266667	114.794	-48.5691	24569.9	2034.07	939.905	16854.5	26403.5
0.275	-6.38814	-166.533	24476.5	1918.34	843.959	16761.1	26210.7
0.283333	18.2659	-130.228	24514.8	1906.33	838.297	16795.6	26157.6
0.291667	59.1764	-117.957	24528.8	1877.09	819.143	16843.4	26126.1
0.3	118.801	-77.9517	24569.5	1866.48	885.715	16914	26192.8
0.308333	110.581	-151.18	24617	1875.23	880.71	16944.6	26293.6
0.316667	164.992	-114.44	24647.3	1833.06	879.375	17046.5	26441.4
0.325	154.746	-111.767	24653.6	1820.6	852.417	17052.8	26447.7
0.333333	138.322	-126.327	24648.8	1712.57	808.217	17048	26585
0.341667	149.956	-179.735	24686.5	1702.52	816.292	17059.8	26638.6
0.35	150.161	-154.084	24723.2	1723.81	838.617	17050.8	26675.3
0.358333	126.906	-155.434	24707.1	1631.65	815.305	16956.3	26685.1
0.366667	192.937	-88.5286	24702	1700.59	884.322	17026.4	26755.3
0.375	167.455	-100.36	24711.8	1633.98	850.723	16979.3	26765
0.383333	150.338	-109.69	24707	1595.48	843.608	16974.5	26718.4
0.391667	172.953	-90.3534	24706.6	1616.61	800.424	16993.9	26672.8
0.4	218.671	-41.1584	24787.8	1671.88	857.573	17043.4	26725.2
0.408333	137.132	-125.039	24683.3	1590.34	774.112	16961.8	26630.9
0.416667	202.914	-69.5421	24655.8	1590.12	816.974	17021	26613.5
0.425	202.231	-91.9966	24665	1575.7	811.677	16930.7	26567.3
0.433333	257.852	-34.5733	24731.5	1642.14	871.158	16942.8	26617.2
0.441667	210.567	-66.8823	24715.9	1600.48	816.749	16884.5	26601.6
0.45	186.812	-83.3189	24699.4	1584.04	777.649	16791.4	26568.6
0.458333	189.415	-89.1291	24705.4	1556.98	737.331	16781.4	26388.3
0.466667	222.104	-64.2521	24745.8	1587.36	751.238	16748.5	26396.1
0.475	203.742	-92.0147	24737.9	1574.31	735.841	16740.6	26386.7
0.483333	235.492	-74.5907	24759.2	1589.25	751.733	16737.6	26256.6
0.491667	245.675	-66.4886	24769.4	1553.83	761.916	16647.9	26144.7
0.5	258.048	-59.6244	24805.3	1539.98	769.979	16660.2	26111.1
0.508333	252.349	-41.3621	24805	1524.55	793.263	16674.7	25989.5
0.516667	237.177	-60.0939	24784.1	1511.59	780.293	16646.8	25971.9
0.525	274.813	-20.9593	24829.9	1557.41	826.119	16692.6	25921.5
0.533333	232.966	-76.1404	24747.6	1520.29	826.83	16655.5	25884.4
0.541667	91.4936	-233.211	24561.5	1417.53	976.025	16481.2	25742.9
0.55	159.594	-165.111	2658.66	1632.44	1044.13	16546.2	25744.9
0.558333	137.205	-174.472	1461.09	1678.2	1037.02	16527.8	25644.4
0.566667	162.012	-149.665	1116.69	1703.01	1061.82	16546.6	25667
0.575	164.958	-139.685	1104.58	1724.09	1083.5	16567.6	25688.1
0.583333	156.058	-148.585	1013.77	1715.19	1171.61	16558.7	25681.4
0.591667	164.923	-139.72	1005.38	1724.06	1083.47	16849.3	25690.3
0.6	220.964	-102.793	1008.55	1780.1	1138.91	16999.6	26142
0.608333	169.514	-162.74	827.676	1578.93	1081.04	16982.1	26468.4
0.616667	195.294	-145.723	814.321	1601.29	1093.64	17004.4	26490.8
0.625	214.861	-115.317	783.61	1624.15	1084.44	17027.4	26513.8
0.633333	265.954	-69.1064	825.683	1675.24	1135.54	17078.5	26564.9
0.641667	181.053	-154.007	713.059	1584.83	1050.63	17056.3	26480
0.65	272.903	-61.4654	804.909	1659.72	1142.48	17148.1	26571.8
0.658333	216.656	-113.522	675.374	1603.47	881.907	17091.9	26133.3
0.666667	269.405	-64.9633	681.272	1656.22	906.228	16988.7	26131.2
0.675	276.526	-57.8417	655.396	1619.18	912.922	16979.6	26067.8
0.683333	272.701	-61.3917	615.747	1608.44	910.064	16964.5	25934.4
0.691667	304.728	-28.6229	642.981	1617.01	934.836	16981.6	25676.5
0.7	294.139	-21.1704	643.917	1607.14	891.111	16927.7	25677.5
0.708333	294.165	-27.6613	636.34	1595.65	883.865	16888.9	25591.2
0.716667	300.099	-21.7056	633.717	1586.59	892.755	16894.8	25567.5
0.725	320.528	5.23971	647.275	1622.03	847.979	16849.5	25569
0.733333	301.529	-9.96486	621.765	1591.82	827.508	16813	25523.5
0.741667	321.763	9.53071	641.999	1603.25	853.008	16833.2	25574.1
0.75	295.477	-10.8266	621.641	1582.89	832.65	16834.2	25523.4
0.758333	330.62	21.7321	623.097	1617.97	820.191	16871.6	25520.4
0.766667	352.802	49.4559	650.805	1645.69	844.598	16860.2	25548.1
0.775	284.323	5.05857	607.311	1602.19	801.104	16816.7	25472.2
0.783333	313.836	28.4459	604.927	1634.01	824.748	16824.4	25472.6
0.791667	281.447	13.777	590.258	1619.34	810.079	16809.7	25458
0.8	310.552	45.7111	618.897	1648.97	814.895	16841.7	25468.4
0.808333	297.655	11.9693	579.301	1631.93	803.502	16822.1	25457
0.816667	309.972	24.286	591.618	1595.03	830.62	16806.4	25419
0.825	332.555	45.3651	612.275	1612.02	811.124	16855.5	25328.3
0.833333	295.337	8.14743	575.057	1574.8	773.906	16818.3	25291.1
0.841667	310.481	20.4307	587.962	1589.94	812.505	16805.4	25306.2
0.85	310.24	20.1904	581.304	1589.7	812.264	16805.1	25306
0.858333	296.129	6.06343	568.697	1569.84	776.202	16792.5	25293.3
0.866667	317.691	18.4457	571.011	1571.23	787.065	16792.9	25304.2
0.875	339.053	30.9181	568.97	1574.92	799.537	16805.4	25279.4
0.883333	372.894	64.7591	586.025	1584.13	833.378	16839.2	25350.5
0.891667	354.264	24.8753	556.099	1535.16	806.405	16819.8	25331.1
0.9	363.413	25.7564	540.537	1574.65	811.013	16829.7	25276.7
0.908333	368.836	36.1334	547.73	1588.96	825.326	16804.9	25265.7
0.916667	370.655	51.51	563.107	1550.83	798.825	16731.9	25279.2
0.925	344.439	44.527	542.07	1570.68	782.28	16802.9	25228.5
0.933333	331.989	36.6004	534.143	1535.92	774.353	16717	25181.8
0.941667	331.469	30.9889	533.623	1535.4	763.152	16716.5	25181.2
0.95	323.776	16.9377	526.894	1554.54	755.459	16756.5	25113.1
0.958333	330.929	24.0909	534.047	1534.86	748.579	16785.9	25068.3
0.966667	338.054	31.2159	554.045	1568.82	755.704	16793	25054.5
0.975	334.973	26.439	550.964	1595.41	752.623	16797.9	25072.3
0.983333	350.596	42.0619	566.587	1581.36	768.246	16823.9	25087.9
0.991667	323.465	19.9586	529.915	1557.56	744.447	16813.6	25116.1
1	312.429	0.350143	506.946	1546.52	733.411	16875.9	25366.4
1.00833	357.571	42.1597	548.756	1554.11	778.868	17005.9	25599.6
1.01667	347.95	19.0934	520.294	1531.85	777.715	17110.2	26514.1
1.025	351.286	22.4287	509.214	1505.49	781.051	17122.5	26517.5
1.03333	392.637	64.5851	550.565	1546.84	844.251	17168.6	26649.1
1.04167	336.045	14.47	494.68	1467.83	788.366	17112.7	26593.2
1.05	365.728	68.3674	513.91	1496.63	818.049	17142.4	26622.9
1.05833	358.066	69.4766	506.248	1471.32	810.387	17134.7	26615.2
1.06667	385.702	107.923	528.049	1516.61	816.174	17157.7	26552.6
1.075	375.819	87.2301	494.448	1506.72	770.242	17138.7	26474.8
1.08333	371.618	83.0287	490.247	1502.52	644.675	16512.4	24545.9
1.09167	377.407	99.7261	495.939	1495.37	628.826	16495.2	24492.2
1.1	354.135	78.0636	474.277	1473.7	537.918	16348.8	24383.3
1.10833	380.465	111.102	490.251	1506.74	552.954	16309.6	24378.7
1.11667	368.341	104.094	479.825	1492.27	526.403	16260.7	24333.1
1.125	354.102	77.1777	484.601	1493.62	527.761	16262	24230.6
1.13333	366.256	63.7431	477.74	1497.65	524.318	16258.6	24220.9
1.14167	374.224	69.1166	475.967	1505.62	545.755	16266.6	24192.7
1.15	388.046	71.2724	484.673	1514.32	554.461	16275.3	24201.4
1.15833	364.89	33.7574	480.693	1500.6	540.74	16259.1	24187.7
1.16667	371.017	35.0149	486.82	1512.06	546.867	16265.2	24142.7
1.175	378.194	40.5323	493.997	1519.24	554.044	16256.9	24142.6
1.18333	374.311	36.6489	470.726	1538.17	550.161	16253	24146
1.19167	389.008	49.6589	476.747	1564.54	562.62	16240.4	24209.6
1.2	363.947	23.042	440.298	1537.92	536.003	16238.9	24183
1.20833	393.461	52.5561	467.019	1553.53	559.801	16268.4	24216.2
1.21667	374.6	33.1436	448.158	1534.66	540.94	16249.5	24197.3
1.225	365.172	25.8234	435.61	1543.03	519.599	16216.6	24189.4
1.23333	360.46	23.3486	433.136	1524.32	513.846	16203.9	24124.8
1.24167	369.065	31.5016	439.503	1473.51	519.244	16203.8	24093.5
1.25	361.474	30.688	431.912	1464	510.14	16196.3	24023.5
1.25833	375.852	60.3253	446.395	1495.56	539.777	16225.9	24115.6
1.26667	361.602	55.0164	439.124	1443.32	512.702	16134.7	24110.3
1.275	310.523	4.18529	381.289	1374.88	451.137	16084.8	23997.9
1.28333	372.034	65.696	442.8	1454.96	505.276	16090.4	24121.9
1.29167	341.301	27.9379	410.854	1435.41	460.419	16058.5	24090
1.3	323.215	15.9164	398.832	1410.99	443.004	16062.7	24140.5
1.30833	359.063	38.954	428.616	1418.49	472.788	16102.7	24175.1
1.31667	346.148	26.0387	415.63	1405.58	459.873	16089.8	24162.2
1.325	364.984	36.3261	418.91	1446.7	478.709	16112.1	24192.4
1.33333	374.165	43.6111	426.195	1431.7	491.387	16133.4	24199.7
1.34167	373.76	41.247	425.79	1412.82	485.589	16119	24199.3
1.35	385.677	44.6906	436.951	1427.99	492.068	16140.2	24195
1.35833	351.738	2.75686	399.008	1394.05	458.807	16106.2	24161.1
1.36667	367.046	18.065	418.32	1401.35	473.437	16121.5	24156.7
1.375	383.501	47.2404	447.495	1430.52	497.547	16159	24144.3
1.38333	385.814	52.1011	458.189	1439.64	529.086	16163.8	24127.2
1.39167	361.995	43.6877	443.973	1418.98	486	16180	24053.8
1.4	348.697	17.8151	439.963	1403.85	471.479	16178.3	24040.5
1.40833	339.424	8.54157	430.69	1384.15	462.206	16169.1	23976
1.41667	373.018	43.3387	466.275	1419.73	495.224	16204.7	24066.8
1.425	353.072	22.6564	449.572	1399.79	475.278	16184.7	24125.8
1.43333	352.083	21.6673	448.583	1398.8	474.289	16183.7	24045.9
1.44167	354.017	26.6939	459.98	1403.09	477.69	16188	23996.6
1.45	333.411	3.82857	437.852	1397.47	441.627	16206.7	24028
1.45833	352.845	7.929	457.279	1441.85	452.152	16226.1	24047.5
1.46667	368.373	38.7837	472.807	1457.38	467.68	16241.7	24009.5
1.475	396.715	51.799	501.149	1514.11	496.022	16278.1	24057.6
1.48333	320.572	-24.3441	425.006	1437.97	415.451	16200	23981.5
1.49167	346.716	9.655	467.764	1464.11	446.023	16237.4	24007.6
1.5	350.02	12.9587	454.454	1491.9	459.615	16240.7	24010.9
1.50833	339.502	2.44786	439.691	1481.39	449.104	16230.2	23985.1
1.51667	368.111	41.3367	468.3	1485.51	467.425	16247.5	24013.7
1.525	358.715	21.6536	454.54	1487.66	468.31	16238.1	24004.3
1.53333	369.602	21.1107	451.057	1475.57	467.767	16224.9	24003.8
1.54167	402.996	54.5054	484.451	1497.23	501.161	16258.3	24052.5
1.55	374.995	26.1049	458.991	1468.83	442.589	16229.9	24024
1.55833	386.824	37.7844	475.027	1461.39	454.268	16222.5	24020.4
1.56667	344.735	-4.305	428.581	1438.42	431.454	16178.7	23935.8
1.575	374.724	27.2543	455.78	1458.58	442.318	16208.9	23920
1.58333	358.231	10.7611	442.227	1442.08	425.825	16192.4	23880.2
1.59167	364.576	32.7024	445.632	1478.84	432.17	16200.4	23886.5
1.6	348.869	16.2394	417.591	1473.05	442.806	16280.4	23901.3
1.60833	349.386	22.2787	423.631	1481.84	448.846	16295.2	24034.5
1.61667	337.843	25.019	463.164	1485.27	452.101	16311.2	24037.3
1.625	-2.94171	-315.766	143.801	1203.77	145.365	16037	23862.3
1.63333	14.6344	-298.19	161.549	1301.7	206.145	16054.6	23921.8
1.64167	7.122	-297.878	165.025	1395.38	282.334	16180.9	23914.3
1.65	-2.71543	-335.345	135.382	1367.45	272.483	16151.2	23884.6
1.65833	45.5123	-291.778	194.242	1438.27	319.941	16240.6	23932.1
1.66667	125.376	-211.914	278.198	1567.46	427.501	16323.9	24012
1.675	94.6766	-252.713	241.496	1533.11	416.525	16283.7	23974.4
1.68333	136.092	-218.568	275.641	1567.25	450.67	16317.9	24008.5
1.69167	149.988	-212.198	277.914	1569.52	459.621	16144.4	24010.8
1.7	227.013	-122.785	365.202	1650.01	517.349	16110.4	24081
1.70833	188.758	-161.757	326.23	1611.03	497.674	16071.4	23981.4
1.71667	223.165	-130.913	357.074	1665.7	528.518	16102.2	24002
1.725	240.277	-113.801	374.186	1653.19	526.333	16080.2	24019.1
1.73333	241.197	-101.698	373.8	1617.63	512.84	16057.7	24018
1.74167	289.665	-105.494	369.743	1613.57	508.783	16033.9	23931.4
1.75	231.289	-149.635	300.091	1552.51	427.739	15974.8	23786.3
1.75833	246.565	-131.29	317.594	1557.21	429.5	15973.2	23791
1.76667	304.073	-90.9926	343.561	1577.96	449.498	15994	23800.8
1.775	306.564	-61.4364	340.833	1580.45	451.989	15996.5	23803.3
1.78333	317.438	-38.8247	332.319	1591.32	463.613	16007.3	23791.5
1.79167	353.019	-3.90086	349.145	1558.95	490.526	16038.2	23822.3
1.8	341.027	-15.8933	337.153	1539.35	478.534	16026.2	23844
1.80833	291.197	-58.428	260.443	1489.52	425.997	15976.3	23794.2
1.81667	298.898	-50.7273	262.629	1497.22	433.698	15969.8	23801.9
1.825	306.927	-37.9611	275.395	1503.15	423.357	15999	23762
1.83333	337.68	16.4729	325.277	1557.58	458.302	16037	23861.9
1.84167	292.515	-23.5636	288.927	1521.23	441.441	16017	23781.6
1.85	300.492	-0.380286	312.111	1544.42	464.625	16092.9	23804.8
1.85833	313.322	8.842	293.825	1557.25	438.803	16105.7	23817.6
1.86667	281.728	-13.9284	307.273	1527.48	417.833	16091	23802.9
1.875	288.011	-17.4231	318.224	1493.27	428.784	16047.2	23857.8
1.88333	312.418	6.98443	345.555	1517.68	453.191	16055.1	23838.2
1.89167	293.636	-7.32814	333.732	1511.79	461.94	16057.3	23751.7
1.9	280.53	-25.5476	340.751	1498.68	448.834	16044.2	23810.8
1.90833	302.215	-3.86314	362.436	1557.1	447.458	16065.9	23832.5
1.91667	236.787	-73.7214	302.905	1537.64	405.091	16000.5	23736.2
1.925	288.529	-28.3991	350.177	1589.71	430.302	16031.2	23734.1
1.93333	277.514	-41.916	339.162	1491.2	422.339	15996.9	23723.1
1.94167	310.147	-9.39386	371.795	1523.83	454.972	16029.6	23715.8
1.95	307.245	-50.4581	368.893	1520.93	452.07	15983	23712.9
1.95833	327.455	-24.303	395.093	1593.28	475.218	16005.4	23709.1
1.96667	303.407	-14.0779	401.43	1603.51	445.591	16015.6	23719.4
1.975	300.891	-56.0571	362.632	1518.69	408.802	15966.5	23728.3
1.98333	310.421	-12.2536	384.614	1562.49	492.457	16022.7	23747.6
1.99167	262.173	-60.0687	329.075	1431.9	444.677	15974.9	23699.8
2	275.323	-44.9334	344.211	1445.24	413.956	15990	23678
2.00833	262.151	-32.9629	343.935	1436.18	425.926	16002	23686.7
2.01667	287.223	-15.6766	361.221	1453.47	435.878	16075.9	23722.4
2.025	279.934	-19.7484	361.718	1453.97	435.04	16080.9	23744.7
2.03333	305.8	4.03186	387.584	1450.86	460.906	16124.3	23748.7
2.04167	295.486	-11.982	362.661	1424.35	425.835	16115.9	23752.5
2.05	304.858	1.97914	386.584	1456.68	449.758	16143.5	23754.6
2.05833	267.119	-32.3344	352.271	1422.37	415.445	16109.2	23701.8
2.06667	241.896	-60.9829	330.057	1393.72	382.037	16080.5	23659.8
2.075	257.121	-51.461	339.812	1403.47	396.551	16090.3	23682.9
2.08333	266.277	-51.3174	342.533	1412.63	404.24	16103.2	23710.5
2.09167	305.308	-12.2857	381.564	1443.26	443.271	16142.2	23749.5
2.1	269.371	-50.3821	329.38	1400.17	409.512	16108	23728.2
2.10833	308.479	-19.4947	356.136	1433.81	443.15	16141.6	23754.2
2.11667	294.411	-33.5634	337.883	1419.74	429.082	16126.9	23740.1
2.125	277.026	-50.3003	316.056	1403.55	396.159	16110.7	23657.5
2.13333	297.487	-29.8386	336.517	1407.33	431.274	16062	23744.4
2.14167	289.665	-41.6539	334.329	1392.45	387.691	16054.2	23736.6
2.15	307.83	-22.3724	357.017	1422.19	410.379	16146.1	23763
2.15833	287.154	-26.6956	353.707	1418.88	397.968	16142.7	23755.9
2.16667	265.338	-42.4076	323.23	1403.17	382.256	16050.1	23673.8
2.175	299.751	-13.0853	335.847	1448.16	410.565	16078.4	23702.1
2.18333	316.287	-13.9154	335.017	1466.74	409.735	16139.6	23644.3
2.19167	312.954	-13.8423	331.684	1427.32	406.402	16074.3	23641
2.2	286.267	-23.1626	322.363	1417.59	397.081	16064.9	23607.5
2.20833	286.458	-12.0433	324.804	1418.19	397.272	15992.6	23533.9
2.21667	277.207	-32.2234	315.553	1433.95	388.021	16055.9	23523.3
2.225	315.04	-26.3867	335.69	1454.09	408.158	16138	23543.5
2.23333	319.626	-21.801	338.026	1433.26	406.046	16080.6	23543.5
2.24167	331.506	-9.92057	345.453	1445.14	389.249	16092.5	23559.9
2.25	303.132	-40.1673	323.782	1419.85	355.949	15991.6	23517.1
2.25833	302.641	-31.5194	335.965	1395.61	368.132	15979	23543.7
2.26667	289.748	-45.0081	316.369	1382.72	360.165	15952.2	23530.8
2.275	296.331	-42.5976	352.914	1423.86	366.902	15972.7	23537.4
2.28333	269.019	-78.3686	325.602	1398.42	362.952	15945.4	23483.8
2.29167	263.404	-82.2184	294.793	1394.65	335.826	16002.4	23563.8
2.3	300.29	-47.1829	329.828	1427.82	370.861	16037.4	23598.8
2.30833	305.391	-40.2313	333.863	1434.77	377.813	16044.4	23489.9
2.31667	287.691	-63.2903	319.08	1417.07	360.113	16071.1	23588.1
2.325	284.261	-66.5409	319.396	1417.39	360.429	16071.4	23472.5
2.33333	298.183	-47.5426	332.729	1424.09	380.119	16090.4	23491.5
2.34167	303.11	-33.3801	344.483	1453.87	396.909	16107.9	23509
2.35	295.603	-40.9103	349.41	1436.54	389.131	16101.4	23502.5
2.35833	291.908	-41.8589	337.068	1434.15	388.182	16133.1	23474.9
2.36667	281.26	-55.6664	326.42	1416.06	366.409	16089.8	23460.2
2.375	286.322	-50.604	347.792	1421.12	373.944	16088.9	23442
2.38333	294.93	-42.2756	340.09	1424.28	382.552	16097.5	23443.3
2.39167	282.856	-53.2253	328.861	1425.95	371.323	16086.3	23432.1
2.4	277.96	-58.9659	323.12	1420.21	365.582	16080.5	23385.7
2.40833	287.803	-48.5576	333.808	1417.99	391.272	16091.2	23371.6
2.41667	303.968	-37.7693	349.973	1444.2	407.437	16107.4	23377.4
2.425	313.637	-40.8003	357.876	1425.75	417.242	16099	23343.1
2.43333	294.146	-60.2906	338.742	1406.26	401.934	16044.9	23323.6
2.44167	298.629	-55.8077	351.301	1420.78	406.417	16049.3	23354
2.45	303.287	-51.1497	366.763	1425.44	411.075	16054.2	23358.6
2.45833	298.28	-46.748	371.165	1429.84	415.477	16058.6	23363
2.46667	290.143	-51.5739	364.876	1429.44	405.005	16052.1	23317.4
2.475	285.926	-50.3493	360.659	1425.23	405.672	16045.5	23355.3
2.48333	311.208	-23.979	387.029	1454.95	432.042	16071.8	23381.7
2.49167	293.268	-41.9193	369.089	1496.49	414.102	16056.3	23363.7
2.5	311.553	-15.6266	386.286	1551.34	439.194	16073.5	23380.9
2.50833	279.216	-55.971	348.581	1522.35	407.945	16042.3	23349.7
2.51667	256.444	-59.53	325.809	1512.75	392.377	16017.1	23326.9
2.525	287.748	-29.3144	321.077	1578.95	425.211	16040.8	23357.1
2.53333	221.43	-95.6317	254.759	1512.64	359.92	15886.4	23290.8
2.54167	237.749	-79.7473	307.114	1531.3	377.327	604.789	23326.7
2.55	229.919	-87.5767	302.213	1544.01	369.497	317.555	23318.9
2.55833	215.112	-106.325	287.242	1560.28	349.847	179.336	23301.2
2.56667	290.58	-33.5583	356.232	1633.05	422.614	207.752	23385.2
2.575	278.669	-45.36	348.098	1621.14	410.703	170.866	23373.2
2.58333	258.381	-65.6484	327.81	1586.92	399.209	118.39	23364.8
2.59167	282.726	-36.5051	347.502	1585.52	416.323	135.122	23384.4
2.6	279.04	-39.2639	344.914	1581.84	420.329	112.936	23369
2.60833	304.881	-9.85286	374.325	1513.27	442.048	142.245	23387.2
2.61667	253.673	-59.9779	327.158	1463.15	385.707	70.6761	23274.8
2.625	303.716	-10.3243	373.854	1512.33	433.33	110.682	23305.7
2.63333	308.235	-9.295	377.679	1490.52	437.155	113.378	23308
2.64167	305.893	-18.5251	376.031	1458.58	443.754	111.73	23306.3
2.65	293.142	-23.6939	374.24	1436.31	441.769	89.2891	23293.6
2.65833	308.622	-5.41843	393.961	1433.45	457.249	101.774	23329.3
2.66667	301.935	-12.1053	392.529	1411.82	471.497	94.1937	23322.6
2.675	336.094	23.4809	456.194	1443.44	562.629	129.246	24054.7
2.68333	337.507	24.8941	491.667	1439.65	665.364	129.766	24412.5
2.69167	327.584	32.0123	534.165	1447.99	668.498	132.9	24415.6
2.7	338.455	29.8257	534.865	1440.59	666.312	130.714	24413.4
2.70833	332.165	21.8586	550.669	1432.63	658.345	109.818	24405.5
2.71667	303.669	16.465	536.907	1425.69	644.583	104.907	24391.7
2.725	304.09	30.0593	537.328	1426.11	645.004	96.4773	24392.1
2.73333	333.879	62.2764	567.117	1439.2	642.197	126.266	24175.9
2.74167	321.461	49.8576	530.928	1443.48	611.422	113.848	24111.7
2.75	309.719	29.7086	506.126	1444	581.439	91.9316	23994.4
2.75833	307.123	36.0301	503.21	1472.69	589.527	84.5111	23900.4
2.76667	296.63	45.102	503.277	1513.6	585.909	90.163	23826.3
2.775	295.531	30.7037	488.879	1502.25	580.781	75.7647	23811.9
2.78333	322.963	58.6156	509.291	1530.16	608.693	119.186	23837.4
2.79167	319.64	68.112	518.787	1536.61	644.613	137.533	23843.8
2.8	-397.683	-667.593	-194.374	788.186	-30.9484	-572.758	22973.9
2.80833	107.114	-170.934	310.512	1268.9	470.369	-70.8341	9529.88
2.81667	243.591	-35.1393	450.238	1404.7	628.082	64.9607	1942.61
2.825	256.361	-17.7109	463.008	1364.38	640.852	87.3091	1299
2.83333	263.187	-15.543	469.834	1040.66	647.678	94.943	1251.98
2.84167	352.186	60.6366	546.014	1059.23	723.858	171.813	1285.96
2.85	342.18	48.6409	538.175	1046.15	713.852	161.807	1197.92
2.85833	365.077	73.5284	554.974	1050.24	710.619	184.014	1198.7
2.86667	294.763	23.6039	498.161	988.248	633.105	127.201	1141.89
2.875	332.58	61.4214	534.092	975.976	669.36	165.018	1146.45
2.88333	378.565	99.1679	545.796	969.37	689.236	192.776	1172.74
2.89167	403.535	123.929	569.322	992.896	706.47	215.052	1181.88
2.9	397.226	119.064	564.457	982.462	701.194	211.437	1177.02
2.90833	419.782	140.385	568.323	1002.11	724.161	242.294	1159.83
2.91667	401.712	120.871	544.763	980.397	710.939	213.229	1134.47
2.925	373.304	95.4297	520.401	920.901	682.531	174.243	1054.08
2.93333	397.435	116.92	541.891	942.391	697.729	195.733	1041.11
2.94167	397.234	93.8234	536.875	948.446	668.922	168.475	1018.02
2.95	413.965	105.466	553.606	965.177	685.653	183.416	1027.96
2.95833	414.34	110.929	557.133	965.552	686.028	185.581	993.664
2.96667	457.279	138.605	589.581	964.076	731.134	211.467	1021.34
2.975	452.706	131.309	582.285	955.805	723.838	205.961	1014.04
2.98333	430.068	103.583	554.875	918.984	705.013	183.323	991.406
2.99167	450.973	118.331	580.552	925.514	722.105	194.581	1012.92
3	455.494	134.097	585.073	919.001	724.553	208.749	1016.53
3.00833	439.728	109.809	572.03	884.863	711.51	196.686	1004.4
3.01667	392.501	92.6293	550.078	861.593	694.33	193.935	987.544
3.025	399.358	99.7917	554.011	843.788	701.493	205.225	994.381
3.03333	426.544	126.672	580.891	870.668	723.335	232.105	1021.26
3.04167	434.348	131.222	559.389	903.44	704.246	235.782	1029.07
3.05	388.806	80.9266	504.764	832.93	658.704	190.24	970.371
3.05833	402.511	91.283	518.469	846.635	672.409	203.945	958.695
3.06667	467.952	139.76	566.946	920.08	720.886	240.737	1031.56
3.075	441.646	116.803	540.64	893.774	688.326	228.031	980.866
3.08333	428.71	103.867	536.787	885.961	675.39	206.789	956.414
3.09167	453.055	107.19	548.684	892.633	682.062	213.461	963.086
3.1	475.69	133.174	571.319	920.598	704.697	236.096	985.721
3.10833	466.962	126.049	565.252	911.87	689.712	222.074	988.509
3.11667	459.984	134.626	573.484	947.743	697.944	230.306	996.741
3.125	454.274	146.548	567.774	967.147	685.752	224.596	1015.41
3.13333	471.196	164.189	608.942	987.913	702.674	246.812	1039.45
3.14167	453.036	146.029	590.782	969.753	664.719	228.652	1021.29
3.15	423.064	115.338	536.564	945.004	634.747	201.689	991.319
3.15833	461.089	153.363	574.589	977.806	684.25	239.714	1029.56
3.16667	429.731	154.085	577.518	979.355	687.179	242.643	1032.98
3.175	396.116	120.47	535.28	954.367	661.881	191.175	999.363
3.18333	431.081	157.87	572.68	983.14	699.281	221.528	1036.27
3.19167	394.529	118.883	517.097	952.78	660.294	182.541	972.454
3.2	408.699	133.053	531.267	958.323	682.136	191.723	1011.46
3.20833	433.711	144.726	544.87	972.162	695.975	205.562	1000.46
3.21667	424.809	123.281	538.205	969.613	693.426	203.013	997.914
3.225	442.856	158.753	544.189	987.66	714.928	214.301	1015.96
3.23333	423.988	133.532	514.769	955.854	689.707	186.013	948.765
3.24167	449.44	158.086	539.323	969.471	715.152	203.823	973.319
3.25	451.314	149.086	530.323	960.471	710.812	194.823	964.319
3.25833	446.525	144.297	525.534	948.74	712.921	188.427	978.956
3.26667	449.737	152.239	528.746	951.952	728.188	188.434	982.168
3.275	443.569	148.184	529.421	950.828	728.863	189.109	983.296
3.28333	434.776	132.522	520.628	906.997	720.07	183.521	974.503
3.29167	437.191	124.711	512.817	899.186	712.259	175.71	966.692
3.3	444.168	131.688	539.687	903.594	707.181	182.687	973.216
3.30833	463.888	144.636	559.407	918.677	720.003	204.456	992.936
3.31667	443.34	115.209	544.369	888.927	686.322	179.844	968.777
3.325	443.64	108.685	539.159	891.161	690.686	198.215	973.141
3.33333	447.178	112.223	542.697	894.699	680.84	187.746	943.813
3.34167	450.243	111.559	552.657	886.92	670.655	188.132	938.262
3.35	438.67	98.1996	541.084	875.347	659.082	192.441	919.537
3.35833	449.983	109.914	536.26	878.822	656.804	202.369	926.215
3.36667	448.754	109.735	535.031	877.593	655.575	201.14	924.986
3.375	458.062	125.663	528.311	894.739	678.474	211.833	937.96
3.38333	467.483	132.692	513.068	860.63	687.141	218.927	945.958
3.39167	398.91	57.8341	443.727	772.959	623.082	134.436	876.416
3.4	448.238	104.808	476.964	801.692	669.302	176.165	863.882
3.40833	487.173	143.743	524.391	853.623	703.746	215.1	953.79
3.41667	464.89	121.46	502.108	831.34	681.463	192.817	931.507
3.425	449.713	119.06	499.708	802.136	683.554	190.417	891.018
3.43333	448.522	117.869	490.025	795.818	682.363	185.793	924.787
3.44167	418.267	77.4523	470.844	773.272	657.544	158.12	900.243
3.45	429.844	89.0293	482.421	784.849	672.401	184.561	908.691
3.45833	457.36	96.3046	485.438	802.049	689.601	186.897	925.891
3.46667	465.401	115.128	495.011	815.279	714.978	205.254	921.656
3.475	439.404	99.8453	470.02	792.937	683.217	184.272	919.507
3.48333	459.04	119.481	489.906	812.573	702.853	203.908	939.143
3.49167	467.774	134.424	498.64	818.035	713.604	208.883	947.877
3.5	446.238	104.164	477.104	796.499	697.071	191.106	974.582
3.50833	437.61	103.731	467.947	787.342	687.914	181.949	965.425
3.51667	460.46	128.926	490.07	812.737	705.034	204.072	987.548
3.525	441.318	99.4676	450.599	783.279	675.576	171.505	958.09
3.53333	427.448	85.7519	436.883	769.563	661.86	154.871	944.374
3.54167	454.965	124.158	495.148	790.952	700.266	196.195	982.78
3.55	437.946	109.048	478.129	773.933	683.247	176.258	970.232
3.55833	453.137	118.483	494.973	778.235	687.549	180.023	974.534
3.56667	459.584	130.835	498.494	808.01	689.925	184.682	980.981
3.575	471.104	136.45	510.014	828.963	701.445	198.527	993.527
3.58333	474.407	139.753	524.438	822.833	699.177	199.505	996.83
3.59167	437.828	96.5003	488.964	795.687	668.169	162.926	977.709
3.6	464.358	120.799	522.366	822.217	694.699	189.456	1016.68
3.60833	450.862	107.303	515.272	789.48	681.203	194.433	990.743
3.61667	467.384	116.893	533.538	804.397	694.531	211.051	1004.07
3.625	464.321	119.799	530.475	801.334	691.468	204.698	983.55
3.63333	460.396	105.066	515.742	804.253	676.735	193.255	920.911
3.64167	447.837	103.315	513.991	818.051	691.471	191.504	967.066
3.65	463.948	125.494	538.814	809.673	716.294	221.372	991.889
3.65833	455.403	108.237	516.619	790.827	687.403	204.115	926.726
3.66667	451.2	109.526	472.278	777.222	683.2	200.061	895.633
3.675	460.714	114.046	469.097	768.012	685.526	202.387	897.959
3.68333	470.025	130.545	485.596	796.047	702.025	220.359	895.141
3.69167	442.508	113.53	453.256	781.97	665.711	199.765	870.073
3.7	461.964	143.344	475.587	795.442	696.141	219.754	913.853
3.70833	447.285	128.665	460.908	769.227	681.462	205.075	899.174
3.71667	418.338	94.3673	428.365	740.28	646.548	173.658	970.47
3.725	447.797	115.773	461.42	763.552	676.007	203.117	890.458
3.73333	431.916	94.8853	449.936	742.664	653.974	181.054	881.952
3.74167	449.494	117.47	478.028	765.249	676.559	203.639	952.01
3.75	408.7	76.6763	441.267	717.651	635.765	159.736	911.216
3.75833	429.599	106.963	463.501	692.24	655.624	169.666	920.724
3.76667	450.312	127.676	465.27	693.536	678.712	187.453	941.437
3.775	411.181	114.15	455.922	670.485	653.286	164.402	918.386
3.78333	433.618	125.494	478.073	687.395	670.196	181.714	911.872
3.79167	467.121	148.444	501.679	710.345	690.253	204.664	949.117
3.8	453.741	140.63	488.299	696.527	679.766	193.808	935.737
3.80833	464.696	148.598	495.289	703.955	686.756	200.798	942.727
3.81667	444.93	141.662	473.591	687.716	668.062	182.473	926.926
3.825	455.721	148.237	484.382	698.507	678.853	195.788	937.717
3.83333	429.219	121.735	457.88	672.005	652.351	178.838	896.92
3.84167	452.87	141.421	477.566	719.698	687.62	199.856	930.901
3.85	447.562	139.678	472.258	714.39	677.457	194.548	941.731
3.85833	451.062	140.005	479.769	674.356	680.957	198.048	945.231
3.86667	484.233	161.815	490.923	696.166	702.767	228.914	989.702
3.875	473.444	154.199	480.134	699.717	691.978	221.964	988.471
3.88333	477.12	171.802	507.742	716.669	683.245	238.916	1005.42
3.89167	465.399	159.43	496.021	690.608	671.524	224.608	993.702
3.9	460.628	147.557	489.01	693.075	685.336	212.735	981.829
3.90833	478.09	183.467	503.362	693.087	704.543	229.674	996.181
3.91667	459.314	164.691	484.586	688.651	685.767	208.311	977.405
3.925	462.875	156.084	493.605	688.523	687.583	214.982	974.63
3.93333	464.104	155.332	508.621	687.771	686.496	214.23	973.878
3.94167	491.79	181.889	541.028	721.127	713.053	216.33	1000.44
3.95	470.836	162.064	522.043	701.302	693.228	196.505	980.61
3.95833	478.325	169.553	529.532	701.992	708.668	200.177	988.099
3.96667	472.056	152.66	523.263	704.165	733.923	193.725	985.803
3.975	459.154	139.758	512.229	691.263	689.497	181.006	983.202
3.98333	473.513	158.698	536.697	707.289	713.965	205.474	1042.41
3.99167	444.864	126.852	510.829	678.64	677.365	176.642	1013.77
4	457.05	141.233	531.023	691.422	699.697	191.023	1033
4.00833	424.076	108.259	498.049	656.625	692.596	158.049	1020.46
4.01667	455.352	138.039	523.512	689.724	723.872	189.325	1031.3
4.025	470.732	158.608	545.201	703.777	739.748	207.016	1047.17
4.03333	470.779	165.092	547.54	703.824	730.962	190.496	1047.22
4.04167	459.444	153.261	538.484	693.816	727.964	195.232	1021.98
4.05	453.937	144.618	529.841	685.173	710.488	186.589	1013.34
4.05833	468.954	159.635	544.858	700.19	734.338	201.606	1021.25
4.06667	471.013	161.694	546.917	702.249	736.397	219.256	1023.31
4.075	446.798	154.938	540.161	703.634	729.641	212.5	1016.56
4.08333	476.676	167.357	552.58	730.339	735.383	225.285	994.689
4.09167	475.088	160.026	561.525	723.008	725.896	217.588	970.197
4.1	472.342	170.596	557.463	708.53	721.834	213.526	983.296
4.10833	470.269	168.523	539.114	716.873	721.917	204.527	982.183
4.11667	466.013	146.752	534.695	716.297	737.306	207.197	959.806
4.125	466.051	138.685	533.814	717.651	738.66	201.625	950.569
4.13333	464.35	135.668	530.797	700.538	735.643	206.005	947.552
4.14167	463.991	140.271	512.997	695.72	711.18	201.187	971.446
4.15	483.987	158.65	520.108	714.099	722.646	212.169	989.825
4.15833	484.866	162.256	532.255	714.978	715.454	213.153	990.704
4.16667	491.581	168.971	545.716	721.693	725.394	219.868	1029.2
4.175	499.744	166.105	553.879	729.856	733.557	235.323	1067.95
4.18333	474.236	141.095	523.242	678.905	714.512	211.443	1040.98
4.19167	482.168	147.41	529.557	685.22	717.403	223.486	1050.38
4.2	475.282	130.536	524.16	673.077	703.838	216.535	1038.24
4.20833	472.184	122.574	516.198	696.479	695.876	211.58	1030.27
4.21667	471.421	126.639	520.299	712.747	699.977	220.196	1038.45
4.225	478.773	118.153	530.177	715.235	702.465	218.169	1040.94
4.23333	477.501	106.176	528.905	713.963	701.193	216.897	1039.66
4.24167	487.445	114.498	538.849	714.986	711.137	226.841	1049.61
4.25	477.259	101.107	527.63	699.525	700.344	214.626	1030.23
4.25833	506.479	128.54	556.85	728.745	729.564	247.02	1017.25
4.26667	510.614	132.675	563.264	732.88	733.699	247.981	1015.31
4.275	465.594	104.608	543.449	668.46	669.617	223.088	981.277
4.28333	460.471	99.4847	538.326	661.393	717.416	212.956	976.154
4.29167	476.991	121.336	558.39	681.457	737.48	232.136	983.044
4.3	466.134	105.148	543.989	652.878	725.489	217.735	968.643
4.30833	455.696	131.131	530.316	660.162	729.001	211.725	961.749
4.31667	485.54	157.431	563.395	686.462	744.895	237.482	991.857
4.325	496.229	156.246	555.431	685.277	747.239	238.237	990.672
4.33333	439.352	111.773	498.554	640.487	690.362	181.36	933.795
4.34167	469.331	141.752	527.06	670.466	726.732	209.399	963.774
4.35	479.233	151.654	530.667	680.368	745.205	219.301	973.676
4.35833	450.292	104.796	501.726	651.427	716.264	190.019	1005.9
4.36667	486.075	144.985	541.915	691.616	747.882	230.549	1040.83
4.375	492.662	147.166	544.096	692.846	743.672	234.67	1048.27
4.38333	492.401	169.736	548.241	696.991	747.817	236.875	1052.41
4.39167	492.892	147.515	539.946	686.779	739.522	220.426	1066.29
4.4	473.335	150.582	529.175	661.135	735.142	209.655	1055.52
4.40833	464.213	141.46	521.051	652.013	726.02	200.533	1046.4
4.41667	455.578	120.621	514.05	643.834	719.019	204.229	1039.49
4.425	475.468	154.349	537.817	663.724	747.315	224.119	1060.14
4.43333	467.505	146.474	530.073	656.939	708.354	216.156	1074.81
4.44167	484.166	157.76	541.359	668.225	736.826	227.442	1086.42
4.45	496.806	166.511	549.891	675.798	759.389	223.217	1106.42
4.45833	460.55	134.056	517.524	643.431	727.022	185.852	1062.8
4.46667	458.019	126.658	521.676	638.189	720.602	179.432	1056.38
4.475	461.695	130.334	525.352	641.818	726.086	183.108	1060.06
4.48333	454.713	123.352	518.981	637.033	715.647	168.274	1064.33
4.49167	451.582	124.11	519.128	635.594	716.405	155.666	1065.08
4.5	473.934	146.462	542.091	657.946	738.757	178.018	1097.79
4.50833	466.785	134.73	506.835	646.908	715.556	172.236	1076.4
4.51667	472.813	132.998	512.863	626.818	733.747	178.264	1081.01
4.525	472.344	129.313	544.559	656.593	746.689	191.206	1076.94
4.53333	473.235	130.204	565.434	657.484	708.513	192.097	1077.83
4.54167	458.028	115.829	551.059	620.738	694.138	174.095	1063.46
4.55	457.313	127.461	530.36	620.023	716.461	171.751	1062.74
4.55833	461.834	139.908	558.511	609.407	714.328	181.547	1015.51
4.56667	465.19	135.338	558.221	609.117	714.038	184.884	1015.21
4.575	453.524	107.942	530.825	581.721	696.942	178.075	1006.35
4.58333	468.098	122.516	525.415	596.295	705.353	192.649	1020.92
4.59167	513.436	155.154	558.053	638.084	744.154	231.384	1053.56
4.6	496.456	138.174	541.073	636.649	727.174	229.493	1027.77
4.60833	484.682	126.4	544.362	609.33	726.283	202.63	1024.81
4.61667	483.826	129.232	532.124	632.546	733.954	210.301	1032.48
4.625	499.142	129.969	531.685	639.335	752.308	217.09	1039.27
4.63333	507.959	129.529	540.502	632.607	749.56	245.598	1058.53
4.64167	499.948	112.777	523.61	631.4	732.808	228.846	1046.16
4.65	506.923	130.365	539.326	666.812	748.524	245.208	1092.45
4.65833	495.567	117.137	527.97	655.456	737.168	233.852	1058.58
4.66667	498.431	120.001	530.834	674.256	740.032	236.716	1083.96
4.675	488.59	120.276	541.239	682.31	712.763	235.402	1082.64
4.68333	477.006	104.5	511.101	667.902	677.721	201.369	1066.87
4.69167	481.447	108.941	515.542	672.343	681.091	224.067	1103.55
4.7	503.274	131.051	538.112	694.17	702.918	245.894	1093.13
4.70833	504.907	135.691	543.879	695.803	694.471	247.527	1153.31
4.71667	499.582	133.466	539.2	691.124	689.792	238.497	1107
4.725	482.44	131.483	522.058	673.982	672.65	208.902	1131.49
4.73333	483.749	137.519	519.233	688.747	673.959	210.211	1132.79
4.74167	457.142	134.574	502.509	669.766	657.235	205.94	1118.54
4.75	506.032	184.956	551.875	718.656	700.801	262.781	1177.63
4.75833	478.491	151.083	514.451	669.071	663.377	217.406	1149.53
4.76667	474.083	164.042	519.926	674.546	663.535	230.832	1155
4.775	504.15	202.131	549.993	716.774	698.919	258.941	1175.74
4.78333	496.586	194.567	534.891	709.21	686.038	260.846	1168.18
4.79167	455.443	153.424	489.846	668.067	644.895	219.703	1116.84
4.8	488.471	186.277	522.699	703.177	676.235	261.92	1149.69
4.80833	505.63	195.414	539.858	744.793	693.394	279.079	1138.6
4.81667	466.181	161.224	501.548	725.184	652.695	227.503	1096.39
4.825	485.524	169.711	498.742	741.693	667.691	243.983	1112.9
4.83333	498.854	180.925	512.072	764.802	682.534	256.527	1126.23
4.84167	504.392	185.534	517.61	796.001	702.757	262.065	1131.77
4.85	452.628	119.35	442.545	735.905	655.992	198.329	1071.67
4.85833	479.443	132.436	477.788	735.612	691.139	233.476	1122.41
4.86667	483.107	136.1	485.213	748.903	709.423	235.077	1126.07
4.875	482.101	129.241	487.041	750.731	711.251	229.367	1127.9
4.88333	450.172	97.3117	455.112	718.952	679.322	197.438	1123.11
4.89167	492.782	139.076	497.722	761.412	721.932	217.716	1165.72
4.9	497.465	132.593	487.478	729.201	715.449	211.233	1132.1
4.90833	459.44	94.7037	453.214	702.409	691.569	192.442	1079.79
4.91667	485.041	116.033	470.918	723.108	698.889	198.769	1057.63
4.925	488.974	114.913	472.612	712.237	714.728	200.463	1005.65
4.93333	475.348	99.2309	461.225	700.85	689.196	189.076	1047.93
4.94167	482.055	105.663	471.693	709.106	694.16	195.783	994.705
4.95	509.324	130.693	504.134	734.136	719.19	223.723	1074.3
4.95833	514.554	135.923	509.364	747.436	724.42	241.181	1084.9
4.96667	511.46	124.558	479.953	736.272	710.225	225.859	1076.43
4.975	511.637	118.525	481.401	739.96	705.843	221.477	1072.05
4.98333	487.092	100.595	463.654	722.213	657.268	200.82	999.742
4.99167	496.401	115.021	478.08	728.569	665.572	213.708	1014.17
5	486.106	104.726	467.785	718.274	650.585	200.649	948.902
5.00833	512.008	132.174	495.233	745.722	651.097	224.722	976.35
5.01667	472.634	92.7997	468.103	706.348	638.659	188.723	936.976
5.025	484.306	138.769	492.302	738.617	662.858	212.922	995.931
5.03333	480.299	134.762	476.051	757.422	658.728	204.194	957.168
5.04167	465.23	122.216	463.505	744.876	646.182	188.985	944.622
5.05	493.716	138.141	489.185	758.312	659.741	198.281	992.814
5.05833	465.342	110.56	461.604	752.314	632.037	170.7	1005.85
5.06667	481.237	126.455	483.113	773.914	648.055	186.595	1042.89
5.075	445.31	110.279	469.426	760.227	636.031	174.888	1029.2
5.08333	436.661	107.012	473.815	758.911	640.42	179.277	1059.49
5.09167	450.028	119.013	484.796	782.941	653.787	190.664	1072.86
5.1	434.044	103.029	449.836	766.957	636.017	174.68	1056.88
5.10833	443.517	99.4643	446.271	752.729	632.452	171.115	1053.31
5.11667	446.344	102.291	463.656	750.832	637.065	173.942	1056.14
5.125	485.876	126.127	480.948	768.124	635.12	184.102	1069.06
5.13333	456.22	88.229	436.734	738.468	605.464	156.332	1039.4
5.14167	479.945	126.714	466.977	767.861	654.944	186.575	1057.83
5.15	472.764	128.871	459.796	746.028	637.937	181.626	1033.84
5.15833	485.172	141.97	468.3	773.088	650.345	194.034	1005.74
5.16667	492.524	148.733	479.485	757.9	677.054	206.9	999.782
5.175	490.713	146.922	476.382	744.08	675.243	205.089	966.518
5.18333	470.806	132.039	455.988	722.189	654.849	184.695	944.717
5.19167	471.551	127.368	446.304	699.442	655.594	172.485	945.462
5.2	451.576	111.053	415.744	671.714	627.866	146.692	912.846
5.20833	526.348	185.825	490.516	726.756	702.638	221.464	980.031
5.21667	496.51	169.327	476.85	708.98	658.895	215.986	963.533
5.225	482.707	157.173	460.215	689.802	635.969	202.183	949.73
5.23333	471.133	145.599	445.183	668.366	619.131	190.609	938.156
5.24167	480.858	141.62	446.572	666.297	617.062	177.52	950.13
5.25	497.045	169.601	474.553	704.14	640.831	205.501	994.651
5.25833	485.708	152.197	457.149	686.736	623.427	209.077	985.086
5.26667	490.655	155.579	469.02	695.781	626.299	214.062	990.033
5.275	462.919	132.998	447.595	659.24	601.057	191.481	959.613
5.28333	461.786	118.627	461.973	672.067	599.924	190.348	966.319
5.29167	485.374	141.153	485.19	708.198	624.093	209.781	985.752
5.3	492.254	148.033	492.07	715.078	640.264	209.788	986.938
5.30833	476.759	123.569	496.996	699.583	624.769	191.65	971.443
5.31667	453.207	97.8957	473.444	676.031	603.136	168.098	947.891
5.325	495.766	143.752	499.737	706.047	648.6	214.812	1009.56
5.33333	492.979	136.549	492.795	688.515	641.658	199.674	1002.62
5.34167	492.851	136.421	492.667	667.075	641.53	197.224	993.323
5.35	487.431	135.156	484.91	665.81	641.515	182.462	992.058
5.35833	475.522	119.092	449.978	661.764	663.029	160.496	975.994
5.36667	483.874	126.024	458.33	658.359	672.745	168.848	978.558
5.375	451.053	107.075	442.324	642.353	687.878	152.842	947.657
5.38333	488.726	127.522	462.771	674.557	708.325	179.191	988.787
5.39167	465.393	104.189	434.59	651.224	687.3	169.355	965.454
5.4	470.462	107.482	437.883	663.811	690.593	212.035	968.747
5.40833	455.04	92.0601	422.461	639.095	679.858	198.619	932.642
5.41667	481.114	135.9	450.311	666.945	707.708	226.469	917.07
5.425	424.002	93.3089	404.354	620.988	657.064	180.512	861.557
5.43333	409.471	78.7783	389.823	594.7	611.026	165.981	836.477
5.44167	429.94	106.104	417.149	621.144	673.749	193.307	837.044
5.45	464.829	148.368	445.281	656.033	673.241	228.196	871.933
5.45833	469.265	152.804	437.981	660.469	675.047	227.65	859.57
5.46667	447.881	138.943	435.856	646.608	655.738	189.416	822.836
5.475	476.657	170.158	455.335	677.823	686.953	220.006	845.1
5.48333	463.262	156.763	441.94	654.516	673.558	196.603	831.705
5.49167	459.97	153.471	432.136	651.224	652.554	186.737	828.413
5.5	464.09	154.468	433.817	662.817	630.5	188.418	861.918
5.50833	467.82	151.545	437.547	666.547	632.773	193.11	882.447
5.51667	472.054	155.776	431.086	688.245	638.461	194.765	886.678
5.525	494.85	178.572	464.574	746.099	661.257	217.561	919.115
5.53333	478.884	168.155	455.745	700.624	653.878	194.032	908.698
5.54167	505.257	181.62	488.122	693.827	700.863	214.1	929.522
5.55	467.713	139.665	434.614	643.571	665.846	168.955	887.567
5.55833	486.523	158.475	453.424	662.381	677.718	186.473	906.377
5.56667	477.27	143.806	460.135	657.539	672.876	181.631	883.631
5.575	483.242	136.783	453.112	702.273	665.853	175.375	866.367
5.58333	492.655	143.46	450.338	657.193	672.53	182.052	873.044
5.59167	501.948	153.178	459.115	665.97	681.307	190.062	841.408
5.6	496.827	149.273	461.72	660.849	676.186	184.941	876.7
5.60833	531.175	183.044	487.765	694.62	707.028	218.712	910.471
5.61667	505.501	155.166	458.257	719.715	666.485	192.05	883.809
5.625	506.567	157.22	448.463	721.769	653.387	194.871	845.45
5.63333	492.997	143.65	434.893	712.478	637.665	183.125	831.88
5.64167	472.677	123.33	414.35	696.542	589.499	181.064	811.56
5.65	495.171	137.957	426.966	711.169	604.126	195.691	803.937
5.65833	525.485	169.487	455.001	741.483	649.331	223.782	834.251
5.66667	509.95	152.411	439.466	725.948	633.662	215.122	818.175
5.675	490.267	132.728	411.805	717.039	614.113	195.439	771.932
5.68333	495.391	139.379	415.67	712.916	620.63	202.313	778.583
5.69167	511.255	152.171	431.534	724.396	636.494	217.954	793.463
5.7	489.464	139.486	414.378	707.24	619.472	197.711	776.307
5.70833	510.921	160.943	431.866	728.697	660.413	222.255	797.764
5.71667	507.097	160.416	428.042	699.112	664.062	215.344	781.225
5.725	476.823	133.039	393.133	664.203	634.685	178.899	746.316
5.73333	491.53	148.411	408.505	679.575	644.525	194.271	761.688
5.74167	495.893	155.377	416.837	672.65	648.888	198.634	766.051
5.75	502.918	162.402	426.068	677.251	655.913	202.826	797.134
5.75833	494.483	162.428	425.791	668.816	640.005	194.391	788.699
5.76667	503.091	175.183	437.207	676.886	648.613	197.484	797.307
5.775	497	169.092	428.308	670.795	626.02	190.688	791.216
5.78333	497.695	163.028	426.391	668.878	624.103	188.771	764.884
5.79167	521.215	180.571	449.322	668.215	644.226	208.894	785.007
5.8	513.965	171.48	440.231	679.91	635.135	199.347	800.331
5.80833	518.595	170.478	444.861	682.609	639.765	192.296	804.961
5.81667	510.675	167.908	436.941	676.62	632.972	196.057	769.937
5.825	493.268	150.501	419.534	659.213	623.813	192.217	750.672
5.83333	510.042	167.557	436.047	674.056	640.587	208.991	745.975
5.84167	515.394	171.767	440.257	672.897	644.797	213.201	771.656
5.85	514.46	170.833	439.323	677.332	665.577	212.267	749.251
5.85833	504.094	165.629	428.957	666.966	655.211	201.901	752.981
5.86667	527.778	193.693	455.878	695.03	661.561	229.965	781.045
5.875	505.344	171.302	433.444	672.596	630.879	189.69	765.986
5.88333	508.527	174.485	436.627	670.41	630.346	211.109	761.794
5.89167	515.806	181.982	443.906	677.689	635.888	224.219	769.073
5.9	496.317	162.493	424.417	652.924	614.812	198.899	729.071
5.90833	460.835	140.683	406.6	631.332	589.805	177.307	702.437
5.91667	479.726	159.792	431.167	650.946	612.111	202.029	715.024
5.925	487.6	167.405	433.365	687.996	619.985	209.903	722.898
5.93333	543.613	186.328	457.325	683.776	644.941	234.859	747.854
5.94167	542.078	181.063	456.786	711.417	644.993	233.324	746.319
5.95	517.69	160.405	438.074	657.853	634.302	196.429	728.235
5.95833	511.412	181.454	473.049	682.632	659.081	221.208	746.71
5.96667	514.9	191.287	482.882	721.641	679.623	230.331	756.543
5.975	486.604	162.286	454.586	679.102	651.327	193.432	734.551
5.98333	527.48	167.117	467.024	718.149	656.158	198.263	739.444
5.99167	554.059	189.173	506.59	709.155	681.38	223.485	826.376
6	491.511	127.982	445.399	647.964	609.48	162.294	765.185
6.00833	522.558	157.325	485.244	687.809	649.325	193.896	810.003
6.01667	505.641	176.337	504.135	717.327	656.376	205.414	824.21
6.025	532.117	177.386	500.326	697.368	652.567	201.605	819.562
6.03333	541.237	172.85	504.764	713.84	652.889	210.915	819.884
6.04167	506.949	138.562	470.476	697.618	626.741	176.627	785.596
6.05	509.387	141	472.914	700.056	623.059	179.065	788.873
6.05833	498.825	130.419	462.333	690.75	612.478	186.877	777.453
6.06667	475.734	116.145	448.059	707.523	604.324	172.603	764.018
6.075	466.237	114.729	448.562	706.107	602.908	164.062	767.466
6.08333	499.352	156.63	490.463	748.008	650.637	205.963	811.003
6.09167	472.415	150.163	466.832	721.071	617.872	179.026	787.732
6.1	488.78	166.766	483.197	737.436	640.065	195.391	804.097
6.10833	493.521	171.269	493.398	742.177	649.78	217.213	808.838
6.11667	479.737	157.485	474.154	735.268	635.996	203.429	795.054
6.125	496.964	174.876	491.545	707.661	636.465	205.806	812.445
6.13333	477.408	154.731	477.449	685.264	607.257	186.25	783.259
6.14167	461.091	109.614	461.132	635.806	590.94	169.933	776.572
6.15	462.501	125.82	462.542	629.729	592.35	171.343	768.352
6.15833	462.067	148.542	469.097	632.068	630.432	180.061	777.07
6.16667	501.555	188.03	512.9	677.935	669.92	212.949	816.558
6.175	476.859	163.334	499.478	653.239	645.224	181.94	791.862
6.18333	455.519	129.239	478.138	639.386	617.156	173.513	802.172
6.19167	489.914	176.389	501.259	673.781	643.493	207.908	836.567
6.2	474.499	161.411	501.466	656.368	636.573	192.93	821.589
6.20833	461.541	158.305	498.36	648.21	633.467	191.46	818.483
6.21667	452.024	162.192	488.843	638.693	623.95	181.943	808.966
6.225	439.867	150.035	469.063	626.536	611.793	169.786	762.78
6.23333	454.115	164.283	475.854	636.923	617.983	184.034	777.028
6.24167	448.9	157.082	470.639	631.708	612.768	178.819	771.813
6.25	473.37	181.215	484.852	639.466	625.926	207.004	796.283
6.25833	469.208	173.767	485.539	641.274	627.734	208.812	798.091
6.26667	457.88	160.313	472.085	627.82	614.28	191.643	760.722
6.275	474.865	177.298	489.07	644.805	633.497	208.628	801.622
6.28333	446.279	132.973	440.315	600.48	586.94	168.018	777.527
6.29167	483.724	170.418	482.19	629.641	626.617	188.882	840.648
6.3	474.145	157.673	475.502	627.383	624.359	195.04	842.888
6.30833	460.165	144.759	469.94	595.643	618.797	177.147	837.326
6.31667	473.237	156.765	474.594	600.297	625.384	181.801	841.98
6.325	465.823	141.999	467.18	565.976	616.037	174.387	834.566
6.33333	459.466	133.502	451.37	647.841	620.031	176.448	832.129
6.34167	487.905	164.081	470.891	622.117	638.119	208.123	809.902
6.35	500.876	173.928	480.738	631.964	649.899	218.647	819.749
6.35833	498.949	161.443	475.82	630.037	628.865	216.043	817.822
6.36667	486.96	163.136	451.214	621.172	620	196.763	784.084
6.375	495.604	173.338	452.838	629.816	616.347	207.436	769.563
6.38333	470.039	155.868	435.067	588.819	603.853	182.645	744.772
6.39167	464.656	150.029	425.786	579.538	613.679	177.509	746.442
6.4	458.999	150.431	424.027	593.985	624.732	175.75	744.683
6.40833	477.545	170.253	445.59	608.633	639.38	194.639	710.974
6.41667	489.813	194.514	457.858	604.695	630.766	202.666	760.447
6.425	482.59	167.654	440.844	589.828	615.899	187.799	733.067
6.43333	492.479	178.914	442.258	589.095	615.166	182.921	744.847
6.44167	474.765	185.615	453.282	604.766	619.616	191.516	749.297
6.45	490.501	179.187	446.854	598.338	613.188	187.785	751.171
6.45833	488.365	182.384	442.766	594.25	617.078	188.297	747.083
6.46667	496.266	190.285	447.716	602.151	617.001	196.198	746.682
6.475	492.328	188.299	445.73	602.417	615.015	194.212	732.183
6.48333	491.316	187.287	445.564	601.405	614.003	193.2	743.684
6.49167	478.351	186.27	451.832	620.162	610.267	197.196	749.952
6.5	502.102	206.741	475.583	656.647	634.018	223.219	761.19
6.50833	479.477	190.47	456.032	624.362	614.467	201.396	716.382
6.51667	455.246	163.213	432.055	600.385	590.49	177.419	692.405
6.525	483.312	191.025	459.867	640.931	634.195	207.503	720.217
6.53333	452.993	160.96	442.21	610.866	609.893	175.166	665.829
6.54167	461.707	160.052	479.83	624.824	618.607	167.076	674.543
6.55	458.389	147.686	487.595	642.749	763.468	167.548	744.919
6.55833	459.514	143.59	483.499	638.653	759.372	164.883	762.285
6.56667	480.829	180.713	506.353	654.038	782.226	201.652	785.139
6.575	473.595	186.194	505.574	649.897	778.085	183.596	792.75
6.58333	471.305	185.531	512.068	644.514	774.173	178.213	787.367
6.59167	464.535	150.262	500.12	627.573	779.971	175.187	775.964
6.6	484.474	163.555	508.42	640.866	770.525	197.244	838.75
6.60833	506.467	176.272	526.13	641.871	799.999	209.961	852.979
6.61667	501.449	171.254	516.119	636.853	800.963	204.943	859.635
6.625	503.812	176.46	527.792	610.292	780.23	201.109	855.395
6.63333	510.524	165.562	518.251	547.063	768.885	191.132	844.05
6.64167	513.835	170.113	521.562	550.374	772.196	195.483	858.812
6.65	526.859	204.742	534.586	581.057	785.22	208.507	860.385
6.65833	546.831	207.427	552.754	601.029	805.192	228.479	891.808
6.66667	492.91	167.169	506.876	560.771	753.489	196.215	851.55
6.675	504.549	196.095	505.055	572.41	757.155	207.854	863.189
6.68333	505.779	198.43	519.745	573.64	758.385	209.084	864.419
6.69167	496.342	211.923	530.412	584.307	769.052	219.751	875.086
6.7	489.679	205.26	539.592	583.454	754.159	213.088	856.657
6.70833	495.343	212.972	545.256	593.377	758.955	201.879	862.321
6.71667	494.171	209.752	528.241	592.205	757.783	198.073	861.149
6.725	481.911	204.6	525.915	608.548	755.457	195.747	858.823
6.73333	465.971	175.61	506.519	592.608	737.28	181.559	794.01
6.74167	484.241	186.129	517.038	592.186	747.799	192.078	804.529
6.75	474.617	176.505	507.414	574.834	738.175	174.12	794.905
6.75833	488.257	176.874	522.365	596.202	741.436	187.76	756.82
6.76667	463.231	146.022	505.09	578.927	698.583	170.485	791.27
6.775	452.103	133.112	499.071	574.219	693.875	165.359	786.562
6.78333	486.582	148.14	515.176	594.527	701.241	185.667	806.87
6.79167	497.657	155.431	517.72	631.173	708.968	196.742	794.68
6.8	479.244	127.498	494.999	612.76	675.876	164.389	753.829
6.80833	508.932	143.585	500.848	637.56	688.457	188.814	778.629
6.81667	489.978	119.84	473.369	618.606	657.921	166.59	759.675
