# Supplementary material for: Bacterial chromosome conformation and cell-free gene expression in synthetic 2D compartments
Source: Nat Commun. 2025 Nov 14;16:10026. doi: 10.1038/s41467-025-65249-2 (PMC12618494; doi:10.1038/s41467-025-65249-2)
Supplement: Supplementary file 11 — Source Data [file 41467_2025_65249_MOESM11_ESM.zip › source-data/figure-data/Fig2+FigS2+FigS3/├ƒ'-profile.xlsx]

## Sheet: Sheet1
HU-GFP	$\beta$'-HT
17949.8	25686
18009.8	24203.4
15041.1	25851.9
14189.2	24811.2
14117.5	23863.5
14046.8	23595.2
13361	23554.8
14994	23812.2
14830.1	22863.5
15802.9	22584.9
16519.4	24073.1
17207.5	26418.6
16046.6	27830.6
17277	29477.4
16212.4	26356.9
16027.4	26814.4
16956.9	25528
19386	25140.8
20367	27070.8
20181.2	28054.6
18254.1	28910.8
18736.5	30297.8
20577.1	28717.8
22064.8	31016
20741.2	30903.6
20601.8	27705.6
20012	27874.2
18334.6	27683.1
18956	28351.8
17958.5	33762.9
18090.9	35110.2
17559.9	32366.9
17292.9	29949.2
16940	27254.6
15182.8	27134.9
15365.5	28280
15020.4	27029.6
17054.8	29279.5
17153.8	28758.6
19805.4	31090.4
21209.4	34183.5
20809.1	35449.9
23930.2	36712.6
25421.8	37858.9
27424	37240.1
28268.8	42678.8
33306	47659.9
36791.1	48811.5
38303.8	49510.5
42261	50903
44715.4	50205.4
46611.1	50932.2
47836.8	51400.1
50085.5	51974.5
51076.5	52468.4
52464.1	52094.5
52094	52564.5
51959.5	52283.1
51973.1	52024
51515.1	51170.2
50711.8	52230.2
50421.4	51585.9
50541.8	51451.6
50742.4	51089.1
50222.6	52039.9
50917.8	51962.2
49608.8	52144.2
48198	52488
44715.5	51547
38946	51134.2
38477.5	51419
34645.6	51632.2
35932.6	50789.9
37305.1	50286.4
37156.5	51464.4
37695.8	49824
38472.1	51353.8
35128.9	51576.8
33221.2	51582.1
33762.2	51137.2
28747.2	50597
28190.1	50721.8
25483.5	50647
24884.8	49541.9
26375	50290.5
23858.5	50732.2
23847.2	50435.9
21632.2	49126.6
19318.4	47122
17719.9	45404.8
15640.9	40920.2
14278.2	38939.1
13232.4	36024.2
12036.4	31697
12383.8	29103.9
11377.2	27714.6
11222.4	27043.9
9670.62	26384.2
8594.75	26271.9
8063.88	23379.5
5705.5	18692.1
5024.62	15144.5
4328	15127.9
3773.25	14767.5
3736.75	16638.1
3368.62	14462.4
2647.12	13829.2
2837.12	12585.6
2582.88	11341.6
2224.62	9604.62
2494.25	9744.12
2336.5	10802.8
2462.38	9471.75
2262.25	9794.62
2111.75	9524
1840	8013.62
1742.5	7437.38
2247	6344.75
1731.25	6518.88
2244.75	6345.75
1715.62	6916.12
2005.5	5667.12
1750.75	4971.12
1439.88	3844.5
1840.38	4252.75
1823.62	3442.62
1567.12	3939.88
1692.12	3353.38
1550.12	3524.62
1830.5	2941.88
1793.88	3524.75
1662.88	3193.75
1752	3970.75
1946.38	2894.75
1671.12	2842
1648.62	2562.75
1889.12	2371.62
1931	2914.38
1869.12	2891.38
1857.75	2780.75
1943.12	3589.38
1666.75	3406.62
1595.75	3817.62
1947.12	3215.12
1712.38	3733.62
1525.62	3730.38
1721.25	4918.5
1561.25	4980.12
1612.88	5377.75
1438.62	5295.38
1619.5	4885.5
1650	4407.12
1796.88	4072.38
2066.62	4733.25
1775.5	4606.25
1770.88	4468
1835.38	4082.12
18968.5	20244.8
16243.9	20947.2
16263.9	21444.4
15427.5	19290
13870.2	16956.8
12340.1	15045.4
13118.2	13805.9
11213	13485
10813.4	12262.5
12175.9	11465.9
11508.9	11732.9
12558.8	11504.4
10770	13871.1
11787.5	13973.1
8922.25	12894.8
9106.38	11837.1
8221.38	10837.8
8140.12	10043.8
8279.25	8725.88
8190.25	9151.75
9019.25	8997.38
9005.75	10190
10517.4	11563.4
10739.9	12101
11592.9	16410.9
13061.1	21143.1
12070.1	20914.4
12320	19495.8
14087.4	19190.4
16199	17199.4
16097.1	16689.4
17836	17494.4
17967.2	19213.5
19529.8	22337.1
21377.5	25751
21281.1	26370.5
23154	30674.9
21984.6	34561.2
22440.5	37897.4
21419	38211.4
21112.5	37631.6
20039.1	39567.4
17485.4	36980.4
16714.9	33992
15384.4	30903.6
14126.6	26939.2
13942.9	23186.8
13109.6	21710.6
12479.6	18166.8
12029.9	16129.5
12689.6	17784.5
11797.2	21982.6
12184.9	25559.9
12502.4	27426
11356.4	25910.9
11098.4	24434.9
11434.8	21324.9
10856.2	21521.1
12075.9	21637.1
11930.4	23908.1
12359	24253.4
14697.8	26102.5
13226.6	27207.2
15188.2	33540.2
15701.5	33746.9
14825.5	30085
14608.1	27772
14018.2	24424
14089.4	24310.2
16310	25841.9
17202	28740.1
17846.8	33627.9
17054.9	35094.4
19840.5	33020
20804.4	32431.9
21912.5	25922.8
25171.4	20624.1
26317.1	17850.4
27128.9	15467.9
26302	12088.2
22288.1	10007.4
21104.8	10413.8
21220	10920.6
22140.6	13550.8
22525.2	14285.8
25460.6	14162.1
27473.9	11570.2
29466.2	12865.1
29109.8	12470.5
32606.8	13671.6
33753.2	14758.8
33222.1	16024.4
29779	16856.8
31460.1	21270.4
34308.9	24758.2
38415.4	26371.4
43829.1	21864.9
47027.6	21215.8
47812.5	16945.2
45391.9	14472.5
42415.2	16713.9
40704.9	17778.2
36900.5	18072.9
31787	16584
27721.1	15703.9
23319.2	13770.1
21420.5	12074.1
20128.1	10681.1
18975.2	10292.9
16668	9823.88
13346.9	8641.62
10626.6	7426.5
8245.75	6160.12
6709.5	5488.88
5755.5	4912
4391.5	4419.25
3123.75	3367.25
2883.75	4043.5
2401.5	3516.88
2539.75	3280.88
2576.25	3377.88
1922.38	3386.38
2258	3268.12
2513.25	3355
2756.62	3694
2623.62	2994.88
2558.12	3255.75
2735.38	4165.75
2496	3428.12
2516.38	3813.75
2597.12	4099
2347.25	5128.75
2525.62	5496.88
2539.5	6338.88
2434.12	6498.25
1912.62	5924.5
2274.88	6319.75
2435.5	6987.12
2653.25	6770
2836.25	6146.5
2431.75	6303.62
2122.75	7050
2296	7456.38
1821.75	8114.62
2170	7656.38
1851.25	6972.12
1901.12	5199.25
2171.62	4615.88
2222.12	3311.12
2070.88	3034.38
2336.12	2950.62
1941.5	2906.12
2052.12	2760.75
2257.88	2879.25
2088.12	3164.75
2452.12	3683.5
1857.12	3813.25
13418.5	15823.2
15278.6	16546.6
14601.2	18161
14807.9	15482.2
14011.2	13392.4
13069.2	12421.4
13048.2	12890.1
13753.4	13162.2
14118.4	11713.9
15547.6	13536
17238	13614.6
17583.8	15283.4
19903.8	15148
22364.6	16559
24806.2	17537.8
26230.6	17424.2
25358	15178.4
22021.4	15144.5
21243.9	14037.9
18767.9	12461
15650	12043.4
13603	10660.1
13038.2	12418
12752.9	12908.1
12763.1	15151
13125.8	16935
14233	20155.4
16570.5	21867.4
18401.8	21251.8
19490.5	22569.8
23372.9	23985.1
29001.6	24265.6
34344.9	25430.1
40076	28881.4
43817.8	30217.9
44851.5	33032.8
43954.1	34387
42386.8	34950.8
43855	35290.5
45315.1	37742.1
47488.5	36123.6
50496.1	39555.6
52818	42108.6
50887.1	45890
53505	46989.8
54740.1	49964
55954.1	51372.2
55325.6	53969.5
54995.5	54743.8
55404.4	54745.4
54692.9	54524.8
54940.8	53842.2
55274.6	53769
54965.9	54140.8
54078.1	54777.5
54252.2	55839
52946.2	55278.4
52172.2	56638.1
52636	57092.6
49720.1	57253.9
47997.5	56600.5
47343.4	55355.1
46982.6	53637.1
45426.6	53438.2
44340.4	53408.1
39807.4	51281
37037.6	49725.8
33198.1	45203.5
29809.8	41713.1
26479.5	39277.5
21650	38599.5
19593.2	30332.4
17345.9	30529.9
14773.6	32663.6
13403.5	33413.5
13149.9	33091.9
11483.2	29115.6
11402.8	26659.4
11670.5	24417.1
11628.4	21816.2
12072.6	21797.8
11290.5	22350.9
11379.6	20091
11999	22119.1
10172.9	21261
9893	19855.1
9373.75	20535.2
7997.25	17888.6
7421	15732.1
5264.5	12055
4803.5	9919.75
3716.75	9291.5
3001.75	8069.25
2322.88	7594.5
2533.88	7280.38
2559.12	6605.12
2633.5	5726.75
2585.12	5631.5
2106.38	5495.38
2490.25	5028.38
2487.62	5500.5
2042.75	5024.25
1810.25	5022.12
1989.62	5002.38
2288.38	4998.38
2100.75	5173.62
2017.38	4467
1915.75	4446.25
1817.5	3929
1937.62	3538.12
1920.62	3927.12
2073.12	5179.62
1940.62	5428.25
1927.38	6381.12
1696	6418.12
2002.5	6732.62
1985.12	6038.5
1880.88	6084.38
1577.88	5480.88
2019.38	4650.12
1781.5	3615.25
1858	3243.75
1745.5	3321.25
2021.62	2952.62
2010.88	2690.25
1846.88	3016.75
1896.38	2978.25
1508.62	3042.38
1832.38	3254.75
1636.12	2896.25
1676.88	2982.5
1956.38	3381.5
1822.88	2773.62
1906.75	2704.25
1907.12	2830.25
1647.5	3052.88
1727.38	2837.12
1770.62	2731.12
1963.12	2672
1817.38	2678.12
1629.12	2277.12
2171.12	2425.25
1850.88	2518.62
1676.38	2397
1750	2276.62
1543.25	2464.5
1822.62	2080.75
1627.38	2292.62
1638.88	2487.5
1592.25	2403
2098.75	1899.88
1430.88	1940
1407.5	2916.38
1768.38	2519
1751	2334
1873.25	2134.75
1892.75	2296.25
25074.6	41982.8
21453.5	41751
22023.8	39336.4
20965.2	39320.5
20122.1	37556.9
19886.9	38192.9
18559.4	37967
16969.6	34933.2
17077.8	33235.4
16271.8	32721.9
15209.2	32473.5
17808	32575.5
16271.8	31069
16267.5	31254.5
15927.9	36237.4
15656.5	36951.5
16269.5	40203.9
18329.6	43474.6
20284.6	43801.1
21443.6	46724.1
23628.4	50060.4
24933.6	49874.2
29198.8	51169.9
29390.4	53180.9
33555.4	53746.9
41687	53824.1
42014	54150.8
45272.8	52993.1
46023.8	53729.6
46114.5	55126.1
44823	54905.2
43772.8	54470.8
43059.5	54097.2
43928.5	54008.1
43554	54062.4
47154.9	53478.2
43275	53670.5
43476.9	53714.9
39368.9	54517.5
35769	54580.8
30938.2	54941.9
28834.1	53682.9
27205.4	51395.5
23616.4	51079.8
20557.5	48393.9
20267	47953.5
17294.5	49840.1
15603.1	50240.9
15648.2	53222.6
14516.9	51446.4
12984.8	51731.6
12818.1	49333.1
13502.8	45347.6
13082.2	38261.1
12808.6	35398.1
11813	35453.5
11253.4	31786
10023.6	32000.1
10363.2	28469.6
9601.5	25398.9
9387.12	20637.6
7869.88	20025.1
8466.5	18879.2
7388.5	18578.5
7271.88	19721
7354.5	18644.5
8586.62	17508.1
8737.88	17576.1
9498.12	16485.9
10780.8	16820.1
11257.1	16990.6
10623.9	15864.2
11739.1	16346.8
12098.4	17549.5
13549.6	19123.9
12742.4	20063.8
12890.9	20839.2
13300.6	21210.1
14922.4	21717.4
15763.2	22715.9
16383.9	25050.2
16261.5	25409.4
16253.6	28779.2
16965.8	29964.2
17447.5	33387.1
20558.8	35973.9
22884.2	43510.1
29097.5	49530.6
33251.9	50838.1
38522.8	49830.9
43988.5	51938.4
47127.9	51525.5
46159.1	51372.4
45688.5	48764.4
40853.6	47278.8
36783.5	41933.8
33109.6	39783.8
31393.6	39791.2
28388.5	40028.5
26020.8	38067.5
25474.2	36217.4
24568.5	33311.9
23625.5	34711.9
22190.5	33338
20518.5	29111.2
18276.5	30417
14066.4	28395
10922.2	26906.9
8810.62	22371.4
8099.12	18606.6
6523.25	16534
6408.25	16217.9
5891.12	15112.8
5115.25	16754.9
5244.12	17291.9
5020.75	19143.4
4659.38	19284.9
4217.62	17360
3596.25	12732.4
3892.62	12072.1
3553.75	12514.9
3720.5	13486.9
3513.75	14903
3148.38	15309.8
3993.38	15384
3543.75	16120.5
3634.25	16487.5
3201.12	16474.4
3218.12	16688
2871.25	12323.2
3299	12264.1
3535.25	12589.5
3357.62	12760.1
3347.75	14091.5
3114.88	14646.4
3245.12	15852.4
3071	19398.6
3156	19343.9
3548.38	18422.9
3783.5	17687.4
3337.25	18696.5
3550.75	18395.4
3280	15406.5
3264.88	13596.5
2811.12	13662.2
3110.25	12434.8
3042.12	12467.8
3546.12	11981.5
3118.75	11134.9
2759.62	11170.4
2780.62	11351.8
2574.5	10417.1
2469.75	11001.1
3086.75	10401
2520.75	10503.6
2971.75	9425.25
2839	8225.38
14807.8	17346
14204.1	15275.9
13035.5	13790.1
12170.4	13216
11352.2	12574.8
10879	12441.6
8802.5	10395
8779.38	11092.1
9172.62	10603.1
7317.62	8574.75
8369.62	8716
7001.62	8148
7535.62	8015.75
6207.12	6973.12
6698.75	7304.12
5787.12	6037
6462.5	6845.62
6045.75	7438.38
6298.88	6829.75
7640.88	7638.25
7474.12	8739.5
7122.12	9860.88
8083.62	9431.12
8432	8786.88
8557.25	8735.38
8731.12	8859.38
8302.12	9322.88
8367.38	7606.38
6315.38	6901.5
7470.88	6310.25
6891.25	6503.62
6588	6755.38
6541.88	6358.5
6735	6420.75
6677.25	6854
7284.62	7118.12
6211.75	7147.88
6158.12	7265.25
6499.38	6260.75
6051.5	6597.5
4971.25	5696
5284.25	6106.88
5682.5	5646
5468.38	5616
5377	5892.25
5612.75	5941.12
6205.88	6479.75
6686	6185.75
6850.5	6737.38
7143.5	7100.5
8029.38	7792.5
8349.62	10579.1
8396.62	10691
7490.62	11119.5
7597.75	11114.5
7765.62	10430.8
6441.62	10680.5
6595	10641
7639.62	10930.6
8807.25	12252.5
7535.88	12141.5
9218.12	13167.9
9990.75	13294.2
11347.9	13935.5
11697.8	14050.8
12369.2	14314
13907.2	15785.5
13639.4	18843.8
14692.5	18584.1
16149.4	22123.6
17119.5	23511.6
18453.4	24538.6
19272.9	23117.1
19868.8	24941.2
21931	27386.1
23302.6	30821.1
25062	35117.1
28483	38281.6
28346.1	41524.1
31863	46380.9
35354	48594.8
37828	50821.4
43720.1	52635.6
45795.6	53154.4
48151.9	52922.6
51499.2	52677.5
50627.1	53230.2
49535.5	54065.5
49789.8	54082.2
52262.4	54730.2
50003.8	53954.6
47506.1	54826.4
50286.6	55336.2
51008.8	55537.1
52827.9	54433.1
52521.6	54136.9
52829.8	53906.2
51964.9	53379.6
52600.6	52795.8
51900.5	52442.2
50040.1	51095.2
45539.6	50647.6
45216.4	51409.1
42506	52625.2
40920.4	52794.1
39824.6	51438.2
35153.5	48418.1
33408.1	43471.8
26683.1	38827.2
23595.8	38129.6
19816.4	38230.4
18117.9	35580.6
15086.2	31633.1
12985.9	25972.6
12736.8	20452.4
10777.4	18916.4
9795	13160.6
8774.12	11905.5
7066.88	11997.2
6955.88	10468.2
6879.12	11676
6895.38	11852.2
7212	11842.5
6637.88	12067.5
5747	12670.1
4789.38	12094.9
4617.62	11061.4
3877.38	9374.75
3161.62	8582.62
3005.88	9065.88
2880.5	8281.88
2666.62	8343.25
2615.5	8669.75
2697.5	7115
2742.12	6141.12
2018.12	5596.25
2359.25	5754.38
2324.38	5653.75
2420.5	5086.5
2537.25	4736.75
2283.25	5320.25
2617.38	5204.62
2907.38	5269
2711.88	5392.25
2159	6351
2869.38	6533.88
2402.25	5699.62
2583.38	5468.75
2358.25	5101.62
1950	5727.62
2353.88	5517
2385	4290.62
2299.5	4309.62
2192.5	4254.38
2208.38	4042.88
1911	4767
1905.88	4403.75
9148.62	12154.9
8167.62	11885.5
7996.12	10438.1
7160.12	11599.5
7882.38	10302.1
7833.5	12532
7326.75	13634.6
7434.5	13285.5
8668.88	15063
8534.62	14005.8
8934.75	13986.2
9090.38	14184.4
8769.5	13752.9
9473.12	15759.2
8860.88	16136.4
8782.12	16548.4
8274.88	17596.9
7256.25	16207.9
8311.25	14196.9
9078.75	12198.9
8624	10324.9
9650.88	9764.25
8602.62	9957.5
8142.88	10243.8
8236.38	10825.4
8656.12	12064.4
8461.25	13540.9
8684.5	13255.9
9117	14199.9
9956.88	14831.1
9113.12	14592.8
9191.38	13773.4
8844.75	13572.6
7574.75	11599
7264	11250.4
6115.12	11497.5
6150.5	10961.6
6384.5	9944
6271.25	11460
6805	11269.9
7085.88	12537.9
7995.5	14186.4
8795.5	16258.2
8886.88	18821.9
9409	21345.9
9478.88	21477.2
8820.75	20495.1
8906.5	18063.4
8291.75	17713.5
8197.88	18425.8
8440.25	19953
7366	20985.1
7105.88	20304.5
6365.25	17029.9
6216.88	14608.8
6753.38	14994
6440.5	13792.1
6763.38	13809.8
8503.12	15475.2
9165.75	16718.6
8404.75	17646.1
9747	18256.2
10133.2	18230.2
10519	20034.8
11218.4	20535
11978.5	22665.5
11580.8	21223
13149.2	22167.9
16107.4	20616.2
17655.4	22140.5
20332.1	22913.2
22343.9	27035
22477.9	31714.6
20896.2	34707.8
20373.9	33813.5
19807.9	33566.6
19491.5	33074.9
19964	30213.4
19697	28357
20042.8	24462.8
17988.5	23673.4
16653.2	22464.4
17377.9	23907.9
16178.6	22680.8
17264.9	22032.6
15685.2	22481.1
15056.5	23775.5
15299.5	22194.5
13040.2	22322.9
12534	21714.2
12217.9	22600.6
12180.9	23032.9
12256.6	23971.8
11658.5	25474.2
12144.4	26580.1
12590.9	28775.1
14116.6	28802.1
13807.1	31097.4
14457.9	31532.1
15574.8	32709.4
15845.9	33014.5
16076.5	33365.5
15112.5	33564.6
15309.6	34573.8
15140.2	33123.4
14660	35272.5
16680.9	37144.8
15903.5	42256.8
14499.1	43691.8
15243.4	41138
15380.5	39545.2
15589.5	36162.5
13483.1	30405.8
13795.1	27254.1
12066.6	25392.2
9323.25	23510.5
9112.25	21293.9
7841.62	21920.2
7324.12	23500.8
7360.12	25358.5
7202.75	25049.1
7799	22922.1
7540.75	21409.8
7126.62	18851.1
6634.88	16572.1
5715	13414.4
5634.88	10162.2
4898.25	8126.62
3173.25	6586.75
3243.75	6299.62
2729.88	5602.12
2865.62	6205
2373.25	5989.62
2938.62	6492.5
2585.25	6040.38
2435.62	5662.62
2461.25	4762.62
2738.25	4623.12
2633.88	4762.5
2581.25	5404
2358.62	4699
2179.5	4884.5
2544.5	4985.88
2180.62	4446.75
2286.5	4052.62
2116.25	4356.88
2255.5	4084
2141.62	4568.12
2350.75	4147.12
2347.25	3722.75
1939.5	3387.12
1919	3524.5
1818.62	3113.25
1873.62	2844.5
2009.88	3695.38
1843.75	3334.12
2009.75	3196.38
6180.5	7102.5
5921.12	8091.12
5683	6270.12
5902.88	6055.38
5855.62	6429
5263.25	7167.12
5042.75	6665.5
5663.12	7183.62
6290.25	6873.25
5814.5	6967.12
5998.62	7276.5
6302.5	7427.12
5617.5	7107.25
5016.25	6330.88
4811.62	6224.25
4508.62	6415
5008.88	6433.75
4404	5679.5
4019.75	5079
3951.25	4712.75
3029.25	3956.88
3674	4644.88
2823.25	3689.25
3498.88	3251.12
3205.75	3617.62
3298.75	3482.12
3431.12	3055.5
3351	3761
2820	3591.75
2988.62	3520.75
2977.25	4076.75
2795.12	3482.62
3315.88	3995.88
3268.75	3232.75
3064.75	3721
2842	3758.75
3287.62	3258.5
3437.12	3783
2741.38	3968.62
2809.5	3906.38
3597.5	4289.88
3297.5	4729.5
4139.75	4666.25
3703.38	4268.75
4188.62	4555.5
3749.38	4612
3621.12	4828.5
3521.88	4863.88
3112.12	5946.62
3717.5	6517
3869.75	7051.25
3708.25	6420.38
3637	6263.75
2836.38	5468.62
2975.88	4106
3059.12	3594.38
2826.38	3417.38
3044.38	3769.5
2920.25	3662.12
3103.62	4204
2750.38	4702.5
2872.75	6165.75
2915.38	6845.38
2407.88	6461.12
3231.75	6346.5
2777.5	4853.25
3305.62	4639.88
2946.12	4131.5
2922.62	3831.5
3185.62	4783.88
3098	4049.12
3871.5	4741
2787.75	4459.38
3426.5	4273.25
3577	4269.5
3677.88	4688
3290	4938.75
3663	5526.38
3183.5	6609.75
3468.5	6923.25
3711.62	8000
3091.5	8243.5
3315.75	7315.38
3539.88	6917
3490.12	8219.12
3570.38	10122.2
4383.75	9522.5
4217.75	9656.5
4766.62	8082.5
4798	7958.25
5110.75	7391.12
5088.12	8615.12
5529.38	8506.75
7341.62	9161.25
7241.75	11882.4
7422.12	13064.8
7675.88	15982.1
8234.75	16267.6
8054.5	16950.9
7984.75	15005
8479.5	14179.2
7215.75	13880.2
8584.62	13807.9
7911.62	13602.2
8405.12	18035.5
9047.88	21307.1
11209	25101.6
12892.9	27928.9
13125.1	27517.5
15374.6	29602
16802.4	32077.8
17827.4	28444.5
17594.4	29365.1
20599.6	29363.6
21337	30815.4
22380.6	36232.9
23803.4	39501.9
24112.6	41915.5
25893.9	45661.2
26673.4	48802.2
28681.8	47902
30156.9	51105
29531.8	50169.9
28526.2	51670.1
25322.9	48856.4
22741	47932.4
22979.6	45171.5
20674.1	43065.6
21096.6	44276
21292.4	45495.6
19173.4	41804.6
20656.4	37098
19757.6	34613.1
19162.5	31346.6
16146.8	26916.9
15522.2	24562.6
13453.1	22518.4
12523.6	20229.2
11972.2	21248
10739.6	18812.6
9853.12	17849.1
9937.88	15921.4
9482.38	13221.4
9168.5	11576.5
7639.62	9734.88
7761.25	8117.88
6685.12	6738.88
5785	5393.38
4788.38	5538.12
4191.12	4589.25
4739.12	4308.38
3306.62	4148
3607.25	4675.62
3403.5	4607.38
2885.75	4721.25
2581.12	5006.12
2663.5	4420.38
14033.5	24796.5
12927.6	25931.8
13159.1	24973.6
14129.2	23088
14549.2	24137.6
15364.2	21490.9
16581.5	20448.4
16722.4	22645.2
18147.1	22935.9
18739.2	23281.1
18137.6	24820.6
17444.9	23978.5
17305.2	25037.8
17457.5	27888.2
17553.5	29307.9
17834.2	28688
17666	27140.5
18194.1	25134.5
16945.5	23707.6
15830.4	21101.2
15466.2	19723.6
17113.5	18213.8
17309.1	18888.5
18078	18583.4
17978.4	19100.5
18299.6	20809.6
20484.9	24605.8
20042.8	24980
22873.4	28698.2
21983.5	28064.6
22324.5	27397.2
22053.2	29904.2
21373.6	31358.2
22155.5	32478.9
19940.2	33221.6
19474.8	29803.8
19548.2	25976.2
16682.6	23377.6
16987.4	22219.4
18166	22575
17745.5	22317.9
18450	21365.1
16495.5	19694.1
17555.9	17643.4
18304.2	19917.1
18417.4	20199.6
19561.5	22250.8
20478.5	20674.5
18796.9	21297.8
20602.1	22754.9
22484.6	25809
23291.1	28426.6
26900.1	30758.2
29229.4	34490.1
30286.1	33005.9
32272.5	34110.4
32184.1	35023.6
30329.5	33004.9
26395.2	30456.9
22991.1	28498.2
24335.6	28856.1
23910.6	34201.5
23233.9	36019.8
24548.5	37541.9
26147.1	39103.8
24446.1	39941.1
23623.4	39733.8
22770.9	43636.6
21622.1	42937.4
20793.5	44900
21192.6	40911.1
21195	39856.1
22710.2	35236.9
23221.5	32059.2
21974.2	30623.4
21309.8	30125.4
21517.2	31310.5
23314.2	28148.4
26187.6	28582.9
31115.1	32906.6
31673.8	35944.8
35697.8	39117.8
37615.2	35948.9
39110	34905.8
35152.8	35685.9
31888.6	40553.6
29058.6	43642.8
26535.4	47057.6
28615.5	49730.9
29965.4	48928.4
31302.6	50713.1
32185.4	51751.4
32453.4	52352.9
33958.8	53091.9
39190.6	54308.2
39764.5	53707
42740.1	54493.2
45109.6	53214.6
47167.9	51347.5
47596.6	51441.4
49112.6	51566.4
47908.4	51395.2
47968.5	52828.4
45646.6	52103.9
41405.2	51671.8
36111.2	46988.6
31267.4	45623.5
28698.5	39128.5
25562.2	36014.4
23162.4	32948.4
21612.5	35305.1
20487.8	36874.1
18365	38750
17657.4	36308.8
16593.5	30249.2
14526.1	26661.5
14676.8	22845.4
14600.4	20911.4
12550.9	19980.9
12492.4	18506.2
11500.9	17898.9
9669.12	17756.5
9524.25	15869
8635.75	14804
8100.38	13399.2
7898	12616.4
6191.88	12632.4
5918.75	12374
5534	11903.6
5500.38	11263.5
5292.25	10933
4438.25	10898.6
4787.5	11080
4749.88	10104.2
3938.12	9117.88
3860.88	8507.38
2829	8589.75
2862.38	9712
3160.62	9497.75
2973.12	10073.6
3266.12	9867.12
2910.62	10035.2
2687.62	8825.25
2683.38	7986.88
2174.25	6853.88
2353.75	5851.12
2599.38	5601.62
2116.5	5657
2695.5	5126.88
2414.25	4891
2517.5	3896.62
2371.12	4082.88
2528.62	3903.5
2549.12	3886.5
2480.25	4080.75
2629	4487.5
2985.62	6610
5460.88	5933
4182.5	5679.75
3623.12	6262.5
3908.88	6153.75
3354.75	6267.5
3709.12	5831.75
3314.12	5623.88
3655.25	5423.75
3408.12	5285
3847.75	4976.38
3303.5	5497.38
3183.75	5592.88
3388.12	5338.5
2984.5	5081.5
3290.62	5754.5
2886.38	5177.62
3173.62	5466.5
2769.12	4953.88
3385.5	4863.25
2857.12	5088
2924.38	4466.25
2416.38	4317.75
3122.12	3804.12
2496	3630
2476.38	3845.25
2667.5	3714.88
2258.12	4703.12
2862.75	4912.62
3036	5228.38
2737.38	5297
3190.62	4785.25
3135.12	5246.62
2850.88	4925
2817.75	5130.88
2368.38	5387.88
2721.62	4944.25
2290.25	5562.38
2639.62	4971.62
2324.12	5403.5
2935.88	5437.38
2898.38	4986.38
2839.62	5050.25
2816.62	4739
2586.62	4205.62
2904.88	3617.62
2741.38	3998.62
2593.62	4068.38
3171.88	4117.25
2526.38	4392.62
2773.88	4467.12
2881.25	5049.12
2870.12	5396
2906.88	4656.5
2701.62	4415.5
2712.75	5196.5
2594.88	4860.12
2757.62	4921.12
2981.75	5539.12
2922.38	5177.12
2595.5	5210.25
3624	5849.12
3767.25	5411.38
3661.62	6067
3651.5	7220
4367.5	9021.88
4833.12	8721.62
4522.88	9399.88
5041.38	7773.38
5068.88	8509.75
4423	11515.6
5117.75	11593.1
5011.75	12427.8
5055.5	11398.9
5758.38	8943.62
5321.38	8439.38
5529.5	7994.12
5555.75	6270.25
5832.38	6829.38
4732.5	7402.25
4434.88	8630.75
5103.75	10134.4
6073.88	11629.1
6250.5	12400
7429.5	13847.8
9391.38	15937.6
8073.88	16662.4
7768	14706.5
7066.5	13793.6
5789	13633.8
6575	11806.6
6747.5	11882.8
7773.25	11307.1
6752	11777.5
7661.62	13209.2
8393.25	14172.4
10730.6	15023.5
12057.8	17507.5
13966.1	19703.2
16152.2	21812.9
16606.8	23363.4
17260.2	25106.9
16599.5	26345
16032.8	28364.6
15593.6	33507.9
15147.2	38278.9
15228.2	39925.6
14020.9	40521.9
13072.1	34584
12194.8	30024.2
12145.6	27181.5
12094	24386.9
11247.1	22761.6
10717.8	20489.6
10469.6	20073.2
11051.4	19499
13529.1	22341.1
12949.6	22754.5
14803.2	25235.8
14565.1	25974.9
15213.8	28947.9
13936.1	30261.8
13835.6	34923.5
12037	38972.1
12129.2	40006.5
13047.8	36173.8
13813.6	33275.2
14879.4	34744.5
17110.5	33761.5
16927.4	37605
18692.6	37022.4
18089.1	36239.5
17994	40115.1
15870.1	39590
15846.5	38679.1
14179.2	38335.6
11968.6	34067.8
11095.4	32918.8
9275	27409.2
8814.5	24739.5
7681.25	21685.5
7064.75	18304.4
7157	16619.2
6029.75	14205.8
5400.12	13205
5603.5	13150.9
6031.38	12115.8
5477.88	11411.8
4943.88	11383.5
5498.38	12540.4
4933.75	13629.8
3882.75	13962.5
4260.38	12810.5
3454.5	10632.2
3198.88	10270.9
3118.12	8491.38
3204.62	7117.25
3010.12	6077.62
