# Supplementary material for: Bacterial chromosome conformation and cell-free gene expression in synthetic 2D compartments
Source: Nat Commun. 2025 Nov 14;16:10026. doi: 10.1038/s41467-025-65249-2 (PMC12618494; doi:10.1038/s41467-025-65249-2)
Supplement: Supplementary file 11 — Source Data [file 41467_2025_65249_MOESM11_ESM.zip › source-data/figure-data/Fig2+FigS2+FigS3/├ƒ'-lysis.xlsx]

## Sheet: Sheet1
Time (min)	RNAP Rep.1	RNAP Rep.2	RNAP Rep.3	RNAP Rep.4	RNAP Rep.5
0	6932.74	569.805	1715.44	863.379	7482.76
0.0166667	6929.53	566.596	1712.23	860.17	7479.55
0.0333333	6931.96	569.02	1714.66	862.594	7381.45
0.05	6941.71	576.837	1722.47	868.223	7352.2
0.0666667	6948.55	571.14	1718.6	838.627	7294.96
0.0833333	6940.19	562.256	1710.24	825.604	7192.11
0.1	6943.73	558.353	1710.86	818.877	7092.62
0.116667	6957.02	560.407	1711.56	819.387	7055.39
0.133333	6969.96	566.878	1726.14	824.916	7013.96
0.15	7007.98	570.634	1731.02	816.406	6993.12
0.166667	7021.13	565.3	1757.22	805.815	6909.84
0.183333	7029.77	563.222	1767.27	802.207	6711.86
0.2	7047.37	565.407	1769.94	791.956	6702.47
0.216667	7059.19	567.192	1771.73	781.506	6684.38
0.233333	7081.34	567.111	1770.47	780.738	6677.53
0.25	7095.88	570.326	1773.69	783.953	6612.24
0.266667	7097.47	566.873	1767.84	778.102	6606.39
0.283333	7135.49	570.029	1770.99	781.258	6609.55
0.3	7150.33	570.894	1180.37	788.285	6590.53
0.316667	7180.86	576.083	1058.79	781.764	6584.01
0.333333	7179.14	580.9	1038.27	789.511	6600.03
0.35	7240.1	593.508	1023.34	803.077	6621.36
0.366667	7260.57	578.022	1015.73	799.726	6616.24
0.383333	7270.81	580.575	1012.7	805.207	6633.34
0.4	7285.76	583.117	985.154	798.332	6657.93
0.416667	7330.99	594.396	986.215	803.059	6695.8
0.433333	7329.64	589.296	979.495	801.716	6694.46
0.45	7319.26	578.91	969.109	816.717	6691.09
0.466667	7315.27	565.505	965.122	826.051	6694.87
0.483333	7343.6	589.678	979.877	860.421	6721.55
0.5	7343.45	593.279	985.098	1242.33	7731.13
0.516667	7338.63	595.882	992.369	1237.52	7726.32
0.533333	7340.59	596.116	1043.83	1237.75	7726.55
0.55	7347.44	590.287	1062.7	1231.92	7720.72
0.566667	7391.08	590.148	1069.8	1234.57	7723.37
0.583333	7394.45	595.607	1097.31	1237.25	7726.04
0.6	7398.77	602.517	1108	1054.34	7727.6
0.616667	7396.04	598.683	1129.92	1046.35	7655.86
0.633333	7443.41	601.333	1133.92	1045.27	7612.98
0.65	7462.12	605.4	1145.89	1014.07	7615.84
0.666667	7481.6	606.141	1187.77	1009.38	7612.34
0.683333	8397.46	585.689	1178.78	990.307	7596.13
0.7	8408.67	596.891	1203.62	991.34	7608.56
0.716667	8411.18	598.2	1208.31	993.857	7611.08
0.733333	8411.71	599.936	1220.4	990.992	7613.24
0.75	8413.3	613.182	1221.99	995.977	7626.24
0.766667	8417.94	620.289	1226.63	1004.15	7658.77
0.783333	8296.62	617.395	1222.62	1006.77	7675.06
0.8	8177.07	622.558	1240.94	1014.8	7689.28
0.816667	8114.8	614.521	1235.72	1006.77	7681.24
0.833333	8033.88	614.368	1235.57	1009.52	7695.64
0.85	7898.85	630.105	1240.46	1014.4	7701.1
0.866667	7888.82	623.956	1231.49	1008.25	7694.95
0.883333	7889.55	634.475	1238	1029.13	7719.3
0.9	7885.24	619.305	1233.68	1024.81	7714.98
0.916667	7864.21	614.335	1228.71	1012.26	7717.06
0.933333	7869.31	619.128	1234.02	1014.8	7739.14
0.95	7868.99	618.808	1240.53	1017.26	7738.82
0.966667	7863.07	618.08	1231.9	1008.77	7713.2
0.983333	7831.51	619.755	1221.75	1008.16	7736.4
1	7816.37	616.216	1217.13	1001.3	7733.55
1.01667	7768.05	622.774	1218.46	1007.86	7744.06
1.03333	7767.41	625.198	1210.36	1008.39	7740.64
1.05	7730.8	625.948	1210.3	1008.33	7744.52
1.06667	7721.06	626.169	1196.4	995.76	7743.55
1.08333	7684.93	637.465	1201.04	999.123	7748.64
1.1	7662.97	632.166	1193.2	987.794	7738.39
1.11667	7661.82	646.179	1176.51	990.256	7742.46
1.13333	7604.84	652.476	1179.92	986.465	7748.76
1.15	7591.5	638.345	1167.12	982.273	7711.61
1.16667	7575.38	638.089	1154.47	975.176	7682.26
1.18333	7575.13	638.06	1144.8	958.661	7643.23
1.2	7523.16	640.487	1145.18	961.088	7645.65
1.21667	7463.35	636.107	1140.8	943.92	7641.27
1.23333	7457.99	631.083	1133	951.684	7621.09
1.25	7464.65	632.522	1133.94	958.337	7627.75
1.26667	7464.16	631.809	1136.04	952.475	7624.12
1.28333	7445.16	628.73	1132.96	927.981	7621.04
1.3	7446.36	630.628	1134.86	929.879	7597.39
1.31667	7413.17	626.975	1122.57	927.325	7598.55
1.33333	7412.05	624.018	1143.39	926.207	7574.1
1.35	7414.18	623.114	1145.52	923.302	7576.23
1.36667	7402.46	604.427	1115.84	900.427	7569.06
1.38333	7411.15	612.549	1117.39	879.194	7553.35
1.4	7386.93	590.1	1102.08	850.618	7530.91
1.41667	7405.45	607.508	1120.6	868.197	7526.77
1.43333	7409.29	608.993	1100.2	870.262	7465.53
1.45	7401.94	595.687	1083.1	851.13	7454.79
1.46667	7404.79	596.94	1071.81	847.417	7425.24
1.48333	7408.31	597.357	1081.97	850.94	7404.11
1.5	7407.62	597.057	1068.03	850.64	7402.52
1.51667	7404.36	595.182	1059.82	848.765	7381.17
1.53333	7395.2	592.864	1057.11	831.784	7372.53
1.55	7357.98	608.526	1056.44	835.558	7365.37
1.56667	7315.4	612.333	1060.25	828.776	7356.95
1.58333	7308.42	618.652	1052.22	824.35	7308.44
1.6	7299.01	612.894	1044.38	818.144	7285.13
1.61667	7302.5	620.924	1038.55	825.582	7293.16
1.63333	7276.21	607.235	1024.86	812.485	7279.47
1.65	7214.51	619.685	1035.67	824.935	7309.02
1.66667	7200.72	615.243	1031.23	820.493	7304.58
1.68333	7195.72	617.968	1030.69	825.291	7307.3
1.7	7199.45	621.245	1023.49	830.589	7318.96
1.71667	7193.89	609.653	1008.28	823.457	7338.61
1.73333	7197.77	612.554	1007.41	827.335	7342.49
1.75	7201.6	605.913	1003.52	823.439	7341.77
1.76667	7203.26	605.824	1003.43	824.125	7342.98
1.78333	7217.26	605.377	999.15	823.678	7339.35
1.8	7219.44	607.554	1001.33	821.696	7316.32
1.81667	7217.49	602.541	999.376	813.311	7331.4
1.83333	7224.49	609.545	1006.38	820.315	7338.4
1.85	7240.55	596.873	1005.56	819.499	7337.59
1.86667	7233.12	589.446	998.137	811.995	7320.61
1.88333	7213.95	587.152	1009.85	809.701	7304.65
1.9	7217.57	590.769	1014.67	806.048	7321.94
1.91667	7259.31	599.184	1020.9	813.478	7315.7
1.93333	7216.18	592.731	1014.44	806.976	7309.25
1.95	7217.76	601.25	1017.23	808.605	7310.83
1.96667	7199.58	587.811	1001.35	792.681	7268.44
1.98333	7203.73	598.431	1011.97	786.106	7278.27
2	7211.23	605.928	1012.24	789.746	7284.43
2.01667	7210.24	604.938	1011.25	784.286	7274.74
2.03333	7210.45	602.711	1011.46	776.462	7273.32
2.05	7206.68	599.135	1008.27	779.826	7278.31
2.06667	7195.97	596.347	1000.05	772.502	7275.88
2.08333	7167.78	590.267	996.761	775.729	7274.21
2.1	7143.56	587.04	989.126	757.914	7279.99
2.11667	7139.95	580.514	982.942	754.303	7267.68
2.13333	7148.74	587.077	991.736	777.988	7285.18
2.15	7129.38	586.26	993.492	787.255	7319.71
2.16667	7092.77	587.099	994.331	788.094	7320.55
2.18333	7078.5	586.346	1001.16	787.342	7345.09
2.2	7073.52	594.783	999.784	796.72	7358.75
2.21667	7063.26	585.229	992.461	789.398	7351.43
2.23333	7063.51	587.706	990.929	790.34	7351.68
2.25	7040.68	586.455	989.678	789.089	7354.71
2.26667	7033.63	580.683	984.648	790.494	7347.66
2.28333	7027.36	586.783	988.856	799.567	7351.87
2.3	7024.7	584.117	986.191	796.902	7349.21
2.31667	7041.05	588.095	990.043	802.771	7355.07
2.33333	6985.58	586.398	990.363	802.558	7353.38
2.35	6972.54	586.678	989.457	803.669	7348.24
2.36667	6958.56	578.418	966.957	797.985	7342.5
2.38333	6966.9	589.282	961.96	806.324	7349.13
2.4	6978.69	592.827	965.505	809.869	7354.38
2.41667	6991.94	591.918	964.596	812.39	7351.77
2.43333	6992.08	589.539	964.742	818.447	7349.85
2.45	7006.35	589.969	965.172	822.026	7352.34
2.46667	7005.46	589.082	964.285	828.151	7351.46
2.48333	6984.53	581.99	956.224	823.679	7342.31
2.5	6974.29	585.113	957.051	826.802	7345.43
2.51667	6977.52	582.418	960.28	830.481	7348.66
2.53333	6977.74	581.832	960.499	844.22	7346.74
2.55	6973.09	572.823	952.91	839.571	7344.23
2.56667	6965.78	582.309	959.516	849.056	7351.58
2.58333	6947.13	577.694	952.882	838.364	7344.94
2.6	6929.89	588.548	961.395	846.634	7352.88
2.61667	6893.85	580.086	955.275	840.513	7337.05
2.63333	6851.09	578.774	953.962	839.444	7335.74
2.65	6847.69	575.376	950.899	840.022	7324.73
2.66667	6838.78	576.261	955.616	841.447	7308.1
2.68333	6853.41	579.079	979.335	845.744	7312.94
2.7	6839.23	569.958	960.208	841.524	7312.69
2.71667	6827.73	570.93	974.159	842.509	7300.98
2.73333	6824.13	566.723	970.566	838.916	7297.38
2.75	6851.37	565.129	976.114	844.464	7295.12
2.76667	6830.03	560.002	967.355	822.278	7243.06
2.78333	6830.73	560.703	968.056	822.965	7235
2.8	6827.73	552.526	965.056	809.533	7232
2.81667	6813.8	550.565	966.144	808.207	7233.09
2.83333	6827.88	552.671	955.642	807.264	7232.14
2.85	6797.38	557.995	957.281	811.354	7236.23
2.86667	6789.3	562.071	957.414	811.487	7228.18
2.88333	6834.25	560.276	957.511	812.804	7230.33
2.9	6790.11	558.938	953.818	811.073	7250.77
2.91667	6776.81	555.822	949.052	803.065	7247.66
2.93333	6779.07	549.227	946.456	803.274	7249.91
2.95	6755.51	554.227	945.644	803.811	7250.66
2.96667	6755.31	556.985	945.446	803.825	7227.94
2.98333	6749.04	559.84	942.73	806.469	7230.8
3	6720.83	551.999	934.888	796.51	7211.39
3.01667	6723.52	551.734	943.151	799.201	7204.04
3.03333	6724	545.667	938.06	790.807	7150.01
3.05	6705.68	553.177	939.022	791.769	7126.87
3.06667	6697.29	550.19	933.793	788.782	7123.88
3.08333	6702.18	539.854	933.079	788.268	7119.23
3.1	6701.93	555.639	941.484	794.231	7109.48
3.11667	6685.31	558.523	943.286	797.396	7111.28
3.13333	6680.7	550.351	940.339	794.449	7108.34
3.15	6664.34	553.119	947.211	799.655	7105.88
3.16667	6665.34	553.752	932.815	812.01	7121.89
3.18333	6664.29	552.701	928.984	810.959	7075.16
3.2	6663.83	559.291	935.199	817.204	7081.37
3.21667	6658.02	553.104	928.788	811.392	7075.56
3.23333	6663.97	559.057	929.162	821.23	7077.54
3.25	6650.64	547.462	909.327	818.782	7054.98
3.26667	6564.58	550.727	917.443	826.898	7041.72
3.28333	6564.17	541.998	917.036	826.49	7041.32
3.3	6546.53	541.205	921.755	812.84	7049.55
3.31667	6533.09	540.058	920.638	824.755	7037.16
3.33333	6535.02	533.763	922.57	813.655	7039.09
3.35	6512.06	542.458	923.038	808.9	7039.56
3.36667	6500.9	541.194	921.774	807.636	7038.29
3.38333	6483	525.652	913.914	799.776	7041.71
3.4	6496.36	539.016	927.278	813.14	7055.07
3.41667	6483.91	526.12	915.833	796.785	7043.63
3.43333	6486.3	528.515	915.732	804.09	7055.79
3.45	6493.49	537.152	922.918	813.168	7053.21
3.46667	6495.86	543.319	919.749	814.535	7037.17
3.48333	6494.27	542.733	901.413	813.949	7063.75
3.5	6497.79	546.254	922.583	818.882	7040.11
3.51667	6467.9	534.413	895.278	808.161	7028.27
3.53333	6472.91	539.421	898.101	813.168	7028.94
3.55	6476.97	543.978	904.345	817.228	7028.28
3.56667	6467.4	539.016	894.773	810.718	7023.43
3.58333	6473.72	549.924	908.569	820.505	7053.24
3.6	6475.03	552.282	909.881	821.817	7054.55
3.61667	6470.15	547.402	903.228	816.937	7049.67
3.63333	6465.52	552.763	902.364	837.199	7048.81
3.65	6460.46	548.715	898.316	840.475	7044.76
3.66667	6460.12	550.237	897.891	844.975	7044.41
3.68333	6461.42	559.643	909.244	844.079	7052.2
3.7	6449.07	546.259	898.676	831.738	7039.85
3.71667	6433.17	547.473	900.038	833.099	7041.22
3.73333	6459.61	556.648	907.439	842.274	7018.96
3.75	6453.54	550.582	901.373	836.208	7012.89
3.76667	6432.87	547.079	897.888	818.493	7009.49
3.78333	6428.74	542.954	890.678	814.316	7006.64
3.8	6439.63	543.705	907.588	825.198	7017.52
3.81667	6421.41	538.586	905.408	819.291	7012.05
3.83333	6440.29	543.449	912.066	824.154	6996.43
3.85	6459.46	539.609	906.431	816.727	6992.58
3.86667	6459.9	540.039	908.656	820.744	6989.97
3.88333	6466.13	546.185	913.099	826.982	6957.86
3.9	6457.55	537.604	904.518	818.401	6938.44
3.91667	6464.86	545.922	904.908	827.108	6908.97
3.93333	6474.46	539.693	898.68	820.879	6898.21
3.95	6481.26	539.31	904.061	821.602	6897.4
3.96667	6490.09	549.335	912.892	828.9	6910.17
3.98333	6480.5	541.896	897.11	819.31	6900.58
4	6476.56	547.018	900.779	820.879	6904.25
4.01667	6447.35	542.509	896.27	818.47	6900.33
4.03333	6449.15	547.298	899.739	824.712	6918.03
4.05	6452.27	551.864	897.093	843.641	6918.67
4.06667	6438.74	550.774	901.762	842.551	6920.05
4.08333	6433.92	544.496	905.014	837.726	6915.41
4.1	6435.71	552.27	912.788	845.5	6925.83
4.11667	6407.5	531.363	899.076	819.881	6954.3
4.13333	6417.54	541.397	901.033	829.915	6992.32
4.15	6410.06	533.919	893.555	822.437	6984.84
4.16667	6427.75	551.607	903.202	840.125	7002.53
4.18333	6406.64	539.732	886.921	827.135	6990.66
4.2	6365	539.021	890.616	826.424	7005.55
4.21667	6361.6	541.181	903.413	828.584	7013.66
4.23333	6345.71	552.68	893.604	830.527	7008.54
4.25	6340.25	549.048	883.628	825.44	7011.79
4.26667	6335.89	544.685	879.265	813.666	7007.43
4.28333	6333.62	544.648	878.635	813.629	6961.26
4.3	6336.11	546.8	881.72	821.722	6949.03
4.31667	6325.95	547.306	896.42	823.118	6955.19
4.33333	6321.53	546.382	898.751	823.701	6965.73
4.35	6308.72	544.533	896.902	821.852	6989.47
4.36667	6315.02	545.145	895.766	822.464	6964.49
4.38333	6312.53	542.655	892.797	819.974	6952.04
4.4	6312.48	546.372	898.435	825.613	6949.97
4.41667	6300.44	538.957	891.579	827.631	6926.51
4.43333	6297.58	538.325	898.917	834.97	6933.85
4.45	6286.53	538.269	899.39	834.963	6921.73
4.46667	6277.98	529.72	890.361	827.995	6915.13
4.48333	6289.87	539.895	896.243	839.988	6927.02
4.5	6289.64	539.669	896.017	844.059	6926.79
4.51667	6285.35	535.604	890.241	838.283	6921.02
4.53333	6285.2	535.454	890.958	838.133	6929.31
4.55	6283.33	530.493	885.997	832.531	6924.35
4.56667	6291.55	538.716	894.22	840.754	6941.36
4.58333	6289.23	536.39	899.807	838.428	6939.03
4.6	6286.13	533.296	888.8	835.334	6935.94
4.61667	6289.09	536.388	891.763	838.297	6938.9
4.63333	6281.27	531.651	892.672	829.904	6962.04
4.65	6277.02	527.444	889.553	820.418	6929.92
4.66667	6276.53	536.24	897.224	829.215	6929.94
4.68333	6267.61	537.695	899.842	825.868	6913.88
4.7	6276.34	546.463	907.447	830.242	6907.32
4.71667	6273.83	543.952	904.936	830.89	6904.81
4.73333	6263.96	531.289	893.186	815.981	6864.63
4.75	6269.6	536.926	896.981	821.618	6808.81
4.76667	6272.02	539.116	899.397	814.875	6811.22
4.78333	6274.3	529.778	890.299	808.71	6870.42
4.8	6285.79	532.129	892.912	812.041	6836.23
4.81667	6273.44	527.943	884.558	806.469	6832.04
4.83333	6277.26	530.821	892.541	806.423	6873.38
4.85	6275.85	530.352	886.967	805.017	6834.45
4.86667	6265.13	523.236	880.788	802.699	6828.27
4.88333	6235.68	529.334	884.716	804.969	6871.89
4.9	6233.98	528.562	883.007	803.227	6832.66
4.91667	6235.53	532.887	889.409	807.459	6854.97
4.93333	6223.61	526.555	878.042	798.262	6827.7
4.95	6232.18	535.309	888.966	807.049	6801.18
4.96667	6208.19	531.565	894.154	803.305	6781.17
4.98333	6228.22	528.483	893.938	804.873	6794.28
5	6224.45	524.71	889.153	801.099	6790.5
5.01667	6223.86	520.802	889.58	800.514	6792.86
5.03333	6230.17	530.428	895.882	806.817	6806.11
5.05	6228.83	529.209	894.548	805.483	6794.89
5.06667	6220.75	530.653	900.062	811.071	6809.66
5.08333	6208.03	525.219	894.628	805.95	6804.22
5.1	6173.01	523.134	893.216	803.865	6802.18
5.11667	6155.59	521.688	891.097	802.419	6800.73
5.13333	6159.68	529.887	896.53	807.179	6816.09
5.15	6130.03	531.101	896.046	806.865	6813.58
5.16667	6131.84	532.919	897.864	810.286	6837.09
5.18333	6120.71	533.902	896.603	809.025	6814.14
5.2	6125.48	543.232	905.933	816.752	6812.87
5.21667	6115.06	530.568	895.923	806.332	6813.05
5.23333	6117.54	533.053	900.759	808.817	6804.94
5.25	6119.42	528.9	898.074	806.132	6789.31
5.26667	6124.97	532.008	904.726	813.28	6783.65
5.28333	6122.27	528.337	898.618	807.172	6777.54
5.3	6125.17	526.561	895.821	807.833	6773.24
5.31667	6124.27	516.408	892.311	806.935	6772.35
5.33333	6112.78	507.147	883.05	799.866	6761.02
5.35	6119.3	510.87	889.073	807.584	6767.54
5.36667	6122.82	514.387	893.089	814.296	6770.69
5.38333	6115.18	505.225	885.452	814.718	6743.31
5.4	6119.07	513.673	896.433	838.527	6774.03
5.41667	6096.09	514.282	897.4	839.135	6775.01
5.43333	6092.39	508.605	893.343	839.433	6751.2
5.45	6091.76	509.413	894.151	840.241	6733.63
5.46667	6095.16	513.283	897.906	840.115	6737.14
5.48333	6084.8	504.43	887.074	829.283	6707.63
5.5	6095.61	515.202	896.449	844.876	6717
5.51667	6100.55	521.381	902.542	844.278	6692.44
5.53333	6092.06	513.738	893.578	831.826	6683.95
5.55	6079.98	516.832	888.842	827.09	6679.21
5.56667	6096.75	530.217	897.661	836.514	6684.94
5.58333	6099.9	536.738	899.485	842.383	6675.06
5.6	6087.66	532.939	893.364	837.485	6670.16
5.61667	6099.28	537.769	897.639	841.76	6674.44
5.63333	6100.28	531.073	890.16	835.064	6667.74
5.65	6092.89	531.38	887.109	839.142	6635.1
5.66667	6094.96	532.891	881.414	841.208	6636.52
5.68333	6045.98	525.707	872.415	835.346	6629.34
5.7	6050.6	530.324	874.709	839.963	6633.95
5.71667	6094.36	520.284	864.803	832.911	6628.22
5.73333	6015.57	525.804	871.049	839.157	6680.2
5.75	6068.25	522.084	869.942	834.626	6689.71
5.76667	6105.96	525.349	880.581	830.372	6696.18
5.78333	6070.57	521.215	877.518	826.238	6692.04
5.8	6070.37	524.205	876.239	826.03	6691.84
5.81667	6076.65	533.097	882.518	831.904	6707.19
5.83333	6036.83	519.379	866.642	818.391	6727.15
5.85	6041.01	520.27	861.259	809.757	6722.79
5.86667	6050.95	536.143	871.204	819.702	6732.74
5.88333	6040.06	539.171	869.877	821.626	6730.39
5.9	6035.75	537.308	864.535	821.474	6698.85
5.91667	6034.72	543.569	862.086	821.558	6709.27
5.93333	6031.63	542.843	854.318	811.673	6700.02
5.95	6020.91	540.025	847.965	798.478	6696.06
5.96667	6021.3	540.415	836.02	798.868	6696.45
5.98333	6047.53	554.609	849.867	813.062	6685.36
6	6040.1	538.638	833.896	805.785	6669.38
6.01667	6042.56	548.844	842.191	813.734	6677.33
6.03333	6053.14	552.512	839.575	807.909	6656.96
6.05	6045.32	544.693	831.755	798.863	6642.57
6.06667	6052.39	551.765	838.827	805.496	6656.21
6.08333	6047.74	547.11	834.172	800.841	6651.56
6.1	6054.95	554.322	841.384	808.053	6652.2
6.11667	6051.28	552.231	835.334	802.003	6646.15
6.13333	6046.44	547.383	826.928	797.155	6635.75
6.15	6051.89	552.835	844.401	803.046	6636.56
6.16667	6036.67	547.716	839.282	797.488	6631.44
6.18333	6012.69	550.619	842.185	799.901	6634.35
6.2	6012.7	550.633	842.199	799.914	6644.55
6.21667	6014.31	546.559	849.325	799.114	6635.97
6.23333	6015.3	535.222	850.316	802.514	6591.23
6.25	6019.99	539.904	857.839	807.195	6595.91
6.26667	5978.52	533.268	848.362	800.56	6635.01
6.28333	5982.05	535.425	853.322	806.491	6648.99
6.3	5976.99	533.171	848.265	803.707	6648.87
6.31667	5973.42	526.795	843.378	796.89	6645.29
6.33333	5954.51	525.784	846.232	796.759	6648.15
6.35	5954.98	526.256	845.898	803.46	6648.62
6.36667	5956.37	535.127	847.279	807.504	6645.06
6.38333	5950.68	537.757	841.629	810.691	6647.69
6.4	5961.24	540	842.484	812.934	6649.94
6.41667	5969.51	539.373	841.401	812.307	6642.2
6.43333	5963.91	533.778	832.584	806.712	6636.61
6.45	5970.41	540.273	828.246	812.65	6587.23
6.46667	5957.27	535.21	816.781	804.506	6581.09
6.48333	5961.13	530.177	811.748	799.473	6576.05
6.5	5969.44	538.482	820.053	807.778	6573.81
6.51667	5964.04	533.082	813.514	802.378	6567.29
6.53333	5960.56	528.328	810.035	798.899	6563.84
6.55	5966.3	534.065	815.272	800.28	6569.58
6.56667	5963.35	534.686	819.242	799.627	6568.93
6.58333	5970.11	540.174	821.381	806.389	6575.66
6.6	5965.95	536.013	817.22	802.228	6571.5
6.61667	5977.5	541.049	826.879	812.993	6576.53
6.63333	5968.17	531.722	817.892	806.069	6567.24
6.65	5967.42	537.48	825.456	815.919	6579.51
6.66667	5971.96	546.976	830.004	820.467	6584.06
6.68333	5958.97	525.529	817.006	803.377	6588.77
6.7	5954.68	531.638	802.972	806.015	6598.41
6.71667	5941.76	530.009	801.343	808.478	6603.26
6.73333	5925.28	528.54	793.747	806.538	6605.41
6.75	5934.22	538.718	803.925	816.716	6615.59
6.76667	5926.13	530.252	798.211	806.728	6601.03
6.78333	5933.31	536.98	805.391	815.812	6601.21
6.8	5914.02	530.772	798.731	807.248	6576.05
6.81667	5908.78	525.083	791.124	802.011	6570.41
6.83333	5920.39	531.653	797.447	812.52	6580.92
6.85	5907.52	519.886	783.741	800.753	6569.08
6.86667	5912.88	521.712	788.003	805.014	6571.22
6.88333	5918.52	527.351	802.137	810.654	6533.94
6.9	5916.26	525.085	800.643	808.506	6574.59
6.91667	5924.65	524.853	808.266	831.052	6540.06
6.93333	5911.81	519.082	803.267	830.027	6521.33
6.95	5904.35	525.604	804.728	836.548	6527.86
6.96667	5898.69	516.081	795.803	830.892	6505.55
6.98333	5862.98	516.031	795.754	830.843	6479.2
7	5853.5	514.995	795.895	827.716	6502.37
7.01667	5845.6	518.405	800.675	831.028	6513.83
7.03333	5833.25	511.468	793.738	824.694	6513.72
7.05	5837.25	520.717	794.799	827.343	6509.54
7.06667	5838.72	525.789	796.277	826.54	6474.9
7.08333	5831.51	519.921	791.997	820.672	6469.03
7.1	5839.98	523.45	797.532	822.796	6476.16
7.11667	5844.27	527.742	803.412	827.088	6459.06
7.13333	5838.44	521.915	797.585	821.261	6510.74
7.15	5833.59	518.409	794.079	812.305	6507.23
7.16667	5839.05	514.166	801.441	823.215	6455.19
7.18333	5840.15	515.269	802.544	814.895	6456.29
7.2	5823.61	518.888	806.166	816.866	6435.42
7.21667	5795.96	513.495	802.375	820.896	6452.87
7.23333	5790.67	508.212	799.281	817.391	6447.59
7.25	5799.89	519.157	808.502	825.773	6456.81
7.26667	5797.8	517.067	806.412	824.522	6454.72
7.28333	5810.98	519.335	809.66	835.241	6455.47
7.3	5807.44	516.668	807.944	831.7	6451.93
7.31667	5806.93	516.164	807.44	831.222	6453.46
7.33333	5807.38	516.615	807.891	831.673	6453.91
7.35	5810.08	519.31	820.984	836.926	6456.61
7.36667	5807.75	516.983	820.562	834.599	6459.24
7.38333	5807.58	516.809	823.422	834.425	6459.07
7.4	5803.52	518.545	826.031	834.477	6466.91
7.41667	5799.14	515.294	818.62	832.657	6463.88
7.43333	5806	523.249	833.817	840.612	6471.83
7.45	5802.49	517.079	830.305	850.207	6491.36
7.46667	5797.46	512.054	825.28	845.182	6496.87
7.48333	5800.88	515.465	831.161	851.018	6500.28
7.5	5795.06	512.312	822.88	855.75	6494.47
7.51667	5789.43	513.696	824.008	843.91	6495.59
7.53333	5802.17	519.528	830.096	862.966	6501.68
7.55	5799.32	510.574	824.382	862.933	6498.82
7.56667	5801.29	512.55	812.508	870.149	6500.8
7.58333	5791.42	511.29	808.764	868.889	6481.41
7.6	5762.5	512.581	804.376	872.101	6457.37
7.61667	5766.2	517.663	807.081	892.407	6438.31
7.63333	5754.64	517.452	808.251	893.577	6433.3
7.65	5750.83	521.199	810.617	895.943	6435.67
7.66667	5742.77	514.628	804.045	889.371	6429.1
7.68333	5727.03	516.138	804.706	892.264	6438.16
7.7	5728.89	519.378	806.564	893.29	6433.85
7.71667	5735.07	531.045	814.981	899.475	6440.03
7.73333	5726.93	526.114	806.841	875.707	6431.89
7.75	5744.58	529.436	827.467	897.866	6438.42
7.76667	5726.63	524.464	819.286	874.057	6407.41
7.78333	5723.12	526.662	821.618	876.254	6444.87
7.8	5720.24	518.073	813.029	876.346	6436.28
7.81667	5730.07	527.901	822.723	893.122	6442.28
7.83333	5740.48	523.95	818.474	893.764	6442.92
7.85	5737.93	521.397	815.921	891.211	6432.35
7.86667	5730.33	523.573	818.097	892.805	6434.53
7.88333	5706.71	520.421	815.639	894.762	6436.49
7.9	5703.17	516.884	812.102	891.225	6402.82
7.91667	5692.81	513.911	812.796	889.893	6403.63
7.93333	5693.08	514.176	813.061	892.303	6434.03
7.95	5705.26	514.902	809.45	893.315	6401.61
7.96667	5693.36	514.172	808.72	892.585	6400.88
7.98333	5698.03	522.323	813.084	897.253	6405.55
8	5681.62	513.18	803.737	898.532	6396.41
8.01667	5671.59	517.073	808.994	907.66	6401.46
8.03333	5684.39	507.623	806.512	905.382	6399.18
8.05	5695.43	507.834	810.283	905.078	6376.76
8.06667	5690.85	503.099	805.907	900.498	6398.37
8.08333	5688.98	507.54	810.652	904.939	6409.48
8.1	5689.28	507.843	822.687	901.486	6409.79
8.11667	5675.21	509.47	824.653	902.935	6416.7
8.13333	5675.75	510.349	812.953	903.475	6417.24
8.15	5676.63	511.222	809.244	887.973	6418.11
8.16667	5692.92	516.577	817.852	888.232	6433.24
8.18333	5694.88	518.534	819.809	890.189	6435.19
8.2	5690.87	519.266	817.454	886.176	6431.18
8.21667	5663.33	511.603	809.791	881.297	6423.52
8.23333	5669.85	521.026	814.654	895.702	6415.17
8.25	5674.14	515.549	800.828	890.225	6402.94
8.26667	5668.67	516.948	805.129	911.289	6407.24
8.28333	5677.19	515.695	803.876	911.408	6405.99
8.3	5682.7	516.684	806.841	925.902	6426.19
8.31667	5674.89	508.647	799.025	923.683	6418.37
8.33333	5666.58	510.332	800.226	925.147	6419.84
8.35	5682.31	511.491	803.321	931.107	6425.8
8.36667	5675.15	500.44	796.158	923.943	6418.63
8.38333	5677.18	505.602	801.051	925.973	6434.1
8.4	5631.98	502.194	800.775	925.697	6433.82
8.41667	5618.25	503.536	802.757	920.251	6436.57
8.43333	5618.62	503.909	803.13	920.624	6436.95
8.45	5606.81	499.861	804.867	904.225	6432.9
8.46667	5601.16	502.703	805.952	905.31	6451.64
8.48333	5587.75	509.216	810.714	910.072	6456.41
8.5	5582.56	508.161	811.41	910.768	6433.84
8.51667	5579.03	504.628	808.547	907.235	6422.63
8.53333	5577.29	502.885	806.804	904.154	6420.89
8.55	5587.08	506.804	810.723	909.411	6416.01
8.56667	5587.67	507.394	811.313	910.001	6401.82
8.58333	5582.84	512.259	816.178	914.866	6378.15
8.6	5573.1	502.524	817.071	905.13	6366.59
8.61667	5572.09	501.512	816.059	894.463	6364.62
8.63333	5569.16	501.063	819.422	891.534	6361.69
8.65	5596.85	504.557	829.681	900.444	6367.6
8.66667	5596.09	503.793	828.917	892.384	6371.19
8.68333	5574.01	500.554	826.604	896.441	6363.6
8.7	5577.8	504.353	829.476	900.239	6366.47
8.71667	5580.21	506.157	827.98	902.647	6369.8
8.73333	5580.4	500.234	825.423	900.09	6359.55
8.75	5585.03	502.968	828.157	903.544	6362.29
8.76667	5613.32	506.621	821.077	914.589	6339.02
8.78333	5601.69	494.863	809.451	907.216	6327.39
8.8	5573.74	490.951	805.682	903.904	6320.97
8.81667	5575.5	493.308	795.709	916.619	6322.72
8.83333	5595.62	478.379	796.005	917.915	6322.42
8.85	5602.5	483.951	801.577	922.487	6316.57
8.86667	5605.17	493.268	804.253	926.163	6330.67
8.88333	5598.42	490.586	797.501	919.411	6312.49
8.9	5597.92	495.851	808.599	922.919	6256.01
8.91667	5598.09	496.022	796.918	923.09	6256.18
8.93333	5597.31	490.783	796.142	919.608	6234.19
8.95	5592.77	490.706	790.483	917.774	6228.55
8.96667	5600.68	498.611	797.437	921.974	6222.81
8.98333	5607.6	504.231	804.008	945.196	6228.43
9	5569.19	507.057	804.433	927.881	6226.35
9.01667	5551.98	503.652	797.043	923.585	6222.01
9.03333	5567.36	508.66	802.051	926.046	6206.14
9.05	5578.84	498.834	789.981	922.205	6199.75
9.06667	5586.54	509.973	795.003	929.906	6204.41
9.08333	5583.39	503.391	791.859	926.762	6196.25
9.1	5573.52	502.966	791.117	926.02	6200.52
9.11667	5586.79	506.791	797.937	930.162	6165.48
9.13333	5580.58	500.579	791.726	930.047	6159.27
9.15	5582.04	501.361	793.179	925.403	6144.5
9.16667	5580.8	494.513	791.947	924.171	6159.49
9.18333	5579.08	483.808	792.311	921.928	6141.55
9.2	5587.55	497.675	797.192	926.809	6146.43
9.21667	5582.17	492.296	791.966	919.903	6141.05
9.23333	5584.66	494.786	802.129	915.36	6143.54
9.25	5568.69	489.357	799.197	908.075	6138.11
9.26667	5569.93	474.431	803.412	906.535	6139.35
9.28333	5546.77	478.178	809.594	910.38	6143.62
9.3	5541.24	470.81	806.418	903.193	6115.04
9.31667	5541.6	479.95	812.638	911.626	6140.37
9.33333	5544.98	477.464	810.152	909.14	6137.88
9.35	5545.4	477.335	810.023	909.011	6137.75
9.36667	5546.68	478.619	809.562	906.135	6139.03
9.38333	5543.9	482.907	804.822	900.357	6136.26
9.4	5546.85	485.859	809.736	902.334	6148.33
9.41667	5543.34	476.916	805.03	897.148	6135.69
9.43333	5547.43	483.175	809.671	897.137	6121.22
9.45	5539.49	485.806	807.887	904.42	6123.85
9.46667	5502.2	483.767	805.848	904.048	6124.72
9.48333	5550.33	483.793	804.441	904.074	6109.75
9.5	5499.84	481.401	800.326	900.014	6107.11
9.51667	5482.53	475.51	794.154	889.918	6101.47
9.53333	5485.41	478.392	796.649	892.8	6104.35
9.55	5486.86	479.216	798.104	894.255	6105.55
9.56667	5493.08	474.009	791.68	888.603	6054.34
9.58333	5514.71	481.461	796.023	896.055	6090.18
9.6	5549.53	482.357	795.878	897.397	6091.07
9.61667	5542.51	473.229	786.75	888.269	6081.95
9.63333	5558.9	488.8	801.105	902.624	6071.79
9.65	5543.42	472.111	786.408	880.254	6048.56
9.66667	5551.06	480.967	794.313	887.894	6056.2
9.68333	5546.9	481.072	790.154	886.477	6052.04
9.7	5549.58	485.775	797.966	891.18	6064.5
9.71667	5554.6	501.675	802.988	896.202	6069.52
9.73333	5540.53	495.502	802.247	889.833	6086.51
9.75	5536.2	494.133	802.209	888.436	6061.76
9.76667	5525.92	500.17	809.505	893.929	6067.79
9.78333	5518.88	493.233	802.47	882.934	6051.28
9.8	5527.94	502.191	810.267	891.99	6067.23
9.81667	5525.51	499.763	807.839	893.522	6064.8
9.83333	5517.04	491.261	798.006	885.048	6059.29
9.85	5502.23	494.575	801.501	888.543	6062.79
9.86667	5507.65	500.207	806.924	897.969	6068.21
9.88333	5498.28	490.633	797.559	902.175	6069.34
9.9	5498.9	491.746	800.158	904.974	6062.16
9.91667	5488.37	489.093	800.673	905.489	6062.67
9.93333	5464.28	483.082	793.372	902.087	6058.76
9.95	5470.07	488.868	798.02	907.873	6064.54
9.96667	5471.68	489.578	804.668	895.913	6066.67
9.98333	5470.91	488.81	802.869	895.145	6065.9
10	5492.85	489.127	804.122	896.398	6077.13
10.0167	5494.09	486.493	801.489	892.241	6064.52
10.0333	5487.26	479.655	790.644	884.808	5997.13
10.05	5496.76	489.158	800.147	891.953	5993.22
10.0667	5494.78	491.914	798.166	889.972	5985.64
10.0833	5493.99	491.122	787.417	889.179	5983.39
10.1	5503.62	500.755	797.051	887.367	5993.02
