# Supplementary material for: Bacterial chromosome conformation and cell-free gene expression in synthetic 2D compartments
Source: Nat Commun. 2025 Nov 14;16:10026. doi: 10.1038/s41467-025-65249-2 (PMC12618494; doi:10.1038/s41467-025-65249-2)
Supplement: Supplementary file 11 — Source Data [file 41467_2025_65249_MOESM11_ESM.zip › source-data/figure-data/Fig2+FigS2+FigS3/MukB-lysis.xlsx]

## Sheet: Sheet1
Time (min)	MukB Rep.1	MukB Rep.2	MukB Rep.3	MukB Rep.4	MukB Rep.5	MukB Rep.6	MukB Rep.7	MukB Rep.8	MukB Rep.9	MukB Rep.10	MukB Rep.11	MukB Rep.12	MukB Rep.13	MukB Rep.14
0	149.848	879.992	428.954	1469.59	781.821	860.347	382.273	541.044	1792.56	843.046	1167.45	728.11	461.389	32.0763
0.0166667	157.104	915.316	386.421	1451.34	792.362	823.599	403.377	568.698	1685.2	853.435	1143.56	742.742	459.837	30.8903
0.0333333	154.491	922.401	400.99	1435.76	758.347	771.608	395.183	564.071	1659.57	852.069	1134.64	740.371	470.765	32.0851
0.05	159.555	803.741	386.012	1493.35	764.548	895.85	390.177	562.075	1790.73	874.525	1099.35	732.672	451.462	29.7474
0.0666667	151.978	1032.84	385.821	1408.7	748.671	864.968	378.622	549.843	1794.35	854.681	1102.19	697.549	459.039	32.2187
0.0833333	158.648	776.065	417.341	1431.78	748.35	832.854	378.472	541.01	1757.96	841.861	1069.27	709.82	442.722	32.7234
0.1	163.552	871.651	385.329	1393.63	772.431	863.786	383.592	557.136	1683.09	839.484	1064.85	712.949	419.732	29.3899
0.116667	157.911	874.691	377.495	1417.57	757.396	839.412	388.565	524.102	1694.99	810.664	1088.92	723.285	433.692	32.789
0.133333	155.944	854.764	388.785	1427.82	743.176	809.98	379.467	538.006	1681.72	815.096	1061.58	695.236	432.746	32.0286
0.15	154.058	768.302	360.911	1371.31	704.727	792.939	381.458	501.681	1740.56	799.759	1055.88	676.418	428.001	34.0244
0.166667	156.978	873.688	364.525	1414.54	715.249	895.527	370.15	506.963	1658.43	799.712	1066.32	682.683	429.103	31.5707
0.183333	153.215	917.355	377.091	1432.09	743.623	816.636	374.702	503.353	1662.33	808.057	1041.75	674.301	437.577	34.7897
0.2	146.257	1059.7	406.496	1447.47	725.726	841.57	377.252	514.636	1644.98	815.892	1049.67	666.284	409.45	41.5637
0.216667	148.975	1068.49	382.621	1451.1	711.678	807.818	364.897	510.378	1664.12	783.401	1004.67	639.174	424.008	36.8757
0.233333	147.325	959.634	370.563	1389.66	707.089	853.478	372.908	503.219	1676.96	794.248	1012.99	639.609	422.749	36.5084
0.25	149.248	840.401	375.344	1377.61	679.477	821.505	369.789	504.091	1648.95	766.434	1016.77	651.072	410.233	40.2684
0.266667	157.3	828.536	391.898	1454.47	726.994	838.128	380.025	502.164	1583.39	785.428	1048.81	648.821	392.311	39.3483
0.283333	152.323	926.103	338.365	1339.32	710.531	826.437	371.978	510.04	1594.87	776.368	1011.01	637.685	398.554	37.7731
0.3	148.652	993.08	362.383	1379.58	716.718	857.285	367.617	503.23	1621.13	788.702	1015.11	636.525	395.734	42.247
0.316667	148.26	892.435	371.037	1352.81	704.683	863.947	362.57	527.318	1657.63	775.534	1026.26	631.94	380.807	37.6389
0.333333	150.416	861.376	361.232	1316.61	688.29	844.572	375.215	502.958	1543.41	766.655	1052.26	611.087	379.094	39.5764
0.35	142.039	717.958	368.514	1348.82	695.186	793.11	363.931	520.191	1531.14	761.81	1033.4	629.791	376.119	42.4113
0.366667	151.924	607.76	380.566	1334.52	681.447	829.608	363.23	525.422	1492.37	744.693	1012.51	633.717	380.391	38.1221
0.383333	147.339	645.647	359.724	1344.78	693.068	828.184	373.757	482.154	1569.15	765.839	1009.63	613.655	363.828	39.9444
0.4	144.211	818.865	370.228	1343.89	687.451	853.126	370.842	507.145	1472.47	771.469	990.772	617.26	380.213	39.8559
0.416667	140.956	714.186	368.205	1370.93	703.878	860.12	360.621	530.205	1488.97	747.343	1001.97	605.453	364.618	34.4751
0.433333	152.401	725.088	376.884	1323.63	699.73	880.542	358.96	489.054	1472.44	746.939	979.947	607.131	366.505	39.8406
0.45	141.541	719.906	374.335	1287.35	691.54	807.565	365.753	492.778	1522.84	729.087	968.139	593.861	353.827	37.9161
0.466667	143.124	853.95	368.485	1322.21	699.722	835.268	370.583	500.639	1551.11	721.504	979.916	578.311	359.37	41.1623
0.483333	147.582	661.614	380.558	1279.34	655.439	782.339	352.795	487.136	1513.21	722.688	962.063	574.993	356.706	36.3551
0.5	141.453	762.305	368.847	1278.31	673.421	794.918	363.855	504.229	1499.62	727.541	976.525	568.238	358.222	38.1834
0.516667	149.585	630.423	373.808	1251.52	674.659	838.432	355.659	492.932	1471.85	722.281	961.878	558.261	345.611	39.0596
0.533333	147.929	694.783	366.39	1303.54	684.432	799.099	359.627	506.695	1469.55	700.13	952.747	568.472	337.252	39.808
0.55	144.655	777.846	355.48	1282.58	670.085	792.306	352.327	464.227	1401.54	697.158	950.191	564.97	332.352	40.285
0.566667	149.007	800.386	353.213	1299.61	655.443	773.169	342.49	477.002	1452.59	694.15	961.092	563.268	330.92	38.5567
0.583333	142.377	748.115	345.133	1308.12	662.269	761.016	344.662	470.554	1413.13	673.388	944.107	557.024	314.859	33.063
0.6	139.251	687.63	365.493	1300.32	673.793	726.011	341.183	488.379	1461.95	665.4	926.161	549.327	306.151	38.763
0.616667	139.394	672.289	345.628	1304.77	668.971	782.97	345.653	453.218	1420.37	679.176	959.473	561.536	306.534	40.7963
0.633333	137.239	721.265	338.524	1307.69	680.068	752.59	343.877	481.28	1352.53	663.38	914.658	539.397	312.158	38.0596
0.65	137.172	802.336	366.904	1277.53	650.234	750.66	337.9	467.154	1354.24	663.873	931.616	541.575	324.093	38.8793
0.666667	142.747	670.343	363.836	1224.24	624.468	769.592	337.927	457.016	1347.16	669.565	929.676	540.352	308.243	41.8826
0.683333	146.484	686.008	349.691	1230.04	627.493	767.785	341.466	431.688	1337.23	656.965	909.492	526.403	292.891	39.293
0.7	147.329	793.455	377.465	1274.61	652.16	764.658	345.029	451.183	1315.99	666.429	921.391	528.071	297.67	39.044
0.716667	138.965	659.764	353.535	1231.46	642.31	740.31	341.67	453.128	1322.12	636.47	922.876	521.833	276.428	39.0441
0.733333	145.266	643.821	362.584	1252.75	646.106	783.125	334.261	449.314	1331.47	639.036	900.836	516.179	292.207	44.5501
0.75	143.565	691.471	364.983	1285.97	658.585	749.837	335.061	457.783	1312.43	632.005	913.894	493.885	273.427	39.5753
0.766667	144.218	673.848	360.284	1241.76	639.819	754.141	338.205	443.59	1278.63	651.173	872.873	490.854	264.349	34.8616
0.783333	145.037	625.549	350.612	1293.79	663.178	724.681	328.579	454.637	1273.74	648.333	863.376	481.105	267.319	39.2117
0.8	140.051	627.551	373.899	1327.97	676.473	747.342	330.868	470.9	1280	621.256	843.348	474.841	263.732	34.8933
0.816667	143.842	692.141	345.657	1251.32	636.276	716.747	329.255	452.659	1254.55	611.139	855.473	458.854	256.382	37.8314
0.833333	147.28	750.987	358.315	1292.6	635.48	716.065	322.59	445.395	1218.49	602.827	840.472	452.016	242.24	37.4303
0.85	146.006	668.96	369.824	1277.62	628.096	697.264	316.915	437.919	1255.06	591.44	824.834	442.192	234.929	36.4861
0.866667	138.378	685.417	383.868	1311.91	649.294	759.353	320.341	451.126	1201.31	561.43	812.368	423.629	230.122	34.4713
0.883333	142.04	725.285	371.693	1281.24	638.157	737.266	316.009	449.242	1174.06	576.098	828.587	413.904	217.808	35.0074
0.9	150.2	699.923	359.228	1302.82	644.389	722.361	316.452	447.527	1146.6	565.78	813.176	400.812	216.981	35.4807
0.916667	149.245	716.428	357.938	1307.22	647.631	760.962	309.519	435.082	1155.88	565.536	792.475	395.669	215.265	34.5227
0.933333	117.235	959.77	397.685	1314.56	655.163	752.311	291.773	445.613	1140.92	546.465	778.079	384.507	203.902	34.2726
0.95	75.5229	1097.33	380.318	1232.1	623.336	775.207	298.582	425.622	1056.09	520.266	769.732	364.542	201.861	33.3999
0.966667	65.6166	963.073	398.717	1230.34	635.914	768.401	293.554	463.56	1063.16	510.645	746.681	362.084	186.152	35.1296
0.983333	59.5057	1001.12	407.243	1393.64	683.315	834.947	299.614	477.336	1161.52	540.694	781.238	387.01	213.803	40.3407
1	63.33	1028.64	401.536	1371.06	674.622	837.984	295.71	477.728	1139.79	534.452	758.568	378.757	214.229	48.142
1.01667	55.1701	1172.07	437.297	1374.77	689.842	917.024	285.551	485.074	1079.36	517.758	742.105	374.609	203.699	41.3101
1.03333	50.5867	1122.68	392.954	1359.96	693.097	876.266	277.083	479.112	1067.99	494.104	728.136	353.53	183.464	38.9447
1.05	48.2591	1203.33	417.287	1449.98	708.489	895.951	271.087	496.699	1042.83	491.95	711.026	356.96	183.778	39.1831
1.06667	41.2261	1110.03	413.49	1446.41	710.185	899.991	262.869	485.575	1039.4	473.428	692.157	333.891	178.651	42.1891
1.08333	45.5539	1309.8	412.3	1373.21	705.267	900.723	258.138	498.621	959.046	458.787	645.83	321.311	168.536	39.6629
1.1	44.4723	1164.7	408.485	1356.65	717.499	896.678	250.405	481.66	913.808	435.114	620.75	312.211	176.244	36.1133
1.11667	43.9874	1000.13	433.232	1347.88	708.902	926.888	248.656	490.046	887.463	432.987	585.09	307.496	172.339	43.6854
1.13333	43.3111	1118.76	430.909	1326.99	728.684	909.453	230.269	472.395	842.093	408.174	549.468	299.25	168.24	31.7781
1.15	45.031	1199.33	420.913	1408.91	730.019	902.048	230.623	488.436	848.198	387.534	528.777	293.839	166.067	38.749
1.16667	51.0957	1366.96	454.392	1419.4	727.521	857.329	221.613	465.118	760.655	380.372	514.197	292.847	165.1	37.2197
1.18333	51.688	1401.08	453.975	1439.47	728.838	851.371	208.529	473.317	709.958	356.905	491.562	282.251	164.011	38.783
1.2	50.5469	1393.48	453.409	1385.48	711.265	834.719	199.791	457.13	682.991	355.481	462.64	280.374	139.629	40.3659
1.21667	50.1706	1378.33	448.643	1349.59	710.434	829.093	185.757	449.523	608.355	343.897	437.713	275.419	134.254	39.9086
1.23333	52.352	1213.71	427.264	1316.64	713.783	793.726	175.948	439.229	569.389	331.175	404.164	262.297	128.418	39.011
1.25	48.1681	1080.16	421.803	1341.78	686.717	776.366	169.065	429.073	549.731	319.907	394.633	261.521	120.834	41.7531
1.26667	54.2356	1014.91	416.678	1284.16	673.658	684.256	162.372	406.509	504.496	294.873	373.575	250.96	118.016	46.6106
1.28333	48.4463	959.663	424.369	1214.01	642.77	591.615	146.45	375.056	480.263	293.63	358.228	249.077	113.633	42.6483
1.3	49.2739	825.969	405.444	1178.75	611.051	535.581	141.689	355.07	468.261	293.514	345.478	233.36	114.631	46.4419
1.31667	48.1444	724.385	396.747	1117.25	590.938	479.763	129.867	336.597	438.581	287.508	334.171	223.593	106.503	38.1794
1.33333	54.1629	721.279	425.456	1160.04	610.363	426.359	128.874	337.971	408.145	282.157	335.528	222.8	112.16	45.6469
1.35	45.5529	637.346	394.248	1083.8	597.587	360.086	122.331	322.498	384.651	262.388	324.901	224.003	109.236	48.9139
1.36667	59.3659	554.371	348.801	999.378	536.948	341.582	108.448	260.746	342.065	234.212	312.333	197.663	101.65	43.9499
1.38333	57.0187	543.74	340.59	893.624	487.559	313.306	98.4327	240.541	322.223	208.496	298.58	184.421	100.797	37.1757
1.4	56.8126	526.605	322.126	897.397	464.408	302.685	84.2126	228.868	321.359	214.941	293.385	181.077	97.3066	42.5966
1.41667	54.4601	518.676	356.744	925.158	499.564	302.205	78.9011	238.025	346.086	251.36	312.628	194.593	100.752	48.6681
1.43333	55.007	572.845	354.838	896.175	497.389	281.25	69.675	222.233	339.605	251.208	307.95	214.623	101.507	55.025
1.45	50.896	544.215	347.064	863.335	458.34	260.106	71.559	205.999	335.885	243.853	319.7	193.864	102.316	53.183
1.46667	48.3231	504.3	332.673	778.922	411.333	235.592	63.5291	193.586	312.212	242.206	317.107	188.6	99.9951	55.1241
1.48333	55.5657	507.927	302.585	699.327	373.514	225.993	57.7887	170.837	306.428	237.922	307.295	197.052	101.19	50.6847
1.5	55.9877	470.459	301.26	659.065	356.865	212.788	56.1557	159.305	307.421	220.521	305.472	196.149	100.521	56.7207
1.51667	49.9734	420.307	278.531	615.278	316.528	195.761	51.8924	151.151	300.868	227.713	313.084	195.97	94.9614	54.3344
1.53333	51.5826	387.892	274.598	559.372	305.005	185.265	52.0056	144.182	291.943	224.698	299.825	201.639	93.2996	53.5856
1.55	58.7547	355.223	251.715	567.833	302.19	177.072	47.6457	131.208	288.822	235.671	301.014	191.952	98.6537	59.7837
1.56667	54.2186	353.428	248.861	522.31	295.768	168.784	52.0576	128.916	306.702	234.225	315.724	191.825	101.186	62.3566
1.58333	55.7336	332.713	253.111	519.037	273.623	159.81	48.8746	122.231	299.201	240.429	309.997	195.056	97.8016	60.1646
1.6	58.1673	306.15	260.948	468	280.182	153.824	45.1743	113.192	298.262	225.221	317.118	196.853	98.0583	63.8873
1.61667	54.323	307.461	248.051	429.025	260.053	146.297	45.034	99.538	297.47	190.178	315.798	187.921	102.819	65.559
1.63333	56.9001	285.265	243.149	410.712	255.905	144.359	47.3701	93.9091	290.663	178.441	309.726	192.232	99.3631	61.4681
1.65	51.4687	274.848	230.532	377.704	240.746	144.483	44.3967	84.3317	289.668	152.788	297.628	208.015	101.432	60.9077
1.66667	48.7751	267.319	210.138	376.705	222.512	143.902	43.0371	91.5331	285.701	165.353	297.969	192.971	101.171	63.9931
1.68333	48.8003	280.909	198.454	338.556	219.431	136.433	41.8353	95.2233	287.695	162.008	303.372	185.873	98.2773	69.6973
1.7	48.3051	262.403	179.238	317.367	193.349	137.687	38.6671	92.4301	284.693	151.748	273.718	173.085	96.1831	44.1611
1.71667	40.6424	258.418	191.865	314.132	170.567	137.521	39.6594	93.5204	283.734	156.03	281.596	175.116	93.6344	29.9354
1.73333	44.7646	248.803	173.485	315.34	181.845	136.422	38.3576	94.9046	280.803	148.033	305.053	179.494	94.0156	28.4006
1.75	57.314	245.88	175.069	300.868	169.897	137.409	39.169	81.219	290.279	144.88	267.796	188.385	99.213	26.757
1.76667	54.5227	233.683	175.483	305.683	162.003	139.278	37.9577	85.8177	281.718	146.897	289.214	205.03	95.9177	29.7297
1.78333	50.154	237.781	163.024	308.841	177.768	138.898	36.695	82.717	292.21	147.769	277.436	159.33	98.462	27.815
1.8	44.4944	232.91	160.225	300.377	160.215	131.21	33.6254	81.0274	282.117	140.985	288.465	146.267	92.5444	21.1234
1.81667	51.1441	245.832	156.486	298.418	160.306	132.546	37.5541	83.0691	292.303	145.869	270.995	152.246	96.7181	21.6281
1.83333	43.201	249.689	144.986	295.445	177.807	142.585	35.187	86.06	306.452	149.815	269.936	146.206	98.96	26.914
1.85	50.6216	240.456	138.223	282.974	159.282	141.798	37.3256	83.2856	290.987	151.155	283.808	149.714	99.6356	26.6016
1.86667	46.7031	252.808	134.14	283.634	165.623	140.615	38.9601	82.2991	295.562	144.604	270.958	136.687	95.0571	18.1411
1.88333	47.3331	243.937	136.632	305.171	178.884	148.775	37.2031	84.6571	302.599	146.882	269.083	145.311	98.2431	24.5791
1.9	44.1121	233.595	136.62	295.718	176.444	143.261	32.9081	79.4471	304.131	147.022	269.352	138.608	101.332	24.4151
1.91667	45.4391	239.988	135.259	292.573	198.243	151.925	40.1011	89.0391	294.321	145.109	277.877	137.175	98.0261	21.6891
1.93333	51.5219	241.14	122.206	286.971	173.32	149.583	38.1589	91.6259	305.493	145.885	274.978	137.375	101.964	22.9069
1.95	41.938	245.911	114.999	315.288	179.528	152.667	36.484	100.474	292.868	147.757	261.788	137.513	96.08	20.454
1.96667	46.8839	251.371	113.559	311.062	165.325	147.666	36.8909	101.238	306.162	153.426	258.613	129.812	100.625	20.8849
1.98333	45.9623	240.516	119.284	309.577	150.906	145.315	34.0993	106.313	305.897	153.112	276.42	136.997	92.7913	16.9333
2	53.6821	241.896	116.813	301.751	171.689	146.193	35.5531	98.9001	307.235	146.115	282.114	134.771	91.1801	16.6651
2.01667	52.1896	239.712	117.473	297.192	175.705	157.025	36.3116	108.722	299.259	143.446	269.047	143.341	97.5526	19.8196
2.03333	47.9124	230.915	117.32	310.93	153.024	161.044	37.3134	109.097	301.751	146.525	268.969	134.713	93.5854	14.5734
2.05	46.4053	241.396	107.074	306.376	175.225	155.931	36.2823	116.139	285.587	149.214	272.722	140.814	93.7983	20.3123
2.06667	44.919	240.423	121.24	303.461	159.011	161.14	38.401	112.697	285.684	157.091	239.421	137.969	94.491	24.824
2.08333	45.8589	244.798	105.706	323.341	170.883	142.265	36.5479	108.463	297.916	159.008	232.378	137.29	92.0729	18.1599
2.1	47.3359	245.833	101.154	319.579	170.42	147.483	36.7549	111.445	284.764	156.163	224.204	131.159	92.8599	19.4589
2.11667	43.5237	232.594	98.8187	323.513	189.667	140.475	35.9257	108.627	266.377	148.21	213.444	136.288	93.1827	17.9027
2.13333	42.2876	229.514	92.2476	309.949	190.084	150.664	34.7386	110.093	271.5	147.679	206.681	125.973	92.6256	15.2836
2.15	44.6013	242.269	89.7713	328.118	170.139	161.24	38.2353	105.966	278.981	165.457	204.803	127.882	100.738	14.1163
2.16667	45.8586	235.487	91.5326	328.69	168.857	155.389	38.6826	112.656	287.548	159.315	205.81	131.812	95.1626	19.9476
2.18333	42.2616	240.832	102.199	301.477	176.571	162.941	41.6096	114.6	282.625	163.153	210.976	133.174	93.8616	15.1706
2.2	40.2804	238.54	90.9194	344.271	196.904	152.115	37.3884	115.495	270.003	165.395	209.212	127.241	96.8174	19.0824
2.21667	42.9634	230.231	90.9104	327.019	181.446	145.682	35.8914	113.231	285.668	161.964	217.327	141.718	96.9354	18.2374
2.23333	39.7897	230.968	95.7547	326.009	178.181	148.43	38.8107	107.948	289.366	151.904	197.63	130.732	93.6987	16.2717
2.25	40.4647	224.364	86.7057	309.869	175.049	152.733	35.1377	117.844	266.917	155.054	198.837	137.752	97.2757	14.1817
2.26667	40.382	228.941	87.532	322.103	165.342	161.306	38.633	123.213	273.227	149.454	207.255	133.261	93.017	11.45
2.28333	42.0369	226.279	92.6789	334.961	192.031	157.863	36.2919	121.993	272.431	162.468	199.849	137.733	93.2849	15.3079
2.3	39.1684	223.435	92.0244	316.844	159.73	159.87	35.6684	121.546	279.309	154.343	198.407	132.469	96.6404	16.2634
2.31667	38.8513	218.532	87.3963	307.529	163.144	150.52	35.9113	118.048	269.903	158.91	205.595	126.314	92.6793	12.4473
2.33333	41.348	232.446	90.216	320.636	165.537	162.217	38.837	121.872	283.936	159.029	205.369	130.854	95.095	16.718
2.35	35.824	222.941	78.061	295.482	158.599	157.647	33.865	122.794	282.382	146.931	194.198	130.224	92.247	13.649
2.36667	41.9626	224.799	83.9866	331.737	177.109	159.314	38.8646	112.269	280.764	156.853	196.676	131.291	95.7136	18.8646
2.38333	37.6373	223.902	95.1073	336.285	166.293	153.914	36.6933	125.761	279.579	155.066	193.405	131.049	95.5233	18.6803
2.4	43.5737	212.882	86.1897	330.444	168.754	157.241	35.3157	98.9377	261.149	158.449	193.886	123.803	91.6107	15.8987
2.41667	42.2739	213.919	88.6379	294.344	160.11	151.451	33.1189	82.9369	277.663	152.85	186.824	127.682	87.6589	14.8269
2.43333	45.4321	215.349	89.4231	306.051	148.972	148.805	39.6841	86.3021	287.034	160.105	198.284	131.751	92.5241	13.5201
2.45	40.8299	221.284	88.6529	299.954	157.855	152.813	38.6289	84.4589	292.154	157.775	197.564	127.651	91.0169	15.2969
2.46667	40.5223	206.799	83.9703	299.224	175.133	155.554	38.5893	79.4743	302.429	153.129	193.137	132.196	89.3283	12.6703
2.48333	37.3176	206.183	81.9066	293.621	170.415	162.843	36.4806	77.5316	277.563	157.835	195.65	136.342	92.3826	16.1306
