# Supplementary material for: Bacterial chromosome conformation and cell-free gene expression in synthetic 2D compartments
Source: Nat Commun. 2025 Nov 14;16:10026. doi: 10.1038/s41467-025-65249-2 (PMC12618494; doi:10.1038/s41467-025-65249-2)
Supplement: Supplementary file 11 — Source Data [file 41467_2025_65249_MOESM11_ESM.zip › source-data/figure-data/Fig2+FigS2+FigS3/MukB-profile.xlsx]

## Sheet: Sheet1
HU-GFP	mukB-HT
7770.75	1101.25
7437.62	1087.88
7533.62	1065.5
7524.38	1174.38
8008.25	1194.75
7932.12	1033
6863.5	1080.88
7225	1010.5
7345	1012.5
7616.5	1308.88
7042.88	1079.88
7208	1171.62
6848.25	1009.75
7035.5	1279.62
6707.5	1097.88
6324.38	1253.12
5127.38	1274.75
5077.38	1262.5
4922	1175.62
4948.25	1204.25
4853	1088.88
5105.12	1077.25
4393.62	1055.25
4465.38	978.875
4111.88	1006.62
4168.25	990.25
4275.25	1127.12
4538	1163.38
4260.5	1005.25
4302.75	1113.38
4658.5	1007.25
4219.25	1438.75
4787.38	1271.88
4197.38	1493.75
4886.25	1476.75
4813.5	1412.5
5834.88	1566.38
5469.75	1914.5
5716.62	1777.38
5586.25	1790.88
6075.38	1909.75
5237.75	1782
5447.62	1796.62
4614.5	1450.75
5092.62	947.5
4110	1168
3903	1151.12
3245.62	1083
2819.25	1061.75
2204.25	942.875
2097	985.125
2077.62	956.125
1877.75	904.25
1963.62	990.875
1772.25	967.875
1648.75	1128.5
1892	839.625
1623.75	986
1741.5	1202.5
1507	870.625
1667.12	922.625
1541	1078.38
1346.25	916.25
1369.62	946.625
1416.25	927.375
1354	920.75
1459.38	1054.75
1450.38	1059
1388.25	1063.5
1522.75	1036.12
1557.38	924
1693.5	1122.12
1506.25	1115.5
1416.75	1041.25
1413	1012
1365.25	938.625
1297.38	951.5
1596.12	935.125
1486	1136.88
1450	1184.38
1599.88	1166.88
1405.25	1157.88
1337	1239
1437.75	1067.62
1417.5	1044.88
1299.62	1093
1207.5	1084.25
1269	1104.75
1342.5	963.625
1380.25	952.875
1191	1162.62
1245.62	1080.25
1400.5	1018.5
1203.38	1048.75
1102.5	1018.75
1189.25	1061.5
1221.5	973.625
1113.5	1064.62
1244.88	850.5
1148.62	992.625
1277.62	1103.88
1208.25	1051.38
1033.38	975.125
1092.88	1026.12
1110.12	938.625
831.875	1032.75
1111.5	946.375
1175.38	909.25
1051.88	1037.5
1035.75	1051.75
1050.38	979.75
1094.5	825.125
1152.62	907.25
1079.5	961.25
1064.25	917.75
1160.5	1050
1216.38	986.5
1190	889.125
1101.75	1198.88
1087.25	1051.5
1213	898.25
1136.62	1031.25
976.75	930.875
954.625	983.375
1002.62	940.875
1048.88	1019.12
1016.62	975.875
1033.12	1101.38
1083.38	930.25
1076.12	1033.38
1230.38	1216
972.875	1013.12
1061.38	1016.5
1067.88	879.125
1029.75	985.125
894.625	1025.88
1102.75	1192.75
1093	968.125
1019.62	1009.88
1183.75	1118.38
1085.62	1144.62
922.5	1016
1032	1158.12
976.125	1341.75
975.75	1039.75
957.375	1084.25
1078.38	985.875
1021.25	1107.38
1062.5	1088.12
1035.12	1173.38
1155.88	1136.12
1196.75	1348.75
1051.5	1020.5
1226.12	1150.5
1053.25	1041.75
1079.25	954.25
1137	1161.5
11203.4	1201
10464.6	944.375
10634.5	1253.12
10599.8	1153.12
10808.5	1255.75
10909.6	1422.5
9999.25	1358
9445.25	1140.12
8695.5	1278.5
8609.62	1154.5
8518.62	1290.5
9087.62	1458.75
8566.38	1459.62
8151.88	1613.25
7392.75	2075.25
7187.88	2060.25
7411.62	2247.5
7342	2355.88
6974.88	2051.38
6524.75	2159.88
6104.38	2172.5
5614.5	1957.12
5532.5	1856.62
5036	1946.88
4611.38	1800.75
5078.25	1684.5
4981.25	1544
5036.25	1505.25
4630.75	1820.12
5029.62	1657.5
5432.62	1609.38
5324.25	1514.25
4564.5	1561
4631	1281.38
5058.88	1417.75
5509.5	1229.75
5501.25	1337.38
5960.38	1386.38
6274.88	1358.25
6404.75	1300.88
6387.88	1335.38
6437.62	1604
5954.5	1707.38
5707.25	1676.62
5154.5	1444.88
5186.5	1280.5
4922.62	1255.75
5060.88	1152.88
4383.88	1360.25
4404.12	1120.75
4483.75	1115.62
4493.88	1079.75
4058	1321.62
4608.62	1252.62
4631.75	1131.12
4575.75	1115.38
4791.75	1071.38
4332.38	1115
4787.12	1097.12
4402.75	1214.12
4594.25	1377.38
4297.25	1435.5
4681.25	1618.75
4203.62	1766.12
4291.88	1743.88
4934.25	1388.25
4750.75	1240.62
4827	1394.38
4722.38	1320
5063.88	1352.75
4850.75	1533.88
5100.38	2058.5
5851	1951.62
5914.12	2084.62
6039	2069
6812.12	2041.62
7428.12	2034.12
8466.25	2218.25
8509.25	2029.62
9440.75	1669.25
9033.88	1489.88
9569.5	1805.75
9668.25	1847.88
9664.12	1954.38
9922.62	1920.88
10676.2	2793.25
10692.6	3033.38
10819.6	2479.25
9487	2418.62
9363.62	2549
9352.62	3191.75
8806	4429.5
8585.38	4817.5
8317.75	4338.38
7410.38	3197.25
6859.38	2513.25
6248.88	2271.88
5935.5	1587.5
5685.38	1743.12
4381.25	1465.25
4591.62	1277.88
4432.62	1533.38
4815	1574
3698.38	1413.62
3248.38	1439.75
3241.25	1203.62
3199	1245.38
2769	1156.12
3192.25	1010.62
3159	1052.75
2917	1040.25
2822.5	1190.88
3111.88	1102.38
2952.38	1133.12
3221.88	1036.5
3278.5	978.375
2978.25	1301.62
2509.38	999.375
2716.62	1162.75
2491	1122
2216.38	1307.62
2492	1258.38
2335.62	1074.75
2457.75	969.125
2425.12	1023.88
2396.12	1313.75
2104.88	1183.62
1960.62	1085.25
1931.5	1262.12
2455	1106.12
2271.38	1073
2367	1045.5
2225.88	1206.5
2513.62	1155.5
2123.75	1305.5
2066.5	1330.88
1752.62	1353.5
1608.5	1630.5
1703.62	1487.75
1843.5	1286
2068.25	1100.5
1753.25	1197.62
1931	1326.75
1752.5	1162
1761.62	1160.38
1762.5	1283.75
1958.5	1091.75
1480.5	1329.62
1646	1322.12
1505.38	1244.38
1607.88	1279.38
1659.62	1177.62
1754.38	987.625
1770	1062.12
1664	1154.88
1651.5	1113.88
1539.75	1212.88
10844	1426.25
10568	1337.75
9811.12	1568.25
10194.9	1794.5
9920.62	1603.75
8723.12	1300.12
7888.5	1167.5
8329.12	1110.62
7550.75	974
7167	1071
6551.62	1076.5
7525.88	1187.38
7250	969.875
7344	1006.38
7313.88	995.625
7575.62	1019.12
7699.62	982.375
8522.88	945.375
8473.5	866.5
9502.38	1270.12
11580.8	1334.75
11242.1	1304.12
11300.5	1121.5
11277.5	1038.38
9301.5	945
8063.25	946.625
7235.88	970.625
6373.38	947.25
5412.38	1065.75
4738.88	1039.62
4079.38	1237.5
3656.25	786.25
3162.38	846.125
3564.5	1024.25
2922.38	946.625
3161	953.625
3057	977.125
2879.5	831.625
3177.25	971
3140.38	978.25
2821.88	811.875
3271.75	1031.38
2897.62	916.5
3043.12	995.5
2964.62	966.75
2833.62	917
2501.5	1058.25
2506	862.875
2587.12	1019.88
2820	901.625
2539.75	973.25
2610.12	941.375
2590.38	976.375
2905.38	993.375
2774	899.875
3192.12	917.625
3861.25	1125.38
4426.88	1116.75
5264	1043.88
5567.25	1027.12
6205	1081.62
6135.88	893.875
6021.5	1166.62
6224.25	1063.12
5461	1110.25
5168.88	1394.75
5234.38	1520.88
4560.25	1320
4429.88	1181.25
4442.75	1075.88
4619.38	1168.75
4716.62	1088.62
4293.25	1241
4473.75	1231.75
4356.38	1271.62
3987.75	1729.12
4919	2038.5
4964.88	1850.75
4990.88	2130.62
5436.12	2568.75
5565.38	2673
5852.12	2469.12
6462.75	2885.88
6522.62	2797.5
6740.25	3657.25
7041.25	4084.75
6802.12	4757.12
6139	4695.88
5275.25	4909.25
4893.75	4934.62
4948.88	3319.25
4183.38	1827
3888.5	1753.5
3788.38	1336.38
3395.75	1418.12
3039.12	1172.5
2829.5	1362.25
3000.62	1143.38
2585.25	1313.25
2295.12	1180.88
2406.38	1096.25
2299.5	1201.38
2309.75	1107.75
2385.12	1292.12
2150.75	1079.88
2327.25	1285
2044	1328.75
1957.62	1110
1914.62	1200.75
2013.12	1342
1737.25	1803.25
1780.38	1670.25
1730.38	1134.5
1670.38	1008.75
1615.12	1128.88
1946	1018.38
1804.75	1001
1744.75	994.875
1681.12	1062.62
1596.12	1196.25
1483.5	1166.38
1490.25	956.75
1467.12	948.375
1385.25	1149.38
1723	989.5
1335.25	1056.38
1590.62	1038
1453.88	1031.38
1473.5	958.875
1559.38	1140.75
1414.25	982.25
1679.12	1066.5
1770.38	976
1537.25	1050.88
1619.75	1182.62
1557.38	1025
1349.75	1251.12
1271.62	1065.38
1456.12	1006.62
1280.38	1128.12
1502.12	1239.62
1310.88	1070.25
1206.12	968.125
1528.12	1042.25
1466.38	1028.75
1355	1105
1334.5	1095.38
1453.38	1115.38
1422.25	992.75
1243.38	1053.88
1284.25	1451.62
1341	1031.38
1506.38	1156.75
1552.88	1227
1321.75	1164.75
1321.12	1525.62
1340.12	1593
5303.25	919.125
4986.5	891.625
6027.75	948.5
5813.12	850.5
5259.5	998.125
5604.25	835
5321.5	1018.75
5671.88	938
6189	869.125
7204.75	1047.25
7176	952
7764.25	902.75
7345.25	1006
5918.88	939.5
5412.25	988.125
4026.62	1094.75
4699.5	1060.25
4365.62	1179.12
4293.12	974.25
4265.75	833.25
4879.5	896.875
4713.88	929.625
5048.62	937.5
4860	1264.75
3543.38	1085.62
4319.75	1062.75
4430	1074
4800.25	1004
4789.12	1271.5
4896.75	1432.5
4926.38	1898.38
4981.75	2081
4904.38	2029.12
4352.62	1517.62
4920.5	2492.62
5612.12	2973.88
5690.12	2105.62
5226.62	1581.38
4850.12	1265.75
4584.88	1142
4855.38	1089.62
4777.25	1051.62
5039.62	1184.75
4289.25	1005.38
4438.62	875
4325.75	894.625
3766.75	941.25
3524.5	964.375
3402.38	853.5
2981.12	854.75
2802.25	852.25
2677.62	830.25
2672.12	1012.62
2406	824.125
2125.75	919.625
1811	750.625
1889.38	936.375
1674	921.75
1447.62	811.625
1818.75	781.375
1645	1003.12
1423.38	958.75
1565.88	837.625
1617.5	947.25
1356.5	944.875
1513.75	937.25
1787.62	869
1378	854.25
1480.25	826.375
1314.88	901.125
1427	984.75
1241.62	874
1385.5	988
1292.25	1097.75
1427.5	999.375
1447.88	1030
1259.88	980.25
1264.38	848.25
1353.38	864.625
1302.75	861.75
1130.88	985.875
1166.88	1035.62
1196.25	924.625
1191.38	882.5
1228.75	939.125
1124.5	867.625
1290.12	919
1227.38	945.5
1290	889.25
1193.75	911.625
1068.12	945.75
1102.88	1025.62
1119.75	1011.75
1366.75	963.625
1246.62	1160.88
1168.88	1194
1263.5	1085.5
1278.75	1127.75
1226.12	938.625
1296.62	887
1210.12	921.625
1196	833.25
1239.12	842
1181.38	858.875
961.875	832.25
978.625	863.25
1189.88	881.75
1165.88	905.5
1133.75	906.625
1287.75	923
1373.75	880
1060.88	928
1079.25	782.375
1203.25	1003
1246.5	791.875
1145.5	816.125
1040	841.75
1072	920.125
1138.88	920.875
1362.25	948.625
1166.38	867.125
1192.38	852.125
1256.38	811.875
1231.25	890.875
1054	872
1175.88	960.25
974.125	891.375
1069.62	907.75
1135.25	978.125
1203.5	1138.12
1082	960.5
1090.62	938.5
1079.75	879.25
1094.5	956
1151.12	932
980.375	1067.75
956.125	1181.25
1313.38	1162.12
1170.38	1022
1251.25	895.375
1058.38	1064.62
1158.25	1011.5
1226.5	882.125
1354.62	934.375
1114.38	912.375
1227.88	978.875
1100	911.625
1154.38	861.125
1172	923.625
1062.88	984
1121.75	911.75
1202.25	1026.88
955.875	929.625
1128.75	882.375
1051.38	898.625
986.375	1083.25
1121	989.625
6840.12	1011.25
7150	1010.88
7136	1150.88
6635.25	1178
6491.75	982.125
6218.75	993.625
6313.5	964
5858.62	1007
5681.88	1108.62
5294.38	1113.5
6008.38	1097.5
5725	1116.12
5646.12	1150.62
5927.62	1137.12
5150.5	1059.12
5288.75	1169
5536.12	1320.38
4775.38	1348.88
4789.12	1295.38
3900.88	1594.25
3899.5	1928.62
4511.75	1960.38
3904.5	2245.75
4075.75	1801.88
3945.62	1666.88
3727.38	1206.38
3633.12	1289.5
3473.12	1513.38
3520.75	1065.75
3287.38	1206.12
4002	1246.62
3580.12	1022.12
3202.12	1341.38
3789	1244.62
3999.75	1207.25
3904.75	1417.88
3708.25	1449.88
4326.75	1553
4144.62	1300.38
4560.75	1206.88
4542.88	1383.75
5173.88	1505.75
5154	1606.12
4554.5	1404.75
4794.5	1572.88
4381	1728
4532	1561.5
4722.38	1784
4945.25	1720
4354.62	1561.25
3830.75	1350.38
3660.38	1223.38
3845.38	1240.5
3772.88	1387.62
3984	1348.75
3426.75	1217.12
3806.75	1327.38
4091.88	1427.88
4291.12	1402.25
4184.38	1395.88
4307.38	1446.62
4566.88	1229.12
4567.25	1116.5
4761.62	1038.38
4658.38	1218.25
4929.88	1270.75
4614.12	1354.88
4536.62	968
4413.88	1214.38
4177.38	1236.62
4433.25	1354.38
4488.62	1441.5
4553.38	1402.25
4736.5	1692.25
4363	1851.12
5005.5	1767.88
4289.5	1860.75
3917.62	1589.75
3626.75	1764.88
3881.75	1653.12
4229.25	1474.38
4586.5	1271.5
4482.75	1514.38
4976.12	1286.75
5256.5	1174
5231.25	1232.88
5536.25	1378.88
6235.12	1508.25
5957.25	1942
5838.75	1924.62
6100.5	2211.25
5322	1781.88
5404.88	2336.38
5208.12	2103.38
5450	2593.62
5782.88	2887
6359.88	3667.75
5701.62	4193
6228.5	3848.12
5151.62	3074.5
4395.5	2338.5
3836.75	1713.38
3871.12	1340.88
3614.88	1365.62
3367.38	1240.5
3196.75	1396.75
3309.62	1302
2902.25	1267.12
2494	1382.5
2694	1360.75
2374.75	1250.75
2582.62	1066.75
2438.5	1230.88
2225	1083.12
2057.75	894.125
2443.75	940.25
2384.12	939.25
2143.62	1045.25
1962.62	911.75
2198.38	978.125
1979.62	1096.25
2042.88	972.75
2132.88	1086.25
1717.62	923.5
1860.25	1066.38
1625.12	885.125
2012.62	1024.12
1796.12	846.5
1504.75	1222.25
1600	951.875
1480.88	974.5
1735.38	1049.12
1392.38	950.5
1570.88	945
1433.5	1002.75
1464.12	1123.12
1268.62	1083.62
1486.12	1042.88
1456.25	1109.12
1442.5	1244.75
1197.62	1043.75
1203.25	1042.5
1143.25	998.625
1094.12	1041.25
1079.12	1003.38
1242.88	976.75
1316.75	1072.12
1110.12	1118.12
1443.38	1009.5
1189.88	1089.5
1263.88	963.25
1207	899.375
1151.25	1039.75
1179.62	1067.62
1195.62	1141.5
1160.25	944.5
1035.12	1143
7834.5	1368.25
7064.25	1170.25
6819.88	1243.88
6568.12	1067.38
5753.12	1247.12
5609.12	1204.62
5335.25	1093.62
5110.75	930.25
4886.5	988.375
4904.75	1009.25
4677	970.5
4618.25	902.625
4054.62	832.625
4025.12	985.625
4050.12	866.625
4344.62	982.375
4422.88	905
4424	1008.38
4182	801
4687.88	881.875
4620	859.75
4774.25	1070.25
5132.62	938.375
5076.38	875.625
5373.38	917.25
4913.88	1005.12
4563	959.25
4168.25	991.125
4138.12	716.125
3897.75	787.375
4035.38	895.125
3973.88	734.25
4020	725.5
3641	864.375
3778.5	972.5
3212.25	964.25
3414.25	846.875
3060.62	956.125
3057.12	970.5
2908.62	954.125
2593.5	877.125
2773.12	885.875
2653.62	836.5
2526	940.125
2306.5	935.125
2750.25	844.875
2468.75	902.375
2730.5	837.25
2324.5	895.625
2651.12	972.5
2822.5	825.25
3063.12	913.375
3016.5	952.75
3096.12	899.375
2820.75	887.875
2722.88	889.25
3046.38	857.875
3293.38	893.375
3368	992.5
3237.25	863.5
3105.75	720.5
3548.38	980.75
3509.25	901.25
3406.38	1004
3283.88	1099.25
3333.5	981.25
2977	1025.75
2550.88	866.625
2398.62	858.625
2361.25	1150.62
2561.38	1014.5
2411.75	937.625
2902.75	1177.75
2662.5	881.25
2813.88	1059.5
3418	1330.38
3444.5	1116.12
3712.88	1299.88
3922.38	1558
4686.62	1759.38
5006	1623.12
4650	1975.75
4391.75	2064
4271.88	2637
4003.12	3082.75
4117.88	2994.25
3858.12	2575
3907.88	2308.88
3750.25	1571
3107.38	1389.38
3357	1455.5
3087.75	1224.5
3013.5	1180.75
2474.62	1222.62
2160.38	1075.88
1871	1102.5
1914.5	1056.62
1882.12	802.5
1841.12	982.5
1575.5	946.75
1391.62	1044
1819.88	1134.12
1471.25	1117.62
1510.12	892.625
1426	971.75
1662.62	964
1497	919.875
1479.12	876.875
1505.75	889.75
1511.88	878.625
1486.75	935.25
1515	894.75
1389.88	847.125
1582.25	875.875
1553	901.125
1485.38	938.875
1373.25	900.875
1445.62	967.125
1299.88	1045.25
1399.75	874.25
1265.12	952.625
1262	821.25
1453.88	809.5
1434.62	889.875
1434.12	897.5
1575.25	847.5
1557.12	961.75
1495.62	869.75
1340.62	868.625
1232.12	913.25
1404.62	940.625
1292.88	914.25
1349.38	978.5
1265	943.375
1263.5	739.125
1281.38	978.625
1286.38	990
1171.75	813.375
1063.62	978
1088	1019.88
1179.75	895.625
1013.62	928.25
1004.38	863.125
1095.5	843
1192.38	1009.5
1167.25	899.5
1043.5	967.625
1062.5	928
1101.12	897.375
900.875	1068.25
1120	1154.5
1085.38	1169.12
1194.88	1078.5
1071.75	1149.88
945.75	1157.5
1095.75	1012.38
1086.88	1010.5
13093.9	884
12440.2	872.875
12595.9	1089
10205.5	1066.38
9903.88	861.125
8641.5	865.625
7825.88	1029.38
7920.75	788.875
7495.12	893.875
7780.75	925.625
7402.5	1042.38
6915.62	979.75
6664	979
6198.75	898
5644.38	823.25
5806.5	792.875
5740.12	897.75
5369.62	1036.75
5192.62	1065.25
4694.12	877.5
4858.88	750
4756.25	786.625
4646.38	952.5
4624.62	874.125
4284.38	899.375
4215	963.5
3990.25	1021.62
3780	896.5
4602.5	1035
4601.88	990.5
4517.25	933.125
5830.12	851.125
6848.12	970.25
7830.5	910.5
9103.5	989.25
10391.8	922
11000.9	1162.25
10986.1	1268
10569	1291.25
10352.9	1101
9348.5	1232
9893	1086.38
9649.5	1494.62
10834	1193.75
9913.62	1056.88
10255.8	1195.12
9552.62	1090.75
9833.25	1000
9605.12	903
8291.75	963.625
8358	1032.75
8449.5	923.5
7787.25	1165
8415.75	911.125
7926.12	910.875
7681.62	1003.5
8684.75	1040.25
8520.88	943.25
9598.5	1064.38
9324	1049.25
8946	1261
8542.75	1013.12
8668.88	885.375
7816.5	1015
6930.12	952.625
6278.38	843.5
5823.38	876
5849.62	947.75
6322.25	873.25
6065.75	879.5
5825	1070.25
6170.62	1027.38
6179.38	1304
7221.5	1471.62
6847.38	1269.25
7348.88	1281.38
7079.25	1078
7488.25	1012.75
6971.25	1307.5
7123.75	1093
7130.5	1151.62
7793.75	1051.75
8764.88	1120.12
9317.12	1470.62
9234.38	998.875
9443.5	1267.38
10631.4	1550.12
10846.9	1705.88
11316.1	2123.75
10826.1	2477.88
11148.6	2877.12
11004.8	2867.12
9559.38	2603.5
9088.5	1940.5
8574.75	1510.88
7835.5	1313.88
7940.62	1262
7530.75	1104.5
7583.5	1147.5
7521.5	995.75
6781.75	939.625
6314.88	942.75
5805.38	904.5
4681.75	1031.75
5708.12	991
5727	889
5558.75	904.875
5150.12	918
5076	891.375
4823.62	809.375
4522.38	896.5
4004.5	897
3673.12	875.375
4062.12	981.75
3639.62	886
3769.88	840.125
3597	1045.38
3291	835
2860.62	1001.25
2904.12	992.625
3318.88	932.375
2991.5	927.75
2725.38	911.375
2794	881
2910.88	851.125
2812.38	906.375
2660	848.125
2972.62	965.5
2687.88	850
2549	862.5
2369.25	898.625
2260.25	836.375
1872.38	1021.5
1808.12	969.25
1377	1088
1693.88	842.75
1627.38	976.625
1500.88	984.375
1527.38	983.875
1540.25	954.875
1519.88	955.625
1577.38	1087.62
1449.75	822.875
1427.25	855.75
1186.62	1026.38
1550.75	1326.25
1429	1072.5
1403	852.25
1470.62	1101.88
1302.75	966.125
1607.5	1310
1490.38	1210.75
1212.62	1219.25
1414.62	1467.5
1344	1471
1431.12	1296.38
1162.38	1061.62
3891.38	871.625
3708.75	851
3677.75	863.5
3616.88	985
3302	1014.12
3915.12	998.125
3818.88	894.25
4137.25	1013.25
4020.88	1133.88
4112.88	949.25
4194.25	933.125
5298.88	930.125
5473.88	885.75
5322.12	975.25
6178.62	858
6070.25	994.125
6560	970.125
6845.5	1043
7031	1148
7408.12	1311.12
8293	1649.5
7852.38	1754.62
7692.5	1704.5
7853.38	1295.5
7050	1197.38
6527.88	1080.62
6816.75	1002.38
7013.75	1064.62
6870.38	1123.62
7062.88	1303.38
5996.5	1355.25
5967	1238.38
5962.38	1325.75
5459	1083.75
6523.25	1294.25
5806.38	1101
4836	1499.12
4986.62	1301.62
5103.5	985.875
5715	880.5
5453	1110
5600	977
5214.88	898.5
6024.12	817.375
5798.5	1074.12
6310.5	1218.5
6576.25	1181.38
5729.75	1176.75
5346.62	1121.5
4500.75	934.25
5134.62	966.125
4923.38	1038
4993.12	1066.5
5405.12	866.125
4995.75	897.625
4472.75	1045.12
4403.25	907.625
4546.75	928.75
4373	960.75
4183.38	1047.25
4246.38	927.375
3654.62	846.125
3674.62	1055.75
4190.38	968.75
3922.75	942.5
4653.38	1089.12
4919.12	902.75
4793	890
4815.5	976.375
4986.38	975.875
4774.12	987
4168	925.75
3414.62	844.375
3529.25	898.125
3301.38	823
3076.88	923.75
3159.75	924.625
2717.88	936.875
3026.38	1052.38
2824.12	916.125
2319.38	861.125
2616.25	883
2952.25	1093.12
2801.38	824.75
3119	800.125
3185.62	924.75
3610	1015.62
3980.12	800.25
4411.5	854.375
4059.88	997.5
4138.62	830.625
4063.25	868.5
4349	826.125
4341.25	974.375
4054.38	893.75
3885.25	1069.5
4041.12	937.25
4464.5	877.25
5140.25	1054.5
6311.38	911.875
6385.25	1090
6204.5	1001.88
6830.38	1110.62
6264.88	994.375
6631.62	1221.38
6597.38	1243.75
7359.12	1254.88
8335.25	1273.38
9019.62	1542.5
10957.2	1780.25
12311.4	2098.5
15210.5	3725.88
16509.2	6143.25
17394	4891.88
15371.6	2609.75
13936.4	1967.5
10226.6	1609.88
10135.4	1251.88
8095	1217.38
8351.12	1217.38
8398.38	1126.62
8075	1274.25
7004.25	1034.5
6238.12	991.625
5587	1001.75
4547.12	960.875
4282.62	972.25
4410.38	1039.75
4131.75	1030
4049	954.5
3366.5	1125
3796.38	1060
4175.62	1042.12
4098.25	1147.12
4583	1024.88
5115.62	1072.38
4823.75	943.875
5852.75	1187.75
6400.5	1107.5
5826.5	1268.75
6662.25	1084.5
6596.38	1235.38
7419.75	1401.62
8309.38	1706.62
8134.62	2173.5
8058.75	1666.25
6817.5	1208.88
4565.88	1319.62
2891.75	1204.75
2671.38	1140.25
2218.38	1154.25
2148.62	1029.38
2164.38	984.25
1894.38	1049.5
1965.62	1174.38
2178	1183
2242.75	1007.38
5793.25	914.5
5716.25	884.25
5492.25	820
4926.38	808.125
5183.88	1193.25
4747	961.875
4582.88	972.875
4701.5	897.5
4158	860.25
3859	1008.62
3964.88	1080.5
3602.25	803.125
3512.38	823.75
3862.75	853
3480.62	957.125
3611.25	865.75
3552.12	877.375
3595.88	960.875
3475.12	873.75
3163.25	932.75
3648.88	797.75
3393.38	895
2981.75	863.875
3313	961.75
3150.88	828.125
3005.25	722.5
3010.25	882.25
2882	1000.5
2973.12	880.5
3036.38	931.875
2825.62	865.5
2705.12	853.625
2678.5	890.375
2694	1011.25
2792.62	961.625
2640.25	991.75
2840.38	919.125
2637.75	958.375
2503.38	918.375
2706.5	887.125
2894.75	845.75
2397.88	887.25
2568.12	790.625
2670.62	1114.88
2210.88	919
2468.25	823.625
2077.12	920.125
2119.12	994.5
2165	891.625
2262.75	862.25
2288.88	892.625
2599.62	984.25
2047	938.75
2114.88	1066.75
1995.12	832.875
2125.12	831.5
2136.75	884.125
1993.12	1016
2254.25	970.125
1928.88	960.25
2019.25	902.625
2155.88	895.875
2334.62	922
2552.25	852.375
2351.75	920.625
2436	1267.25
2066.62	956
2573.62	972
2767.62	851.875
2546.5	943
2641.12	925.875
2701	911.25
2738.88	948.625
2778.25	928.125
2811.38	853.5
2601.38	892.25
3230.5	1073
3530.5	1013
3079.88	1005.5
3838.38	953.125
3208.5	956.375
3073.88	964.375
3510.12	1130.5
3250.38	1080.25
3851.25	897.625
3866	970.75
3595.62	875.25
3150.75	973.25
2796	858.75
2264.25	807.25
2081.25	959.125
2303	954
2208.62	925.125
2165.25	907.875
2265.75	1130.12
2124.5	930.75
2045.88	1053.5
1708.38	841.625
1867.12	961.625
1790.75	1175.25
1860.62	866.25
2002.12	1005.12
2025.38	941.25
2198.5	1042.5
2146.25	965.625
2272.38	1016.12
2365.62	950.375
2278.25	999.875
2596.25	1012.62
2921.75	964.625
2997.5	1075.12
3135.12	1100.62
3075.62	1070.62
3621	898.375
3946.12	977.875
4047.5	1077
3986.75	1032.62
4789	1037.88
4664.12	1229.12
4169.88	1468.12
4492.5	1420.88
4808.38	1616.25
4758.75	1687.88
5854.75	1406.25
5299.12	1461.12
5234.5	1933.38
4586.38	2290.38
4380.88	1983.62
4687.88	1799.5
4424	1470.5
3930.38	1309.88
4266.12	1190
3967.5	1737.5
3508.5	2147.75
3406.62	1512
3634.75	1276.62
3589.75	1111.12
3533.38	1229.5
3592.12	1311.5
3489.25	1720.12
3131.5	2045.12
3202.88	1840.5
3719.12	1421.12
3955	1237.62
3584.12	1351.25
3757.25	1386.62
3113.5	1359.12
2955.88	1195.75
2546.75	1130.75
2247.88	1111.62
1983.38	1060.5
1757.25	1227.75
1912.12	1096.25
2001.25	997.75
2144.25	1171.38
2250.62	1239.5
2270.25	930.5
