# Supplementary material for: Bacterial chromosome conformation and cell-free gene expression in synthetic 2D compartments
Source: Nat Commun. 2025 Nov 14;16:10026. doi: 10.1038/s41467-025-65249-2 (PMC12618494; doi:10.1038/s41467-025-65249-2)
Supplement: Supplementary file 11 — Source Data [file 41467_2025_65249_MOESM11_ESM.zip › source-data/figure-data/Fig2+FigS2+FigS3/HU-GFP-lysis.xlsx]

## Sheet: Sheet1
Time (min)	HU-GFP Rep.1	HU-GFP Rep.2	HU-GFP Rep.3	HU-GFP Rep.4	HU-GFP Rep.5	HU-GFP Rep.6
0	1973.89	3029.8	425.999	3724.93	4004.32	8657.33
0.0166667	1986.15	3042.06	438.257	3737.18	4016.57	8669.59
0.0333333	1990.96	3046.87	443.067	3736.09	4021.38	8674.4
0.05	2016.65	3058.81	443.383	3703.42	4013.86	8553.04
0.0666667	2014.39	3054.24	433.949	3697.73	4008.95	8402.9
0.0833333	2037.94	3081.1	434.504	3699.44	3964.9	8406.33
0.1	2034.17	3077.33	423.786	3671.03	3960.62	8217.33
0.116667	2002.45	3036.42	398.253	3630.99	3920.51	8153.14
0.133333	2013.57	3040.97	409.35	3635.95	3908.49	8110.93
0.15	2027.36	3030.14	416.433	3630.11	3911.58	8057.31
0.166667	2037.78	3036.03	431.105	3644.79	3892.1	7912.42
0.183333	2032.29	3026.29	421.906	3635.05	3788.5	7827.51
0.2	2035.32	3018.8	473.514	3650.82	3722.78	7687.5
0.216667	2041.62	3025.11	479.824	3657.12	3691.87	7514.18
0.233333	2037.85	3021.33	476.045	3653.35	3661.57	7437.8
0.25	2045.27	3007.16	461.878	3647.26	3647.32	7414.67
0.266667	2091.15	3028.23	472.523	3707.56	3638.95	7372.9
0.283333	2077.05	3005.81	446.11	5547.67	3564.84	7338.26
0.3	2130.79	3054.07	466.632	5568.2	3581.27	7358.78
0.316667	2139.09	3056.53	472.176	5570.66	3444.74	7361.24
0.333333	2146.36	3045.15	460.799	5559.28	3424.33	7343.2
0.35	2179.79	3057	469.564	5571.13	3436.18	7355.05
0.366667	2193.53	3054.24	454.877	5568.37	3431.3	7352.29
0.383333	2200.39	3061.1	461.731	5535.3	3427.35	7359.15
0.4	2218.28	3060.34	473.868	5468.26	3420.32	7356.19
0.416667	2234.07	3063	480.282	5426.73	3420.09	7405.27
0.433333	2273.89	3068.27	485.547	5421.11	3417.79	7410.53
0.45	2266.72	3058.43	468.57	5407.8	3424.83	7419.96
0.466667	2227.55	3048.88	463.963	5373.01	3420.22	7415.35
0.483333	2263.93	3050.69	464.722	5337.88	3422.03	7417.16
0.5	2269.28	3042	462.908	5336.07	3456.26	7420.96
0.516667	2290.73	3050.8	471.708	5342.8	3465.06	9524.36
0.533333	2306.95	3042.49	464.451	5314.7	3470.19	9529.79
0.55	2305.07	3040.61	461.517	5312.82	3468.31	9563.65
0.566667	2299.52	3027.8	457.06	5308.37	3463.85	9588.26
0.583333	2309.1	3012.33	466.637	5309.73	3473.43	9617.81
0.6	2285.02	3011.32	464.033	5307.42	3472.78	9642.79
0.616667	2300.18	2997.99	456.787	5268.01	3464.51	9658.63
0.633333	2294.36	2992.16	455.102	5293.33	3445.07	9656.33
0.65	2313.37	2982.64	481.193	5295.98	3438.99	9699.9
0.666667	2286.11	2978.82	477.376	5292.16	3435.17	9728.05
0.683333	2296.29	2979.3	498.965	5303.5	3446.51	9739.38
0.7	2229.14	2966.4	488.013	5283.75	3434.53	9697.21
0.716667	1944.01	2963.12	484.735	5280.47	3431.8	9700.46
0.733333	1914.89	2961.62	486.962	5281.55	3434.03	9702.69
0.75	1885.74	2958.38	483.717	5279.45	3467.87	9714.73
0.766667	1825.27	2927.04	500.742	5287.98	3486.11	9719.05
0.783333	1788.43	2927.47	504.043	5295.39	3489.41	9707.07
0.8	1781.24	2927.63	491.841	5291.78	3489.91	9701.04
0.816667	1759.06	2907.37	484.099	5284.52	3482.65	9686.65
0.833333	1758.83	2909.38	486.59	5286.53	3470.74	9672.59
0.85	1748.14	2896.67	485.614	5293.41	3483.69	9651.64
0.866667	1761.26	2899.91	483.779	5317.41	3507.32	9660.5
0.883333	1747.31	2896.82	495.837	5314.33	3493.73	9627.36
0.9	1743.82	2893.54	492.555	5322.42	3490.45	9620.29
0.916667	1720.85	2890.02	488.796	5320.82	3488.86	9599.67
0.933333	1721.79	2890.96	489.737	5327.65	3501.25	9597.58
0.95	1728.59	2879.56	496.538	5334.45	3510.17	9604.39
0.966667	1736.71	2880.07	483.535	5326.47	4240.23	9509.2
0.983333	1758.21	2890.49	495.861	5347.85	4282.96	9516.91
1	1752.69	2875.69	487.046	5347.91	4414.75	9435.56
1.01667	1759.1	2880.63	489.91	5373.09	4419.69	9438.31
1.03333	1759.22	2883.33	512.949	5354.44	4421.28	9420.32
1.05	1748.67	2871.3	487.436	5342.42	4409.26	9407.18
1.06667	1754.24	2876.88	493.015	5347.99	4274.07	9350.94
1.08333	1747.78	2873.91	485.335	5340.31	4266.39	9306.69
1.1	1755.13	2868.62	483.007	5338.2	4242.32	9274.17
1.11667	1766.93	2881.31	492.731	5347.71	4222.09	9250.78
1.13333	1780.72	2890.38	506.511	5359.96	4235.87	9245.43
1.15	1776.17	2882.65	499.891	5353.34	4224.82	9233.41
1.16667	1768.57	2874.8	490.93	5330.04	4215.86	9189.99
1.18333	1779.53	2884.58	502.398	5335.64	4226.82	9161.93
1.2	1789.31	2874.61	496.675	5335.28	4225.53	9156.2
1.21667	1804.11	2867.55	508.129	5344.9	4278.58	9155.84
1.23333	1796.01	2859.45	506.235	5336.8	4270.48	9091.92
1.25	1812.89	2864.92	515.692	5353.08	4302.62	9070.76
1.26667	1815.51	2871.67	509.289	5335.86	4304.33	9046.63
1.28333	1819.8	2862.8	513.576	5289.08	4308.61	9041.37
1.3	1822.71	2865.85	516.487	5322.33	4303.42	9040.39
1.31667	1820.4	2855.73	504.46	5291.94	4293.3	8994.6
1.33333	1817.34	2852.67	501.4	5302.67	4298.34	8983.79
1.35	1836.35	2863.69	512.418	5320.17	4309.36	8994.46
1.36667	1833.84	2887.93	517.897	5325.65	4336.84	8955.69
1.38333	1835.43	2888.74	511.493	5319.24	4308.44	8931.29
1.4	1823.08	2876.39	499.141	5306.89	4296.08	8903.41
1.41667	1824.19	2870.04	486.533	5303.48	4296.95	8881.55
1.43333	1850.64	2889.43	505.921	5327.14	4329.44	8886.07
1.45	1840.29	2879.07	495.562	5316.78	4319.08	8875.71
1.46667	1850.52	2895.03	504.316	5350.72	4334.15	8827.6
1.48333	1848.74	2893.25	502.535	5348.94	4334.94	8797.42
1.5	1853.91	2897.77	493.744	5361.42	4335.29	8794.35
1.51667	1849.3	2893.15	489.13	5356.8	4344.99	8719.89
1.53333	1855.96	2892.67	482.922	5356.32	4364.49	8697.74
1.55	1856.68	2882.14	479.835	5319.47	4361.41	8674.59
1.56667	1857.93	2888.8	484.774	5352.45	4389.65	8673.8
1.58333	1863.78	2891.16	497.205	5354.81	4421.42	8640.76
1.6	1862.54	2885.82	504.079	5319.81	4420.18	8638.25
1.61667	1861.49	2884.77	503.035	5318.77	4419.13	8637.21
1.63333	1863.86	2887.15	505.408	5321.14	4421.51	8542.16
1.65	1858.67	2881.95	500.212	5299.59	4399.75	8489.11
1.66667	1863.46	2886.74	505.002	5304.39	4362.67	8442.26
1.68333	1874.01	2897.29	515.548	5314.93	4354.12	8452.81
1.7	1876.62	2889.23	507.488	5298.13	4341.58	8442.56
1.71667	1882.12	2926.87	522.099	5303.01	4295.9	8419.14
1.73333	1889.23	2926.67	521.901	5292.98	4295.7	8400.49
1.75	1880.63	2917.42	512.644	5283.72	4286.45	8359.39
1.76667	1898.35	2922.36	517.589	5247.64	4286.21	8361.52
1.78333	1912.01	2947.35	538.91	5291.27	4288.81	8331.45
1.8	1891.33	2908.3	516.045	5268.4	4321.68	8308.58
1.81667	1918.65	2937.01	542.632	5294.99	4348.69	8335.17
1.83333	1919.05	2933.71	541.459	5252.78	4347.51	8305.17
1.85	1912.96	2927.62	535.365	5238.75	4341.42	8281.18
1.86667	1917.61	2929.39	541.826	5246.33	4350.59	8274.29
1.88333	1930.67	2935.29	540.911	5293.27	4356.49	8260.02
1.9	1933.65	2936.15	524.122	5247.27	4349.95	8236.83
1.91667	1936.85	2939.35	526.937	5250.48	4312.69	8215.84
1.93333	1936.34	2938.84	526.427	5275.36	4362.17	8207.04
1.95	1916.75	2926.4	513.988	5237.53	4349.73	8182.73
1.96667	1928.96	2930.45	526.593	5249.74	4367.5	8166.53
1.98333	1907.67	2907.37	542.119	5228.45	4346.15	8137.91
2	1927.75	2885.24	555.042	5206.17	4359.07	8136.03
2.01667	1925.29	2880.29	552.581	5203.71	4356.68	8117.9
2.03333	1934.6	2878.34	524.685	5213.02	4365.92	8095.47
2.05	1924.37	2842.55	514.669	5203	4355.91	8027.7
2.06667	1925.25	2853.34	525.461	5213.79	4366.7	7975.75
2.08333	1923.41	2853.89	532.483	5211.95	4392.21	7973.9
2.1	1922.12	2850.21	531.196	5192.9	4363.57	7969.51
2.11667	1926.69	2854.77	535.764	5197.47	4368.13	7966.05
2.13333	1909.1	2846.33	516.268	5189.03	4333.89	7956.02
2.15	1905.54	2841.7	513.917	5186.68	4321.25	7925.84
2.16667	1906.9	2847.74	522.695	5218.44	4332.9	7927.19
2.18333	1912.28	2855.2	530.505	5223.85	4337.07	7931.37
2.2	1910.67	2854.26	530.103	5222.22	4336.67	7920.05
2.21667	1901.88	2854.94	530.782	5175.93	4327.06	7914.49
2.23333	1909.29	2852.88	528.724	5158.32	4390.76	7887.68
2.25	1904.56	2848.69	520.359	5216.11	4320.28	7882.95
2.26667	1909.38	2853.51	517.76	5220.93	4325.1	7883.42
2.28333	1926.54	2855.42	510.701	5180.78	4312.17	7858.98
2.3	1921.55	2842.08	505.718	5130.31	4299.07	7832.45
2.31667	1926.17	2855.05	510.334	5134.92	4286.54	7824.24
2.33333	1950.45	2857.14	512.426	5137.01	4288.63	7777.49
2.35	1937.67	2851.84	507.119	5131.69	4282.1	7747.89
2.36667	1947.6	2846.34	974.121	5134.56	4219.5	7748.11
2.38333	1947.02	2877.55	973.545	5147.97	4218.92	7747.53
2.4	1940.87	2873.05	967.391	5141.81	4185.38	7694.76
2.41667	1936.36	2874.3	962.883	5137.3	4180.87	7625.05
2.43333	1938.58	2881.37	965.104	5139.53	4172.05	7627.27
2.45	1948.84	2900.15	975.361	5146.9	4185.94	7635.18
2.46667	1955.83	2915.99	973.992	5149.47	4185.62	7591.87
2.48333	1988.1	2912.93	964.728	5146.4	4182.56	7573.58
2.5	1990.34	2913.39	964.285	5146.86	4179.38	7567.56
2.51667	1991.78	2914.83	964.179	5148.3	4180.82	7536.87
2.53333	1981.12	2906.85	950.773	5132.01	4171.05	7457.59
2.55	1995.2	2920.2	960.301	5142.73	4184.4	7416.94
2.56667	2010.85	2910.74	950.841	5113.13	4174.94	7351.21
2.58333	2022.82	2900.41	960.112	5113.11	4186.2	7339.95
2.6	2003.93	2858.76	941.22	5056.21	4167.31	7296.19
2.61667	2026.13	2870.6	953.055	5061.95	4184.51	7302.46
2.63333	2020.6	2862.69	946.667	5054.04	4176.6	7222.73
2.65	2048.51	2882.01	964.32	5068.09	4196.86	7213.03
2.66667	2053.78	2896.84	965.989	5064.55	4202.14	7135.01
2.68333	2044.13	2887.19	956.335	5054.9	4192.48	7111.24
2.7	2050.1	2883.44	962.144	5042.56	4192.08	7113.2
2.71667	2056	2885.01	954.296	5034.57	4172.85	7067.51
2.73333	2056.21	2874.28	953.123	5021	4182.92	7018.33
2.75	2063.21	2881.28	960.12	5027.99	4170.3	7021.67
2.76667	2067.7	2880.67	962.979	5027.39	4189.31	6980.62
2.78333	2076.44	2872.04	957.799	4957.71	4186.93	6943.2
2.8	2077.97	2832.13	954.919	4938.33	4109.11	6914.35
2.81667	2074.51	2833.08	952.407	4919.54	4110.07	6889.35
2.83333	2087.93	2843.36	965.821	4902.74	4123.48	6876.59
2.85	2081.35	2838.85	959.241	4896.16	4143.37	6862.9
2.86667	2084.73	2842.23	962.622	4899.54	4146.76	6835.19
2.88333	2064.43	2833.78	953.817	4885.51	4140.38	6810.82
2.9	2060.3	2842.13	962.165	4880.48	4123.89	6801.84
2.91667	2058.3	2842.2	960.158	4891.85	4121.89	6723.05
2.93333	2043.23	2837.61	955.572	4862.61	4100.59	6713.49
2.95	2048.34	2843.78	965.472	4855.51	4101.45	6686.84
2.96667	2044.2	2838.58	961.34	4839.98	4018.34	6629.37
2.98333	2057.04	2840.94	965.69	4842.34	4017.94	6627.37
3	2066.45	2850.35	975.093	4851.75	4027.35	6636.77
3.01667	2073.86	2835.19	962.014	4829.74	4014.27	6596
3.03333	2085.99	2817.55	957.713	4827.42	4006.23	6592.3
3.05	2099.33	2825.05	967.202	4834.93	4013.73	6599.8
3.06667	2102.4	2828.04	970.196	4837.92	4014.33	6596.42
3.08333	2103.83	2821.33	963.753	4824.91	4007.62	6579.84
3.1	2097.16	2858.94	960.648	4818	4003.1	6540.18
3.11667	2108.41	2862.66	976.295	4815.98	4006.82	6522.71
3.13333	2117.61	2862.43	976.547	4815.75	4006.59	6505.06
3.15	2124.85	2865.94	984.084	4819.26	4010.1	6489.69
3.16667	2122.29	2863.38	981.525	4816.7	4007.54	6487.13
3.18333	2125.05	2866.14	993.821	4819.46	4007.9	6464.4
3.2	2128.67	2886.22	997.446	4823.08	3998.55	6430.05
3.21667	2118.96	2876.5	987.731	4813.37	3981.21	6419.82
3.23333	2130.15	2898.05	999.891	4818.7	3967.16	6431.02
3.25	2147.32	2892.02	993.86	4812.23	3986.38	6420.92
3.26667	2151.79	2896.58	998.416	4804.29	3990.93	6398.67
3.28333	2148.34	2861.41	993.537	4800.38	3961.77	6394.76
3.3	2148.57	2862.32	994.233	4789.25	3957.28	6393.76
3.31667	2151.17	2864.93	993.957	4791.85	3953.76	6370.84
3.33333	2150.44	2864.2	993.227	4788.23	3953.03	6332.84
3.35	2152.42	2865.71	994.738	4742.43	3954.54	6312.93
3.36667	2153.89	2866.96	996.208	4736.29	3923.06	6308.84
3.38333	2146.33	2859.4	988.651	4710.22	3915.5	6291.85
3.4	2152.27	2865.34	994.59	4711.09	3903.32	6295.93
3.41667	2160.82	2822.63	986.2	4700.68	3883.32	6262.17
3.43333	2174.67	2836.48	1000.05	4714.45	3887.24	6212.96
3.45	2145.41	2831.04	992.777	4694.79	3876.81	6119.71
3.46667	2165.92	2831.91	991.298	4663.32	3877.69	6112.73
3.48333	2146.77	2831.77	993.295	4666.82	3880.23	6111.3
3.5	2148.86	2838.05	995.387	4668.91	3882.32	6100.51
3.51667	2143.76	2844.4	990.291	4663.81	3877.23	6094.64
3.53333	2157.17	2850.3	998.885	4662.87	3876.28	6093.45
3.55	2166.86	2868.42	1013.56	4670.03	3861.21	6063.42
3.56667	2162.63	2866.71	1004.34	4663.4	3822.74	6034.12
3.58333	2154.05	2866.51	1004.14	4660.84	3801.52	6018.18
3.6	2149.89	2865.61	1003.37	4656.68	3818.38	6014.02
3.61667	2156.65	2863.99	1011.46	4655.07	3816.76	5983.78
3.63333	2160.46	2869.57	1017.03	4658.2	3822.34	5973.58
3.65	2153.57	2860.91	1011.07	4632.75	3813.68	5964.93
3.66667	2164.53	2870.37	1019.5	4641.18	3881.43	5972.84
3.68333	2149.28	2856.62	1006.77	4614.32	3858.4	5942.92
3.7	2162.64	2867.81	1022.14	4625.49	3869.59	5954.12
3.71667	2162.59	2869.76	1018.07	4628.28	3872.38	5956.69
3.73333	2160.2	2867.37	1015.69	4625.89	3870	5906.05
3.75	2156.67	2864.69	1011.81	4596.25	3866.46	5881.18
3.76667	2158.47	2867.51	1013.96	4584.14	3824.1	5864.88
3.78333	2156.85	2866.99	1013.09	4578.08	3817.9	5850.72
3.8	2163.7	2874.91	1026.1	4583.84	3804.16	5832.13
3.81667	2124.6	2868.74	1012.39	4577.39	3797.71	5823.69
3.83333	2123.71	2867.85	1020.17	4572.2	3779.16	5709.46
3.85	2128.64	2872.78	1016.43	4543.23	3774.74	5710.91
3.86667	2121.88	2865.73	1009.67	4520.8	3730.37	5682.25
3.88333	2150.6	2878.04	1025.27	4548.49	3758.52	5675.27
3.9	2142.19	2869.34	1016.86	4524.41	3733.98	5632.76
3.91667	2145.75	2859.52	1020.42	4527.97	3737.22	5630.93
3.93333	2143.42	2857.19	1018.09	4525.64	3734.89	5628.6
3.95	2151.19	2875.17	1028.5	4526.25	3735.82	5629.21
3.96667	2154.46	2878.44	1031.77	4529.51	3739.08	5632.47
3.98333	2157.23	2881.21	1034.54	4532.29	3741.86	5635.25
4	2146.83	2888.83	1029.47	4529.04	3738.61	5637.4
4.01667	2137.02	2883.17	1024.23	4522.89	3729.03	5627.81
4.03333	2142.48	2892.14	1028.17	4528.35	3734.17	5633.28
4.05	2143.88	2894.31	1031.1	4529.75	3728.09	5608.55
4.06667	2143.05	2893.48	1030.26	4528.92	3727.26	5607.71
4.08333	2137.67	2896.66	1025.1	4522.19	3720.53	5600.98
4.1	2143.11	2898.94	1027.37	4523.99	3684.31	5601.54
4.11667	2144.46	2903.46	1028.8	4510.72	3666.15	5563.57
4.13333	2124.21	2888.68	1023.94	4498.8	3661.29	5541.48
4.15	2131.02	2902.46	1033.83	4512.67	3690.78	5548.29
4.16667	2109.43	2885.89	1026.05	4496.77	3720.44	5526.39
4.18333	2115.52	2898.54	1038.71	4507.71	3733.1	5516.43
4.2	2109.32	2902.38	1034.8	4503.81	3729.19	5505.14
4.21667	2092.04	2885.52	1031.4	4483.66	3711.38	5441.35
4.23333	2090.63	2888.49	1036.65	4486.62	3714.35	5423.22
4.25	2092.99	2890.85	1039.02	4488.99	3623.34	5424.58
4.26667	2085.05	2882.9	1032.78	4463.72	3708.76	5410.83
4.28333	2082.57	2890.78	1037.84	4461.24	3706.28	5408.35
4.3	2089.79	2899.01	1040.69	4500.44	3709.13	5376.03
4.31667	2087.26	2891.1	1038.16	4461.56	3702.89	5366.52
4.33333	2084.86	2888.69	1035.75	4460.31	3700.49	5354.51
4.35	2091.22	2904.98	1042.12	4466.67	3706.85	5336.03
4.36667	2078.8	2891.92	1040.72	4463.54	3669.11	5326.58
4.38333	2078.31	2905	1044.32	4466.69	3672.26	5329.74
4.4	2105.54	2905.8	1055.5	4467.49	3673.06	5330.54
4.41667	2100.99	2920.46	1061.97	4465.65	3677.93	5299.85
4.43333	2084.99	2908.03	1055.73	4456.36	3661.93	5283.85
4.45	2097.73	2929.31	1069.4	4498.33	3674.66	5323.45
4.46667	2095.81	2927.39	1067.49	4491.1	3672.75	5294.67
4.48333	2088.41	2919.99	1060.08	4483.69	3665.34	5287.27
4.5	2102.02	2934.45	1064.27	4487.89	3669.54	5247.17
4.51667	2106.8	2920.81	1062.14	4453.9	3666.16	5242.76
4.53333	2122.98	2931.26	1061.08	4418.63	3645.79	5230.79
4.55	2130.57	2936.88	1067.94	4459.69	3645.85	5236.41
4.56667	2124.26	2930.57	1061.62	4453.38	3639.54	5230.1
4.58333	2136.37	2942.68	1073.73	4465.49	3726.8	5234.69
4.6	2128.77	2935.07	1056.73	4402.69	3644.04	5211.83
4.61667	2120.23	2908.65	1050.17	4372.71	3628.32	5184.31
4.63333	2122.07	2914.76	1057.21	4381.58	3635.61	5187.31
4.65	2121.62	2915.96	1063.11	4380.02	3632.45	5184.15
4.66667	2127.05	2919.74	1071.24	4386.56	3626.19	5147.84
4.68333	2112.92	2916.99	1059.44	4383.81	3623.44	5133.52
4.7	2092.95	2878.26	1057.33	4361.18	3621.33	5114.23
4.71667	2092.86	2878.16	1056.22	4361.09	3613.16	5110.28
4.73333	2097.11	2882.42	1061.49	4365.34	3625.49	5114.53
4.75	2105.65	2956.44	1061.44	4365.29	3625.44	5114.48
4.76667	2103.08	2953.87	1058.87	4377.27	3622.87	5111.91
4.78333	2096.52	2973.77	1052.31	4378.41	3630.71	5105.35
4.8	2104.87	2979.43	1063.61	4384.84	3643.64	5111.02
4.81667	2098.37	2950.43	1059.29	4379.76	3639.33	5104.76
4.83333	2099.46	2970.79	1060.74	4380.85	3640.42	5105.85
4.85	2096.03	2971.62	1056.48	4368.56	3635.82	5080.53
4.86667	2097.66	2973.25	1058.11	4376.7	3637.45	5102.88
4.88333	2107.02	2978.35	1068.63	4387.23	3647.98	5113.41
4.9	2099.98	2971.31	1067.15	4380.19	3644.8	5106.37
4.91667	2089.47	2964.69	1060.35	4378.94	3634.81	5083.97
4.93333	2088.33	2973.97	1064.25	4372.97	3638.71	5087.88
4.95	2089.06	2974.69	1076.73	4373.7	3632.03	5077.17
4.96667	2087.05	2972.69	1062.97	4366.74	3625.22	5075.17
4.98333	2078.87	2971.76	1060.47	4365.81	3607.6	5061.21
5	2091.53	2988.71	1065.87	4371.21	3595.96	5066.61
5.01667	2072.08	2966.95	1048.61	4342.96	3565.69	5054.13
5.03333	2072.93	2988.96	1066.12	4348.05	3563.6	5059.22
5.05	2068.91	2984.94	1065.41	4344.02	3559.57	5062.84
5.06667	2052	2975.7	1056.18	4334.79	3550.34	5045.96
5.08333	2070.88	2989.27	1069.9	4360.29	3560.95	5052.94
5.1	2079.84	3015.87	1076.94	4371.94	3570.34	5058.78
5.11667	2069.94	3009.09	1070.16	4365.15	3574	5016.16
5.13333	2059.53	3002.09	1067.82	4354.75	3563.59	5002.58
5.15	2057.65	3012.12	1077.84	4364.77	3573.62	5012.61
5.16667	2063.01	3016.17	1077.24	4372.24	3586.85	4979.32
5.18333	2059.17	3016.01	1079.37	4366.3	3588.5	4973.38
5.2	2072.34	3017.7	1080.31	4367.24	3589.45	4957.38
5.21667	2076.49	3021.6	1089	4371.14	3597.73	4961.28
5.23333	2073.88	3016.43	1095.12	4365.97	3592.56	4956.11
5.25	2062.18	3003.92	1083.47	4317.96	3580.79	4940.98
5.26667	2074.21	3014.68	1098.12	4332.62	3600.32	4950.43
5.28333	2069.59	3007.44	1090.77	4315.47	3593.08	4942.8
5.3	2064.81	3001.18	1081.31	4313.31	3590.92	4925.38
5.31667	2068.71	3005.09	1085.22	4317.21	3594.82	4929.28
5.33333	2069.01	3009.48	1085.52	4317.51	3579.86	4929.58
5.35	2071.98	3008.6	1088.57	4320.73	3579.83	4906.9
5.36667	2066.18	3003.38	1083.46	4314.17	3574.72	4901.79
5.38333	2063.94	2999.99	1090.68	4289.96	3559.12	4897.18
5.4	2061.3	3009.63	1089.6	4284.88	3545.45	4850.28
5.41667	2044.2	3011.44	1088.24	4286.68	3537.01	4828.46
5.43333	2044.07	3011.3	1088.11	4269.57	3536.88	4828.33
5.45	2038.08	3005.32	1085.29	4254.2	3541.14	4822.35
5.46667	2039.03	2997.27	1084.79	4256.87	3543.81	4817.41
5.48333	2041.14	3008.66	1097.28	4258.98	3545.92	4812.52
5.5	2038.86	2997.11	1095.58	4256.71	3556.24	4824.85
5.51667	2040.29	3007.81	1099.81	4258.13	3557.66	4815.18
5.53333	2056	3015.65	1107.06	4265.18	3588.45	4818.92
5.55	2043.98	3008.94	1092.69	4251.94	3588.45	4810.41
5.56667	2042.99	3005.47	1091.69	4250.95	3587.45	4809.42
5.58333	2047.6	3007.25	1096.31	4248.19	3592.06	4814.03
5.6	2046.03	3005.68	1094.28	4253.99	3590.5	4790.66
5.61667	2033.71	2997.71	1086.31	4246.02	3532.26	4777.42
5.63333	2053.16	3017.16	1106.22	4265.47	3551.71	4796.87
5.65	2043.77	3007.77	1096.83	4256.08	3520.54	4749.42
5.66667	2039.14	3005.51	1093.98	4246.45	3480.91	4746.95
5.68333	2016.89	2990.25	1075.88	4209.31	3445.75	4711
5.7	2043.75	3017.11	1103.33	4236.17	3472.61	4737.86
5.71667	2045.15	3014.36	1102.76	4226.92	3469.86	4732.77
5.73333	2038.38	2991.39	1103.74	4185.02	3464.54	4703.37
5.75	2035.25	3003.33	1104.33	4178.07	3442.37	4696.41
5.76667	2043.39	3011.46	1115.53	4170.74	3445.11	4728.63
5.78333	2057.42	3012.49	1116.55	4187.22	3446.14	4729.65
5.8	2084.59	3021.47	1115.61	4186.28	3450.59	4728.71
5.81667	2081.95	3018.83	1112.97	4183.64	3447.95	4726.07
5.83333	2083.72	3029.44	1115.82	4193.81	3468.63	4727.85
5.85	2075.74	3021.45	1107.84	4185.82	3460.64	4719.86
5.86667	2065.66	3024.37	1114.75	4165.24	3417.7	4718.08
5.88333	2070.48	3034.25	1120.64	4170.05	3422.52	4706.45
5.9	2067.04	3030.82	1117.2	4166.62	3414.55	4703.01
5.91667	2070.73	3034.51	1120.9	4170.31	3418.25	4706.71
5.93333	2064.09	3048.59	1112.15	4164.17	3444.72	4691.13
5.95	2054.57	3021.57	1095.59	4149.34	3438.42	4682.36
5.96667	2059.09	3030.93	1110.01	4145.77	3441.42	4686.74
5.98333	2061.23	3028.23	1101.29	4164.53	3445.08	4650.53
6	2064.94	3058.58	1104.99	4152.51	3437.37	4654.24
6.01667	2067.72	3061.36	1107.77	4155.29	3440.15	4657.02
6.03333	2073.08	3061.88	1115.76	4168.2	3452.09	4668.62
6.05	2059.73	3037.36	1103.65	4147.3	3432.16	4623.42
6.06667	2074.67	3047.44	1109.87	4157.39	3453.67	4610.15
6.08333	2070.9	3046.06	1108.14	4145.22	3457.39	4602.35
6.1	2072.84	3036.3	1098.38	4102.25	3447.64	4592.59
6.11667	2087.36	3072.36	1110.17	4147.25	3499.03	4605.64
6.13333	2090.27	3073.67	1107.79	4111.66	3496.66	4608.42
6.15	2086.52	3069.92	1108.25	4107.91	3453.3	4620.4
6.16667	2084.82	3068.75	1102.34	4101.76	3465.64	4613.9
6.18333	2091.98	3063.38	1094.4	4100.84	3486.53	4608.53
6.2	2084.54	3068.47	1098.44	4101.48	3465.36	4606.78
6.21667	2079.41	3063.34	1093.04	4096.35	3460.23	4601.64
6.23333	2077.64	3074.64	1096.43	4103.93	3463.36	4611.62
6.25	2076.03	3073.03	1095.88	4102.32	3461.75	4610.01
6.26667	2087.16	3075.98	1115.01	4104.63	3438.96	4621.14
6.28333	2069.75	3057.76	1123.49	4103.17	3441.76	4623.3
6.3	2063.02	3052.97	1122.42	4089.86	3441.31	4612.3
6.31667	2054.82	3054.97	1121.49	4090.09	3443.31	4593.43
6.33333	2046.81	3047.05	1115.22	4081.54	3423.57	4584.21
6.35	2058.11	3060	1129.45	4067.43	3434.87	4586.12
6.36667	2051.31	3074.27	1120.91	4058.9	3439.8	4586.98
6.38333	2051.01	3073.97	1122.04	4063.08	3439.5	4588.68
6.4	2058.66	3066.67	1130	4072.47	3395.03	4598.06
6.41667	2046.06	3054.07	1116.78	4055.39	3368.38	4585.47
6.43333	2047.89	3063.96	1119.23	4057.21	3403.72	4588.25
6.45	2044.11	3060.18	1114.82	4053.43	3366.42	4583.51
6.46667	2031.58	3063.03	1123.43	4064.34	3367.8	4594.43
6.48333	2023.43	3062.01	1124.72	4059.69	3364.88	4582.01
6.5	2021.76	3061.27	1117.97	4050.88	3356.07	4573.2
6.51667	2024.69	3063.27	1125.97	4028.14	3353.5	4545.65
6.53333	2014.16	3041.56	1105.7	3981.12	3342.97	4535.12
6.55	2016.3	3043.7	1107.84	3983.26	3357.75	4530.22
6.56667	2015.96	3045.32	1123.33	3982.92	3359.31	4512.47
6.58333	2026.41	3052.59	1132.02	4021.59	3361.7	4532.27
6.6	2018.7	3040	1118	3977.6	3352.09	4507.14
6.61667	2018.33	3044.51	1123.94	4013.51	3351.72	4506.78
6.63333	2026.22	3046.2	1126.97	4015.41	3353.4	4492.3
6.65	2038.81	3047.76	1134.84	4019.71	3354.77	4512.98
6.66667	2050.87	3059.45	1150.84	4031.76	3366.82	4508.79
6.68333	2038.8	3045.93	1137.31	4018.24	3353.3	4495.26
6.7	2038.66	3047.24	1138.63	4019.55	3339.01	4489.95
6.71667	2033.9	3042.48	1133.87	3973.19	3333.53	4491.82
6.73333	2040.52	3049.1	1136.54	3953.7	3340.15	4491.8
6.75	2034.62	3036.67	1121.17	3940.46	3324.68	4452.78
6.76667	2043.45	3052.04	1137.88	3943.06	3332.45	4455.37
6.78333	2041.14	3044.01	1124.63	3940.75	3330.14	4446.89
6.8	2045.59	3048.46	1129.08	3945.2	3334.59	4442.05
6.81667	2040.81	3049.91	1127.36	3946.65	3330.87	4440.46
6.83333	2037.58	3035.98	1113.43	3937.49	3322.12	4429.58
6.85	2043.74	3050.86	1128.31	3952.36	3351.88	4441.4
6.86667	2052.2	3046.74	1124.19	3948.24	3347.76	4437.28
6.88333	2054.56	3049.1	1126.23	3950.6	3350.12	4438.75
6.9	2035.43	3041.24	1114.52	3944.05	3343.49	4429.91
6.91667	2034.67	3041.78	1110.54	3943.29	3342.73	4422.77
6.93333	2032.73	3039.84	1106.54	3929.93	3340.86	4398.8
6.95	2049.42	3063.54	1110.99	3934.38	3345.31	4403.24
6.96667	2052.34	3059.68	1111.06	3929.25	3348.23	4406.17
6.98333	2049.48	3056.82	1108.19	3908.07	3345.37	4395.36
7	2046.89	3066.46	1105.6	3899.84	3342.78	4375.85
7.01667	2054.53	3074.1	1116.1	3904.12	3350.34	4383.49
7.03333	2014.24	3071.78	1115.47	3888.14	3348.02	4375.81
7.05	2049.7	3086.64	1115.26	3899.3	3343.59	4378.67
7.06667	2051.22	3103.9	1113.28	3897.03	3341.32	4376.4
7.08333	2053.77	3106.45	1115.83	3899.58	3343.87	4378.95
7.1	2058.47	3091.61	1120.53	3904.28	3334.93	4378.29
7.11667	2035.75	3081.08	1109.71	3887.78	3319.35	4366.72
7.13333	2044.49	3094.45	1118.74	3896.52	3319.42	4375.47
7.15	2047.35	3092.69	1123.29	3885.42	3310.56	4378.33
7.16667	2018.54	3071.7	1109.65	3870.71	3298.9	4365.72
7.18333	2040	3076.02	1115.94	3875.02	3314.93	4350.19
7.2	2030.72	3066.74	1113.04	3861.35	3305.65	4340.91
7.21667	2030.28	3078.89	1126.12	3868.83	3303.11	4320.49
7.23333	2023.79	3072.34	1123.53	3866.24	3296.66	4286.66
7.25	2028.85	3073.5	1126.68	3872.73	3317.03	4319.06
7.26667	2023.02	3071.39	1124.75	3865.47	3295.89	4285.89
7.28333	2030.36	3075.05	1129.48	3868.61	3289.95	4289.54
7.3	2015.51	3059.38	1121.76	3852.83	3276.82	4279.08
7.31667	2019.71	3032.82	1125.96	3842.07	3281.02	4280.18
7.33333	2023.97	3075.79	1136.69	3846.33	3285.28	4284.44
7.35	2018.7	3076.27	1137.17	3845.65	3282.63	4258.51
7.36667	2013.97	3075.68	1125.97	3826.54	3255.8	4253.78
7.38333	1997.29	3037.96	1124.32	3829.68	3223.41	4250.74
7.4	1993.92	3036.22	1128.28	3822.38	3258.11	4241.58
7.41667	1997.11	3082.86	1143.84	3825.57	3261.3	4244.77
7.43333	1995.01	3080.76	1141.74	3829.93	3259.2	4236.86
7.45	2001.59	3087.34	1131.19	3836.52	3265.78	4237.32
7.46667	1982.74	3080.48	1123.4	3829.66	3258.92	4230.47
7.48333	1989.07	3074.82	1117.73	3827.81	3253.26	4224.8
7.5	1998.1	3068.72	1125.58	3827.18	3262.29	4233.83
7.51667	2007.99	3037.91	1118.28	3834.36	3273.33	4231.34
7.53333	2009.9	3039.82	1124.99	3857.4	3283.12	4252.6
7.55	2012.72	3070.96	1127.81	3860.22	3285.94	4254.67
7.56667	2005.73	3063.98	1116.02	3853.24	3278.95	4247.69
7.58333	2005.58	3064.93	1117.52	3854.81	3280.53	4249.26
7.6	2002.52	3061.87	1114.47	3851.76	3287.92	4246.21
7.61667	2008.49	3066.6	1117.64	3856.51	3296.14	4252.83
7.63333	2002.55	3060.28	1114.77	3850.19	3294.77	4246.51
7.65	2003.29	3061.41	1115.9	3845.74	3295.9	4209.68
7.66667	2000.08	3059.77	1114.81	3844.65	3289.85	4202
7.68333	1989.19	3058.15	1120.72	3843.03	3276.19	4206.97
7.7	1992.65	3061.61	1120.49	3846.49	3291.69	4210.43
7.71667	2001.54	3063.44	1129.39	3838.98	3300.59	4209.74
7.73333	1975.19	3047.91	1113.86	3813.22	3288.61	4188.74
7.75	1985.1	3056.1	1127.46	3823.13	3301.46	4198.65
7.76667	1990.94	3054.65	1122.31	3819.57	3300	4197.19
7.78333	1987.57	3057.04	1126.23	3823.5	3300.99	4187.73
7.8	1984.04	3053.48	1122.57	3818.55	3297.46	4184.21
7.81667	1985.06	3047.2	1116.29	3800.9	3291.18	4177.93
7.83333	1987.72	3037.49	1117.11	3795.93	3292.53	4179.28
7.85	1988.77	3038.53	1109.26	3771.47	3293.58	4136.97
7.86667	1987.58	3038.65	1109.38	3771.59	3292.58	4137.08
7.88333	1991.59	3053.74	1120.21	3801.1	3296.59	4184.46
7.9	1988.06	3039.13	1116.68	3797.57	3285.19	4180.93
7.91667	1997.09	3050.55	1128.1	3803.87	3296.61	4179.79
7.93333	1979.82	3034.42	1113.12	3776.96	3278.14	4142.2
7.95	1988.05	3042.65	1121.35	3785.19	3265.98	4150.43
7.96667	1965.31	3029.05	1102.71	3767.11	3256.35	4140.8
7.98333	1955.51	3006.68	1096.98	3761.07	3253.38	4143.3
8	1954.66	2982.04	1110.36	3751.36	3264.28	4063.23
8.01667	1956.62	3014.08	1112.61	3785.45	3267.41	4092.47
8.03333	1955.79	3008.65	1111.78	3775.64	3267.43	4091.64
8.05	1957.17	3010.03	1113.16	3777.01	3268.81	4093.02
8.06667	1958.09	3013.59	1116.72	3757.43	3277.55	4077.34
8.08333	1947.96	3000.45	1108.81	3749.82	3269.93	4061.68
8.1	1942.21	3003.57	1106.4	3763.94	3267.52	4052.73
8.11667	1950.63	3008.64	1111.48	3769.02	3286.91	4057.81
8.13333	1951.29	3006.79	1109.63	3773.77	3285.06	4070.54
8.15	1953.05	3008.55	1111.39	3775.53	3286.82	4072.3
8.16667	1959.48	3023.05	1115.18	3783.36	3284.38	4069.86
8.18333	1967.16	3048.46	1122.86	3780.78	3292.07	4068.42
8.2	1959.77	3041.92	1115.48	3783.66	3273.25	4061.03
8.21667	1951.57	3047.59	1114.42	3773.3	3278.77	4061.31
8.23333	1923.42	3036.1	1107.75	3761.81	3232.4	4040.19
8.25	1945.35	3042.51	1122.81	3761.19	3238.82	4046.61
8.26667	1958.3	3006.29	1111.25	3742.47	3270.77	4040.44
8.28333	1942.7	3006.56	1112.28	3742.74	3228.77	4040.71
8.3	1946.52	3008.61	1118.6	3740.16	3235.09	4033.96
8.31667	1941.36	3005.22	1118.82	3741.4	3255.57	4032.19
8.33333	1939.6	3005.96	1119.56	3742.14	3270.44	4032.93
8.35	1941.6	3001.19	1112.77	3741.64	3255.81	4016.27
8.36667	1947.28	3004.03	1116.86	3738.42	3283.61	4017.03
8.38333	1947.05	2995.88	1110.3	3739.16	3283.59	4008.88
8.4	1951.14	2991.66	1114.39	3742.67	3287.68	4006.9
8.41667	1956.55	2995.44	1118.22	3739.77	3284.97	4004.82
8.43333	1938.55	2982.61	1109.71	3730.6	3254.34	3980.42
8.45	1948.65	2983.21	1109.54	3740.18	3261.6	3981.02
8.46667	1951.81	2990.69	1115.06	3745.48	3280.22	3984.18
8.48333	1944.22	2992.6	1116.96	3745.76	3282.13	3986.09
8.5	1941.69	2985.74	1114.43	3742.71	3282.13	3980.41
8.51667	1947.01	2992.38	1118.71	3749.35	3288.77	3987.04
8.53333	1940.11	2987.75	1114.07	3744.71	3266.14	3975.07
8.55	1938.39	2980.25	1115.96	3744.72	3256.32	3976.12
8.56667	1925.88	2955.88	1103.73	3727.08	3244.08	3923.48
8.58333	1933.53	2963.54	1112.2	3734.74	3251.74	3931.13
8.6	1943.66	2987.64	1136.02	3752.12	3251.87	3943.11
8.61667	1935.53	3000.91	1127.89	3743.99	3243.74	3934.98
8.63333	1933.46	2981.89	1122	3740.96	3246.12	3932.52
8.65	1933.68	2982.11	1122.22	3724.28	3246.34	3932.74
8.66667	1918.28	2988.1	1106.82	3694.25	3230.94	3922.18
8.68333	1916.71	3002.44	1114.57	3702.01	3272.6	3949.03
8.7	1930.95	3007.36	1119.49	3716.8	3286.7	3988.88
8.71667	1950.82	3001.01	1113.14	3700.57	3280.34	3982.53
8.73333	1954.86	3005.05	1125.33	3714.5	3288.56	3986.58
8.75	1952.82	3003.01	1115.14	3712.46	3286.52	3984.54
8.76667	1954.42	2980.34	1111.75	3704.17	3288.12	3968.8
8.78333	1918.4	2952.47	1106.97	3694.32	3283.34	3946.42
8.8	1920.44	2954.5	1109	3696.36	3285.37	3948.46
8.81667	1925.63	2942.91	1111.76	3700.93	3281.01	3938.31
8.83333	1924.9	2942.17	1111.03	3700.19	3280.28	3927
8.85	1924.09	2866.19	1100.31	3695.6	3287.69	3915.97
8.86667	1923.18	2857.84	1103.19	3675.07	3270.78	3883.12
8.88333	1920.78	2857.62	1105	3676.87	3272.58	3856.05
8.9	1910.77	2847.61	1089.86	3666.87	3248.09	3846.04
8.91667	1915.65	2852.49	1094.73	3671.74	3252.97	3850.91
8.93333	1923.83	2862.7	1102.91	3679.93	3261.15	3860.49
8.95	1905.95	2848.57	1090.6	3666.21	3249.05	3847
8.96667	1906.05	2850.69	1090.21	3666.31	3249.14	3848.48
8.98333	1918.59	2879.07	1102.75	3678.85	3291.47	3861.03
9	1907.62	2857.61	1091.67	3667.52	3256.06	3854
9.01667	1908.5	2859.14	1092.55	3662.68	3256.94	3854.88
9.03333	1912.3	2872.78	1091.02	3661.15	3285.18	3854.74
9.05	1919.93	2876.65	1092.23	3662.36	3291.57	3859.16
9.06667	1917.13	2877.61	1095.84	3665.97	3295.18	3862.77
9.08333	1912.31	2869.45	1078.5	3655.16	3284.36	3851.95
9.1	1915.57	2870.06	1088.29	3652.79	3287.63	3855.44
9.11667	1910.92	2868.06	1083.64	3648.13	3282.98	3855.88
9.13333	1909.59	2881.93	1091.72	3646.8	3281.64	3854.55
9.15	1916.72	2873.86	1098.86	3653.94	3265.11	3861.68
9.16667	1922.67	2879.8	1111	3665.52	3302.74	3880.36
9.18333	1916.7	2881.57	1108.67	3664.64	3296.77	3874.39
9.2	1908.32	2865.66	1100.5	3656.46	3256.91	3857.42
9.21667	1920.32	2887.53	1112.53	3659.53	3269.54	3871.56
9.23333	1915.03	2891.35	1107.24	3646.04	3264.25	3880.09
9.25	1903.82	2874.97	1099.97	3638.77	3256.98	3872.82
9.26667	1908.39	2887.4	1112.4	3641.8	3269.41	3871.43
9.28333	1896.3	2849.65	1100.32	3628.1	3251.26	3859.34
9.3	1897.44	2850.79	1101.45	3612.14	3244.18	3859.86
9.31667	1897.18	2874.18	1101.19	3628.97	3243.92	3859.6
9.33333	1901.21	2878.21	1096.48	3615.91	3243.61	3855.76
9.35	1901.11	2861.06	1096.38	3602.09	3243.18	3853.99
9.36667	1899.78	2876.78	1095.05	3600.75	3215.44	3846.94
9.38333	1898.62	2859.03	1086.43	3600.05	3214.74	3846.24
9.4	1908.3	2868.71	1096.11	3609.73	3224.42	3852.96
9.41667	1908.37	2877.36	1115.08	3621.43	3224.49	3852.55
9.43333	1909.9	2871.62	1106.72	3628.32	3210.28	3838.82
9.45	1915.98	2877.7	1112.8	3634.4	3234.07	3844.9
9.46667	1899.2	2868.19	1105.91	3633.36	3233.03	3839.7
9.48333	1902.08	2863	1108.79	3623.38	3235.92	3846.74
9.5	1894.66	2855.57	1101.37	3615.96	3228.49	3839.32
9.51667	1895.6	2857.15	1098.09	3617.54	3230.07	3836.74
9.53333	1897.54	2854.9	1099.28	3614.16	3233.11	3834.97
9.55	1902.12	2859.48	1103.86	3616.92	3194.47	3826.69
9.56667	1908.05	2863.75	1110.52	3599.32	3202.37	3833.19
9.58333	1901.93	2828.71	1104.41	3588.13	3196.25	3827.07
9.6	1898.62	2820.55	1088.55	3584.82	3238.2	3823.76
9.61667	1904.26	2819.96	1091.35	3587.24	3241	3826.56
9.63333	1901.71	2817.41	1088.8	3584.69	3238.45	3859.8
9.65	1901.94	2809.66	1081.05	3576.94	3230.7	3844.98
9.66667	1907.24	2817	1092.48	3585.59	3236.07	3850.28
9.68333	1905.59	2815.36	1090.83	3583.95	3234.42	3853.3
9.7	1907.82	2817.58	1096.42	3582.82	3236.65	3855.52
9.71667	1915.73	2825.49	1104.33	3590.73	3244.56	3863.43
9.73333	1909.25	2815.84	1104.56	3587.61	3238.5	3856.96
9.75	1907.71	2816.26	1104.98	3588.03	3238.5	3853.3
9.76667	1909.28	2818.27	1106.99	3586.69	3230.18	3854.73
9.78333	1905.22	2815.37	1097.38	3579.48	3224.63	3850.28
9.8	1897.12	2807.26	1086.43	3571.37	3216.53	3840.34
9.81667	1896.3	2811.64	1099.4	3579.49	3232.13	3833.66
9.83333	1893.08	2808.42	1096.19	3576.27	3228.92	3830.44
9.85	1894.25	2809.59	1100.2	3577.44	3230.09	3831.61
9.86667	1885.69	2801.03	1090.27	3568.88	3221.53	3823.05
9.88333	1896.32	2811.66	1100.9	3579.51	3232.16	3833.68
9.9	1892.54	2789	1087.28	3556.47	3218.53	3820.06
9.91667	1901.09	2797.55	1095.83	3565.02	3241.34	3847.77
9.93333	1909.81	2822.24	1102.42	3571.61	3258.84	3854.85
9.95	1917.51	2824.41	1108.1	3577.08	3258.71	3855.19
9.96667	1908.83	2813.44	1099.43	3562.81	3250.04	3846.52
9.98333	1909.1	2813.71	1099.7	3563.08	3229.72	3846.79
10	1911.12	2807.19	1095.91	3544.93	3228.49	3847.85
10.0167	1900.35	2786.86	1084.69	3532.35	3217.71	3796.21
10.0333	1908.89	2795.39	1093.22	3540.88	3226.25	3804.32
10.05	1903.65	2790.16	1093.73	3536.07	3221.01	3799.08
10.0667	1908.47	2768.45	1100.8	3543.13	3200.86	3788.69
10.0833	1918.73	2748.75	1111.06	3553.4	3197.16	3794.18
10.1	1905.07	2735.09	1097.4	3539.74	3159.8	3778.11
