# Supplementary material for: Bacterial chromosome conformation and cell-free gene expression in synthetic 2D compartments
Source: Nat Commun. 2025 Nov 14;16:10026. doi: 10.1038/s41467-025-65249-2 (PMC12618494; doi:10.1038/s41467-025-65249-2)
Supplement: Supplementary file 11 — Source Data [file 41467_2025_65249_MOESM11_ESM.zip › source-data/figure-data/Fig2+FigS2+FigS3/L9-profile.xlsx]

## Sheet: Sheet1
HU-GFP	L9-HT
19199.8	3765
16127.2	3664.75
15060.4	3683.62
12462.9	3890.88
11150.8	4358.75
10519.5	3683.38
11185.9	3694.62
9891	3796.5
10327.9	3678.5
9584.62	3356.88
9100.25	4249.38
10007.5	3931.12
10254.4	3556.88
9726.12	2983.88
9520.38	3658.12
10240.8	3188.62
10536.5	3238.5
9260.38	2923.88
9558.38	2474.25
8814	2894
8956.62	2669.12
8597.38	2696.25
8641.75	3103.62
8731.38	3438.25
7512	3065
7175.5	3115.88
6751.88	3195.25
6378.75	2705
6455.5	3070.75
5859.88	2377.38
6120.5	2728.88
5684.25	2380.12
5914	2549.5
6516.75	2456.5
6544.12	2740.12
6946.12	2178.62
6646.12	2412.25
6870.75	2267.38
6743.5	2500.38
5912.25	2680.5
5509.12	3484.38
5472.88	3088.12
5178.88	2948
6093.38	2705
5708.25	2205.62
5375.88	1968
5083.5	1851
5233.5	2250.38
5979.12	2052.75
5628.62	1977.62
5219.5	1898.38
5261.12	2341
5612.12	1968.12
5728.12	2094.5
5679.12	2184.5
6382.12	2018.62
7055	1713.88
7734.62	1692.38
7690.25	2118.38
8868.12	1991
9144.38	1645.88
9940.62	1825.5
10285.6	1299.38
9581.5	1651.12
11046.2	1706.62
10050.9	1504.25
11651	1662.25
11961.6	1871.62
12865	1763.12
13259.5	2038
13157.4	1861.12
12555.8	2405.75
14249.5	2733.12
13626	2252.75
13478.2	2196.75
14398.4	1864.12
12616.9	1726.75
12613.4	1673.38
10351.9	1423
10928.4	1777
9285.75	1299.25
7830.62	1204
6782.12	1687.12
6741	1374.88
5919.62	1639.38
4905.12	1664.88
4701.88	1471
4207	1380.38
3868.88	1527.5
3657.5	1655.38
3200.88	1450.62
3092	1330.75
2848.75	1603.38
2895.25	1383.25
2592	1655
2647.62	1505.38
2938.88	1441.38
2655.12	1424.75
2520.25	1312.38
2646.25	1372.12
2538.5	1440.62
1801.5	1543.5
2037.12	1502
1863.38	1360.12
1696.25	1454.62
1707.38	1463.25
1603	1643.5
1585.88	1643
1506.12	1494.62
1499.75	1856.38
1552.38	1754.75
1551.12	1639.12
1311.5	1769.75
1485.5	1867
1363.62	1679.38
1355.38	1581.5
1547.12	1251.5
1659.25	1334.88
1607.38	1318
1411.75	1442.88
1460	1633.5
1541.25	1386.25
1347.12	1271.5
1508	1279.5
1559	1544.38
1600.5	1257.62
1282.12	1698.12
1409.75	1029.62
1452	1548.88
1583.38	1216.75
1446.5	1223
1679.5	1432.38
1493	1355.75
1823.75	1406.75
1702.5	1475
1814.88	1509
1668.62	1750.75
1632.75	1634.88
1971.62	1612.38
1782.25	1268.12
1780.5	1430.88
1626.38	1310.25
1860.38	1210.5
1702.88	1662.75
1293.38	1373.38
1381.38	1542.5
1217.25	1611.12
1386.75	1354.25
1317.5	1363.38
1268	1387.5
1306.12	1492.88
1341	1373.25
1207.88	1665.38
1250.25	1458.75
1308.25	1231.38
1383	1442.88
1231	1636
6417.5	2821.5
6876.12	2704.75
5218	2018.75
5823.38	2374.88
5643.75	2449.38
5269.75	2270.88
5326.38	2168.62
5850.38	2345.25
5971.12	2265
6085.88	2481.5
6074	1837.62
6274.38	2036.12
6581.62	1572.88
6463.88	1563.38
7829.38	2034.5
7961.88	2194.25
8013.38	2367.75
8909.62	2021.5
10152.5	2054.88
9960	1971.5
10591.6	2206
11972.8	2534.12
11466	2183
11602.6	1857.75
11140.4	1850.5
10363	2551.75
9152	2197.38
8178.75	2187.75
6680.62	2526.88
6194.25	2122.88
4492.12	1933.75
4484.25	2041.5
3493.38	2346.38
3432.38	2296.88
3075	2103.12
2709.12	2286.88
2499	1932.38
2609.62	2235
2305.88	2087.75
2137.88	2174.12
2180.25	2384.62
1979.75	2390.62
2166.25	2147.75
2686.25	2112.62
2814.5	1942.38
3150.38	1971.38
3346.62	2384.88
5109	2744
4869.12	2807.5
5521.62	2867.12
6699.25	2661.62
6538	2581.5
6930.5	2055.88
7187.62	2498
8311.38	1965.12
8337.88	2071
9036.75	1712.38
10702.2	1852.75
10827.6	2010
12107.2	2687.38
11256.2	2008
13394.6	2013.88
13623.4	1871.62
14307.1	1796.75
15094.6	1949.38
13899.6	1592.25
15715.4	1914.12
13932.4	1739.5
12930.8	2118.62
13811.4	2314.62
13908.9	2202.75
14107	1883.75
12682.9	2279
12362.6	2067.12
10947	1987.88
9634.62	2253.62
8738.38	2331.5
8495.75	2715.5
6594.5	2437.62
5670.75	2433.25
4934.38	2781.62
4357.25	2296.12
4131.25	2860.38
3319.25	2644.75
3496.12	2713
3184.88	2386
2901.12	2585.75
2737.5	2320.25
2283.12	2168.75
2681.88	2320
2867.38	2331.5
2866.5	2916.25
2319.88	2967
1710.75	2818
1900.25	2938.12
1889	2190
1763.88	2657.5
1463	2357.75
1649.75	2857.75
1448.25	3173.25
1557	2471.5
1500.25	3035.75
1736.5	2629.88
1623.5	2548.25
1544.25	2839.38
1492.38	2856.12
1522.88	2673.5
1446.12	2641.5
1522.12	2519
1304.75	2506.62
1372.62	2729.62
1736.88	2947.5
1438.75	2091.38
1450	2115.38
1420.62	2099.62
1289.38	1872
1371.25	2369.5
1413.75	2061.38
1233.12	2225.5
1142.62	2059.62
1386.88	1981
1436.75	1971.5
1317.5	2190.5
1134.88	2226.75
1508.25	2274.75
1397.62	2396.75
1382.75	1910.75
1341.75	1922.88
1339.38	1810.62
1116.88	2079.12
1039.12	1852.5
1096	1729.38
1346.38	2074.75
1270	1766.88
1097.12	1931.75
1277.12	1591.5
1280.12	1830.88
1374.88	2136.12
1197.12	1862
1359.62	2062
1235.88	2217.88
1331.88	2119.75
1113.38	2013.5
1347.12	1955
1234	2867.88
1260.38	3232
1313.12	4017.25
1132.5	4065.25
1311.5	3789.12
1190	3286.5
1148.62	3251.62
1488.25	3530.88
1254.62	2981
1150.75	2911.25
1185.5	2473.5
1113.25	2665.5
1620.5	2325.75
12419.9	5442.12
11059.1	4897.25
10426.9	4695
9821.5	3686.12
10453.1	3283.25
12280.5	3381.62
12911.8	3818.25
13749.8	3578.25
14375	3580.38
15390.6	3634.62
16905.4	3288.38
16266.2	3166
15959.1	3431.25
16760.1	2854.25
16628.9	2803.12
16489.9	3301.12
14484	3005.75
13907.8	3404.38
11744.4	3689.62
10824.8	3848
8686.88	3815.62
8143.88	2760
7101.38	3272.25
5899.75	3242.38
6294.62	3300.62
4749.88	2750.62
4214.88	3185.25
3361.88	2751.38
3109.88	3258.38
2944.75	2565.62
2352.38	2629.62
2242	2955.25
1950.62	3118.62
2373.12	3331.12
2439.12	3231.38
1917	3527.12
1856.62	3744.75
2251.12	3316.38
2258.88	3084.5
1973.75	3103.62
2132.75	3072.75
1837.62	2964.62
2012.12	2932.38
1962.12	2423
1751.88	2974.25
2164.25	2783.75
1895.38	2564.5
1912.5	2209.88
1946.38	2339.38
2116.75	2008.62
1938	1940.62
1785.12	2035.75
1734.88	1677.75
1921.12	2038.12
1944.5	2168.75
2386.25	2275
2444.38	1938.38
2657.62	2207
3006.62	2192.62
2870.88	1950.75
3437.5	2107.75
3663.25	1651.5
3435.75	1915.75
3524.12	1553.88
3753.25	1718.75
4112.88	2074.88
4799.38	2115
5333	2043
5464.88	2045.38
7382.38	1920.88
8028.75	2349.62
9058.5	2108.62
10632	2026.25
11147.1	1599
11484.8	1845.25
11226.9	1726.12
10698.4	1695.88
10110.4	1674.38
9140.38	1664.62
8202.75	1690.38
7124.5	1880.75
6774.12	2302.62
6326.25	1967.75
6106.12	1749.88
5263.5	1789.75
4849	1504.5
4397.25	1506.25
4232.5	1511.75
3606.75	1529.38
2731	1497.88
2576.12	1427.38
2651.38	1545.62
2058.75	1510.38
2163.25	1573.25
1953.5	1680.5
1651	1385.12
1605.62	1619.12
1820.75	1703.25
1633.12	1486.38
2031.38	1787.75
1840	1789.25
1908.25	1810.12
2108.88	1542.5
2039.62	1801
1760.5	1614.12
1809	1418.38
2129.5	1526
1728.62	1366.12
2122.75	1390.12
2063.12	1577.75
2042.5	1598.75
1802.75	1352.12
1879.62	1289.75
2185.5	1574.75
2273.5	1333.88
1987.25	1337.62
1910.25	1624.75
2021.75	1455.12
1914.38	1389.12
1839.88	1502.88
1660.12	1600
2061	1365
2355	1553
2171.25	1297.38
2995.12	1432.62
2526.62	1324
2539.88	1572.25
3351	1627.12
2864	1311.38
3133	1436.62
3477	1557.75
2952.75	1222.25
3688.12	1364.88
3173.5	1523.38
3413	1349.38
3715.38	1496.12
3576.38	1393.12
3695.25	1460.62
3996.75	1525.62
3884	1592.75
4211.5	1390.5
4572	1340.88
4585.5	1300.25
4559	1501.25
3761.75	1395.38
3945.12	1441
3632.38	1477.5
3779.38	1366.38
3142.5	1487.12
2768	1435.88
2614.5	1646.12
2514.25	1504.5
2211.88	1321.62
2289.88	1353.12
1758	1382.25
1935.38	1578.12
1905.62	2033
3608.75	5463.75
3374.12	5477.75
2764.88	4821.88
3136.62	4426.88
2557.12	4253
2490	4239
2662.12	4370.75
2277.38	4241.38
3158.75	3911.25
2439.38	3299.88
2554.75	3520.25
2400.5	3589.88
2518.75	3357.62
2601.38	3511.25
2691.88	3292.5
2785	3182.5
2906.62	2810.88
2669.88	2600.62
2694.88	3154
2229	2803.62
2587.75	2154.5
2657.5	2840.88
2858.25	2582.75
2795.88	3133.12
3275	2589.62
3156.62	2717.38
3567.75	2647
3759.12	2586.5
4441.38	2471.5
3874.12	2596.75
3422	3436.25
3424	3058.38
2671.25	2857.62
2913.62	2534.38
2724.75	2107.5
2485.75	2338.75
3066.62	2260.62
2781.5	2089
2346.25	1838.12
2518.25	2141.12
2388.88	1758.38
2720.38	2004.75
2708.62	2287.5
2942.38	2146.12
3019	2359
2455.75	2448.25
2666.12	2487.88
2872.5	2605.75
3640	2174.75
3510.12	1774.75
2895.12	2087.38
2994.5	2059.5
3188.12	1697.38
3324.62	1819.62
3966.75	1920.25
4463.88	1968.88
4206.38	1855.75
4443.5	2002.5
5175.75	1842.75
4675.88	1770.5
5495	1840.5
5568.5	1859.5
6124.88	1630.25
6657	1605.5
7231.25	1896.75
7227.5	1541.38
9151.88	1844.62
9426	2011.25
9179.12	2348.88
9901.25	2263.88
9246.88	2450.38
9087.62	1943.38
9276.5	1936.88
8951.88	1783.38
9330.5	2288.38
10622.1	2065
11248	1623.38
12446.9	2007.5
12453.9	2019.5
13718.5	2261.38
14750.8	1999.5
14593.4	1968.75
15923	2364
15642.9	2620.25
16319.2	1982.5
16023.4	1747
15858.8	1784.88
17150.5	1326.5
16491.8	1502.75
15197	1855.12
14099.1	1620.75
14612.9	1712.38
14124.1	2248.38
13562.6	2738.88
12446.6	2459
11782	2918.12
10260.6	2676.38
9863.5	2763.25
8627.88	2082.25
8981.88	1764.88
7759.5	1785.62
7043	1553.62
5643.88	1517.5
4676.5	1653.5
4589.62	2021.25
4535	1948.5
3952.12	2017.5
3163.5	1850
3184.5	1758.62
3010.75	1873.12
2846	1588.88
2283	1865.62
2375.88	2253.62
1755.88	1962.88
2342.12	1783.88
2505	1494.62
2630.25	1798.38
2432.38	1634.62
2714.12	1679.12
2172.12	1621.5
2300.88	1571.38
2207.38	1341.62
1831.62	1655.5
1715.12	1929.62
1692.38	1546.62
1748	1691.5
1635.62	1635.62
1740.25	1861.38
1547.88	2040.75
1629.75	1341.5
1430.25	1484.62
1419.62	1514.12
1472.25	1472.12
1766.62	1430
1539.88	1500.12
1491.62	1393.62
1464.88	1606.12
1724	1487.75
1240.88	1531.25
1624.12	1557.5
1496.75	1585.38
1443	1555.88
1433.75	1467.75
1356	1660.12
1378.38	1979.75
1558.75	1769.88
1334.88	1647.88
1342.88	1968.75
1508.5	1543.25
1441.75	1607.88
1441.62	1474.38
1858.88	1720.88
1452.25	1718.38
1637.25	1802.5
1537.12	1749.25
1737.5	2146.88
1542	1468.25
10178.4	3713.5
12292.8	3691.25
10705.9	3200.38
11319.1	2993.88
10571.2	3233.5
11093.8	2684.38
11799.6	3184.5
11360	2718
12015.4	2175.12
12210.6	2534.12
11955.6	2633.12
11219.2	2435
12128.1	1922.88
12875.8	2557.38
12883.6	2303.5
11639.6	2028.25
11699.2	2050.88
12128.2	1943.5
12869.8	2077.75
12925.2	1888.62
14393.8	2118.62
14511.4	2168.75
14070	2267.38
14773.6	2163.25
13864.4	1937.62
14409.9	2046
16413.5	1917.25
18041.2	1901.75
19073.4	2300.5
20448.2	2556.5
19994.1	1924.88
23607.8	2256.5
24595.8	1981.62
26402.9	1853.62
24549.2	1776.12
25843	1779.25
30102.4	1859.12
28038.1	2231.62
31017.2	2582.75
28987.9	1583.75
30752	2043
30961.8	2206
29885.8	2159.75
29457.9	2140.12
27926.2	2348.62
26532.8	2300.38
23755.2	2402.75
20395.1	2489.38
18317.1	3230.75
17097.9	3633.88
15988	5231.12
15528.6	6254.62
13883	7312.75
13439.8	6654.88
15856.4	7037.5
16939.4	6257.25
19082.6	5823.38
21487.2	4103.5
22073.8	2891.12
21957	2724.25
22776.4	3090.5
21639	3369.12
20586.2	3863.25
19521.9	4106.25
18810	4311.75
16792.5	4365.12
15539.5	4784.62
16117.5	5269.25
15520.4	6359
15394	5489.25
16512.1	5061.62
15963.5	3846.12
15347.8	3661.38
14323.5	3346.25
13480.2	3191.75
13784	3021.62
14421.2	2868.88
14137.4	3658.5
15151.4	4936.12
15316.2	6682.38
15027.9	8670.38
17196.9	11229.8
17927	13201.2
19476.2	13603.4
20419.8	12251
23469.6	9455.62
25875	6909.5
27829.6	4775.62
30390.5	3396.62
31379.1	2755.5
30293	2134.38
29841.5	2312.25
26292.6	1870.38
24270.9	1708.62
21093.2	2095.88
18769.9	1918.25
17254.5	1986.75
15037.9	1718.75
12488.2	1679.12
10486.9	2036.88
9051.12	1567
8067.12	1936.38
7106.88	1792.38
6605	1616.12
5695.75	1944.38
5293.38	1725.75
4761	1780.25
4271	1835.88
3910.38	1708.75
3311.62	1671.12
3400.88	1644
3069.62	1958.12
3049	1717.62
3229.62	1561.5
3328.75	2205.62
2487	1931.62
2560.88	1533.62
2386.75	1516.62
2388.75	1529.38
1651.38	1739.38
1627.12	1467.38
1844.38	1524.88
1498.38	1820.75
1711	1949.88
1729.5	1390.5
1884.75	1480.88
1637.25	1499.5
1471.5	1647.88
1770.25	1734.88
1621.38	1684.38
1672.5	1498.12
1809	1324
1728.5	1571.38
2016.75	1426.75
1627.75	1608.62
1486.25	1470.75
1643.25	1659.5
1879.62	1519.25
1841.12	1527.12
1705	1482.38
1840.25	1131.25
1355.88	1399.12
1638.25	1557.88
1856.12	1480.88
1898.62	1577.12
1627.62	1412.5
1521.25	1662
1579.75	1840.75
1270.25	1614.25
1345.12	1585.12
1562.5	1691.5
1367.75	1451.12
1635.75	1604.75
1358.25	1338.75
1358	1414.25
1353	1527.12
1369.75	1534.62
