# Supplementary material for: Bacterial chromosome conformation and cell-free gene expression in synthetic 2D compartments
Source: Nat Commun. 2025 Nov 14;16:10026. doi: 10.1038/s41467-025-65249-2 (PMC12618494; doi:10.1038/s41467-025-65249-2)
Supplement: Supplementary file 11 — Source Data [file 41467_2025_65249_MOESM11_ESM.zip › source-data/figure-data/Fig2+FigS2+FigS3/L9-lysis.xlsx]

## Sheet: Sheet1
Time (min)	Ribosome Rep.1	Ribosome Rep.2	Ribosome Rep.3	Time (min)	Ribosome Rep.1	Ribosome Rep.2
0	3480.25	9481.79	3459.08	0	4998.93	4481.97
0.0333333	3473.03	9577.32	3451.86	0.0333333	4974.7	4457.74
0.0666667	3489.34	9593.62	3468.16	0.0666667	5009.64	4492.67
0.1	1744.8	9572.6	3450.71	0.1	6496.94	5609.95
0.133333	1473.54	9602.9	3455.35	0.133333	8295.64	6364.05
0.166667	1397.76	9649.34	3462.28	0.166667	8195.03	6327.47
0.2	1314.36	9635.82	3448.76	0.2	8225.58	6356.31
0.233333	1286.55	9664.48	3477.42	0.233333	8454.57	6587.42
0.266667	1238.22	9619.14	3482.37	0.266667	8340.69	6552.36
0.3	1208.49	9615.82	3451.33	0.3	8427.22	6713.56
0.333333	1211.62	9580.24	3419.29	0.333333	8990.3	6908.81
0.366667	1200.03	9563.54	3409.53	0.366667	10653.7	7960
0.4	1196.78	9570.48	3416.46	0.4	11656	8305.31
0.433333	1181.6	9552.11	3406.89	0.433333	11689.9	8337.14
0.466667	1177.41	9520.07	3403.81	0.466667	11721.3	8310.68
0.5	1186.59	9530.58	3414.19	0.5	11790.3	8379.71
0.533333	1177.62	9507.06	3404.3	0.533333	11819.4	8433.78
0.566667	1173.44	9474.63	3380.57	0.566667	11793.1	8454.09
0.6	1142.55	9445.76	3289.38	0.6	11832.7	8517.62
0.633333	1179.68	9484.24	801.02	0.633333	11974.5	8623.96
0.666667	1145.02	9479.81	793.437	0.666667	12637.6	8733.32
0.7	1139.04	9462.23	787.333	0.7	12662.8	8840.77
0.733333	1150.71	9487.18	803.332	0.733333	12784.1	8979.62
0.766667	1120.97	9459.18	775.325	0.766667	13058.5	9029.52
0.8	1113.02	9385.97	775.693	0.8	13495.5	9518.02
0.833333	1120.31	9366.33	787.429	0.833333	13539	9429.86
0.866667	1105.51	9368.72	786.734	0.866667	13625.1	9586.06
0.9	1110.53	9373.73	790.317	0.9	14024.6	9550.92
0.933333	1106.27	9371.17	787.753	0.933333	14550.2	9908.28
0.966667	1104.28	9369.53	787.551	0.966667	14561.9	10297.3
1	1126.31	9420.79	812.949	1	15087.2	10342.2
1.03333	1102.48	9400.57	792.729	1.03333	15354.8	10567.1
1.06667	1107.45	9407.05	799.207	1.06667	15357.5	10569.8
1.1	1097.31	9368.11	777.024	1.1	15365.5	10577.8
1.13333	1085.63	9380.24	788.235	1.13333	15356.4	10568.8
1.16667	1073.39	9346.1	772.421	1.16667	15327.3	10539.6
1.2	1070.67	9316.48	772.642	1.2	15271.6	10271.5
1.23333	1063.07	9292.35	764.721	1.23333	14616.2	10245.4
1.26667	1062.97	9282.31	763.09	1.26667	14448	10225.1
1.3	1056.43	9265.86	745.63	1.3	13679.2	10247.8
1.33333	1063.03	9239.72	763.228	1.33333	13189.9	10442.2
1.36667	1056.07	9236.49	748.392	1.36667	12956.7	10364
1.4	1058.52	9238.95	749.611	1.4	12920.5	10709.9
1.43333	1062.37	9246.1	755.621	1.43333	12902.4	10756.9
1.46667	1047.2	9239.53	748.99	1.46667	12785.9	10750.5
1.5	1040.01	9233.19	742.717	1.5	12799.6	10959.2
1.53333	1050.93	9241.3	753.572	1.53333	12795.7	11066.5
1.56667	1043.99	9237.94	743.151	1.56667	12881.7	11071.7
1.6	1057.3	9242.64	750.486	1.6	12967.5	11083.6
1.63333	1058.24	9233.55	745.826	1.63333	13014.7	11400.2
1.66667	1056.02	9241.36	749.207	1.66667	13985.6	11428.3
1.7	1063.99	9260.55	751.289	1.7	14020.3	11460.8
1.73333	1058.71	9255.27	746.01	1.73333	13987.7	11559.4
1.76667	1079.77	9271.45	761.468	1.76667	14003.7	11587.8
1.8	1055.76	9247.44	737.459	1.8	14213.1	11587.6
1.83333	1055.15	9246.69	731.385	1.83333	14244.8	11630.1
1.86667	1056.81	9264.35	738.386	1.86667	14262.1	11647.3
1.9	1068.09	9285.71	749.659	1.9	14270.9	11656.2
1.93333	1074.84	9292.46	732.332	1.93333	14215.5	11957.8
1.96667	1076.61	9301.7	727.696	1.96667	13762.2	11697.3
2	1065.49	9283.83	707.577	2	5380.22	11321.7
2.03333	1071.45	9275.8	713.345	2.03333	1844.91	11457
2.06667	1087.15	9233.94	715.975	2.06667	1179.51	11412.7
2.1	1074.83	9188.47	710.996	2.1	1179.66	11529.9
2.13333	1084.42	9190.31	712.836	2.13333	896.07	11434.2
2.16667	1098.65	5567.37	716.043	2.16667	913.113	11472.8
2.2	1111.76	4755.65	728.484	2.2	829.979	11574.1
2.23333	1098.74	4650.94	710.844	2.23333	744.048	11514.4
2.26667	1111.15	4618.79	723.26	2.26667	774.952	11589.4
2.3	1104.51	4586.71	712.053	2.3	695.706	11568.8
2.33333	1086.08	4564.3	690.686	2.33333	478.736	11478.3
2.36667	1095.6	4568.61	708.638	2.36667	588.639	11613.6
2.4	1090.74	4548.32	707.514	2.4	449.963	11594
2.43333	1099.18	4553.02	702.781	2.43333	567.581	11793.1
2.46667	1103.12	4560.71	702.322	2.46667	475.288	11767.9
2.5	1086.87	4547.9	695.447	2.5	365.229	11792.4
2.53333	1074.43	4549.44	697.998	2.53333	255.608	11684.3
2.56667	1062.65	4539.05	675.281	2.56667	370.863	11692.5
2.6	1056.16	4519.8	668.778	2.6	300.992	11598.4
2.63333	1052.96	4516.61	665.586	2.63333	208.042	11350.8
2.66667	1067.61	4521.15	676.106	2.66667	245.903	11388.6
2.7	1062.71	4522.48	671.73	2.7	333.818	11348.9
2.73333	1045.92	4521.61	664.846	2.73333	254.289	11230.6
2.76667	1049.62	4525.3	668.541	2.76667	64.49	10944.8
2.8	1024.23	4521.03	639.134	2.8	250.515	11122.7
2.83333	1028.85	4537.16	605.058	2.83333	234.558	11049.1
2.86667	1029.26	4564.55	603.186	2.86667	138.343	10597.5
2.9	1032.49	4572.13	600.423	2.9	85.604	10513.4
2.93333	997.172	4555.01	577.635	2.93333	237.307	10623.3
2.96667	1010.6	4564.08	590.453	2.96667	134.092	10397.7
3	1008.17	4561.66	584.265	3	129.473	10377.6
3.03333	993.154	4519.66	573.011	3.03333	95.869	10333.1
3.06667	989.86	4504.86	569.716	3.06667	146.453	10352.7
3.1	996.043	4500.64	575.899	3.1	174.256	10372.4
3.13333	1008.05	4518.72	593.986	3.13333	212.667	10410.8
3.16667	1006.5	4518.4	579.007	3.16667	213.406	10381.2
3.2	995.286	4517.45	582.343	3.2	-179.314	9270.52
3.23333	982.943	4500.29	560.558	3.23333	-60.968	2368.16
3.26667	989.086	4511.76	564.255	3.26667	-177.323	2126.15
3.3	991.957	4514.12	566.607	3.3	43.448	2253.88
3.33333	985.679	4507.84	556.509	3.33333	26.2275	2181.86
3.36667	988.184	4514.63	557.95	3.36667	25.127	2138.03
3.4	992.236	4509.82	552.491	3.4	89.2585	2153.63
3.43333	976.163	4472.45	533.801	3.43333	181.609	2200.84
3.46667	984.929	4467.55	547.523	3.46667	66.5745	2064.62
3.5	1005.6	4496.77	568.192	3.5	98.527	2071.94
3.53333	988.033	4467.52	545.671	3.53333	55.844	2025.35
3.56667	1011.01	4484.73	563.52	3.56667	142.283	2076.66
3.6	1002.49	4451.02	555.002	3.6	102.502	2067.14
3.63333	1002.75	4430.57	554.626	3.63333	147.321	1906.2
3.66667	1009.98	4437.79	561.852	3.66667	91.934	1835.38
3.7	995.319	4415.59	540.362	3.7	217.7	1961.33
3.73333	1013.97	4389.11	563.279	3.73333	43.907	1823.11
3.76667	996.74	4366.23	551.356	3.76667	87.039	1866.24
3.8	986.14	4357.74	538.991	3.8	98.949	1882.57
3.83333	1008.4	4380	558.059	3.83333	144.49	1927.33
3.86667	1011.08	4371.68	559.934	3.86667	170.716	1960.33
3.9	993.791	4354.4	538.594	3.9	144.516	1874.95
3.93333	1000.24	4373.18	540.948	3.93333	134.773	1856.65
3.96667	998.631	4371.57	536.154	3.96667	176.487	1887.65
4	925.346	4298.28	461.144	4	150.667	1912.53
4.03333	1000.14	4368.64	537.647	4.03333	-17.553	1699.52
4.06667	999.035	4373.68	536.45	4.06667	142.528	1859.6
4.1	1002.12	4376.77	530.276	4.1	204.028	1970.48
4.13333	1008.06	4368.18	527.175	4.13333	166.383	1975.37
4.16667	1029.13	4382.38	535.725	4.16667	175.541	2184.67
4.2	1020.84	4367.98	519.113	4.2	106.53	2419.39
4.23333	1023.83	4368.95	522.102	4.23333	32.391	2558.67
4.26667	1026.49	4371.61	522.317	4.26667	49.801	2594.67
4.3	1032.2	4379.33	526.61	4.3	31.818	2566.85
4.33333	1035.47	4379.07	527.073	4.33333	-66.5225	2488.43
4.36667	1023.49	4367.09	506.089	4.36667	71.931	2650.16
4.4	977.044	4311.94	458.572	4.4	-15.699	2569.05
4.43333	1035.78	4369.3	515.928	4.43333	35.7605	2620.51
4.46667	1014.2	4342.92	493.544	4.46667	90.4435	2645.39
4.5	1018.54	4347.26	495.7	4.5	9.96	2536.62
4.53333	1012.91	4340.27	499.339	4.53333	-37.2815	2468.96
4.56667	1002.01	4329.37	488.442	4.56667	35.309	2535.57
4.6	1020.81	4350.42	512.859	4.6	97.91	2598.17
4.63333	988.552	4332.45	494.896	4.63333	35.8325	2585.38
4.66667	990.97	4317.99	499.163	4.66667	54.8015	2604.35
4.7	1008.92	4333.8	521.335	4.7	145.634	2701.31
4.73333	998.717	4322.1	511.13	4.73333	-64.8395	2472.39
4.76667	988.425	4278.06	503.731	4.76667	54.7685	2594.62
4.8	993.383	4277.15	497.247	4.8	111.037	2675.77
4.83333	985.338	4274.98	495.071	4.83333	-25.0195	2545.25
4.86667	976.008	4269.41	489.507	4.86667	10.721	2580.99
4.9	985.322	4286.05	510.839	4.9	35.6505	2603.51
4.93333	967.559	4277.46	498.988	4.93333	-9.017	2547.17
4.96667	958.805	4269.56	490.522	4.96667	51.849	2537.54
5	952.079	4271.52	487.788	5	104.132	2559.95
5.03333	961.168	4299.41	499.972	5.03333	-6.4705	2452.29
5.06667	955.73	4301.83	501.817	5.06667	152.694	2600.23
5.1	950.794	4302.46	496.881	5.1	122.844	2555.48
5.13333	951.914	4303.94	498.356	5.13333	197.091	2635.66
5.16667	923.918	4288.56	472.414	5.16667	120.827	2455.72
5.2	930.043	4294.69	474.909	5.2	175.393	2517.3
5.23333	952.537	4312.7	491.319	5.23333	146.494	2471.55
5.26667	950.594	4310.76	489.376	5.26667	2.515	2328.22
5.3	968.033	4328.28	506.815	5.3	118.031	2443.73
5.33333	949.933	4309.74	484.608	5.33333	181.912	2518.54
5.36667	950.28	4303.65	484.623	5.36667	147.16	2519.69
5.4	946.164	4298.75	477.842	5.4	-28.921	2340.11
5.43333	940.648	4284.04	469.364	5.43333	125.722	2502.91
5.46667	946.012	4289.41	474.097	5.46667	90.512	2470.63
5.5	936.426	4257.87	457.287	5.5	120.851	2492.23
5.53333	951.368	4265.52	474.227	5.53333	124.733	2505.22
5.56667	940.076	4254.23	462.935	5.56667	150.244	2533.43
5.6	959.225	4281.14	477.2	5.6	144.776	2527.96
5.63333	952.164	4274.08	472.211	5.63333	202.01	2576.54
5.66667	944.059	4287.38	462.034	5.66667	143.73	2463.16
5.7	951.343	4296.73	461.902	5.7	61.3855	2313.84
5.73333	966.299	4312.27	477.98	5.73333	193.649	2461.76
5.76667	956.92	4302.89	469.03	5.76667	142.037	2349.7
5.8	940.922	4286.89	453.032	5.8	138.284	2353.31
5.83333	956.229	4302.2	477.227	5.83333	177.925	2362.3
5.86667	923.974	4292.49	467.514	5.86667	235.39	2408.07
5.9	930.379	4264.78	474.277	5.9	219.859	2418.91
5.93333	930.766	4262.77	476.361	5.93333	57.98	2219.1
5.96667	922.982	4263.28	475.17	5.96667	25.909	2204.88
6	907.053	4239.69	462.866	6	61.2315	2207.11
6.03333	915.965	4244.98	468.153	6.03333	176.506	2322.71
6.06667	907.625	4217.52	456.139	6.06667	208.03	2354.23
6.1	917.811	4260.86	466.324	6.1	130.646	2276.85
6.13333	915.263	4258.31	463.776	6.13333	148.129	2242.28
6.16667	920.394	4256.08	458.37	6.16667	157.625	2259.62
6.2	930.6	4266.29	468.146	6.2	65.1175	2367.07
6.23333	920.539	4256.23	458.085	6.23333	82.4895	2281.42
				6.26667	165.488	2365.24
				6.3	45.0305	2213.31
				6.33333	-38.502	2146.59
				6.36667	-15.633	2161.18
				6.4	127.939	2304.75
				6.43333	121.541	2298.26
