# Supplementary material for: Bacterial chromosome conformation and cell-free gene expression in synthetic 2D compartments
Source: Nat Commun. 2025 Nov 14;16:10026. doi: 10.1038/s41467-025-65249-2 (PMC12618494; doi:10.1038/s41467-025-65249-2)
Supplement: Supplementary file 11 — Source Data [file 41467_2025_65249_MOESM11_ESM.zip › source-data/figure-data/FigS9/MukB-Pulldown.xlsx]

## Sheet: Sheet1
Time (min)	Rosetta (-Beads) Rep.1	Rosetta (-Beads) Rep.2	Rosetta (-Beads) Rep.3	Rosetta (+Beads) Rep.1	Rosetta (+Beads) Rep.2	Rosetta (+Beads) Rep.3	SFB17 (-Beads) Rep.1	SFB17 (-Beads) Rep.2	SFB17 (-Beads) Rep.3	SFB17 (+Beads) Rep.1	SFB17 (+Beads) Rep.2	SFB17 (+Beads) Rep.3
0	3.9	-3.6	-3.8	0	1.4	2.3	-1.3	-1.8	0.3	2.5	0.6	3
3	0.9	-2.6	3.2	-3	-2.6	-1.7	-4.3	1.2	-3.7	-0.5	0.6	-1
6	-5.1	-3.6	1.2	-1	0.4	-2.7	2.7	2.2	-0.7	-4.5	-2.4	-1
9	2.9	-3.6	-4.8	-4	-0.6	0.3	4.7	2.2	-4.7	-1.5	-4.4	-4
12	2.9	6.4	-0.8	1	1.4	-0.7	2.7	-2.8	0.3	-3.5	1.6	1
15	-5.1	2.4	1.2	2	-1.6	0.3	-0.3	-2.8	7.3	3.5	-2.4	-1
18	-3.1	2.4	1.2	3	-2.6	-1.7	-1.3	-0.8	-1.7	2.5	3.6	4
21	3.9	5.4	0.2	1	-2.6	1.3	-3.3	0.2	1.3	-0.5	0.6	2
24	0.9	0.4	-0.8	2	2.4	0.3	1.7	1.2	-5.7	1.5	1.6	1
27	-2.1	-3.6	3.2	-1	4.4	2.3	-1.3	1.2	7.3	0.5	0.6	-4
30	-0.1	-1.6	5.2	-6	3.4	0.3	-4.3	4.2	-0.7	-0.5	-3.4	-4
33	-6.1	1.4	4.2	-2	-0.6	3.3	-5.3	4.2	-1.7	-1.5	3.6	1
36	-2.1	0.4	-3.8	-1	2.4	0.3	-1.3	3.2	-0.7	-0.5	-0.4	-2
39	-3.1	3.4	2.2	-4	3.4	2.3	5.7	-2.8	3.3	-3.5	-5.4	-1
42	-2.1	-1.6	4.2	-2	2.4	2.3	-3.3	4.2	2.3	4.5	-0.4	1
45	-2.1	-0.6	0.2	3	-0.6	4.3	2.7	5.2	5.3	-3.5	0.6	-6
48	-2.1	-1.6	6.2	0	4.4	-1.7	-1.3	1.2	9.3	-6.5	4.6	3
51	-8.1	-2.6	1.2	2	2.4	-1.7	1.7	2.2	-2.7	-6.5	6.6	1
54	10.9	-3.6	3.2	3	3.4	5.3	4.7	5.2	2.3	-0.5	1.6	-2
57	-1.1	3.4	6.2	3	3.4	-1.7	2.7	4.2	-0.7	3.5	-2.4	-7
60	-5.1	-3.6	0.2	2	-0.6	8.3	-0.3	-0.8	-0.7	0.5	0.6	-3
63	-2.1	-3.6	1.2	2	2.4	3.3	2.7	-1.8	4.3	-1.5	1.6	5
66	-3.1	-4.6	5.2	1	4.4	3.3	-2.3	-4.8	1.3	-1.5	1.6	-2
69	-0.1	0.4	-0.8	-3	-2.6	-0.7	5.7	4.2	3.3	1.5	0.6	-3
72	-2.1	-2.6	5.2	0	4.4	-2.7	-2.3	-1.8	-2.7	1.5	0.6	2
75	-3.1	-0.6	4.2	-1	0.4	0.3	5.7	1.2	3.3	-6.5	-3.4	-3
78	-5.1	-2.6	4.2	3	2.4	2.3	2.7	1.2	1.3	2.5	-0.4	1
81	-3.1	-0.6	0.2	2	6.4	1.3	3.7	6.2	-1.7	-0.5	-1.4	1
84	-4.1	-7.6	1.2	2	2.4	1.3	9.7	4.2	1.3	-2.5	4.6	2
87	0.9	-0.6	5.2	-1	1.4	2.3	6.7	-0.8	4.3	0.5	-0.4	-3
90	-2.1	0.4	5.2	0	1.4	1.3	3.7	2.2	-1.7	-0.5	0.6	1
93	-3.1	-3.6	0.2	0	5.4	4.3	2.7	0.2	6.3	-2.5	-4.4	-7
96	1.9	-0.6	-1.8	3	2.4	4.3	-0.3	0.2	-1.7	-1.5	0.6	-5
99	-1.1	-1.6	6.2	-4	2.4	3.3	-0.3	-4.8	-0.7	0.5	6.6	-2
102	-1.1	-1.6	2.2	0	5.4	-2.7	0.7	-1.8	2.3	0.5	-5.4	-5
105	-3.1	0.4	0.2	-6	-2.6	2.3	0.7	3.2	-0.7	-0.5	2.6	5
108	-3.1	-2.6	1.2	0	4.4	-0.7	2.7	-0.8	7.3	0.5	1.6	-1
111	1.9	1.4	2.2	1	5.4	6.3	5.7	2.2	2.3	-0.5	-2.4	-2
114	-1.1	3.4	4.2	3	4.4	5.3	2.7	7.2	-0.7	-3.5	-5.4	-7
117	1.9	-0.6	3.2	-3	4.4	6.3	2.7	5.2	0.3	-0.5	-1.4	6
120	-3.1	1.4	3.2	1	1.4	-1.7	1.7	-3.8	5.3	-5.5	-3.4	-5
123	1.9	-6.6	0.2	-1	6.4	5.3	6.7	6.2	3.3	-3.5	1.6	-1
126	-6.1	5.4	-0.8	-3	0.4	0.3	1.7	2.2	-1.7	-2.5	-7.4	-4
129	0.9	1.4	3.2	8	4.4	3.3	-0.3	4.2	6.3	-3.5	1.6	-1
132	-6.1	-1.6	0.2	5	10.4	6.3	-1.3	4.2	5.3	3.5	-0.4	-2
135	3.9	-0.6	2.2	5	8.4	2.3	10.7	3.2	1.3	-0.5	-0.4	-2
138	0.9	0.4	-1.8	-1	6.4	1.3	3.7	3.2	11.3	1.5	-4.4	7
141	-2.1	-2.6	5.2	4	1.4	4.3	9.7	1.2	5.3	1.5	-2.4	-4
144	-4.1	-5.6	1.2	4	-0.6	5.3	1.7	4.2	-1.7	0.5	-1.4	3
147	0.9	-3.6	1.2	2	0.4	6.3	6.7	4.2	6.3	0.5	-1.4	9
150	-1.1	-1.6	1.2	3	12.4	2.3	0.7	6.2	0.3	-2.5	0.6	3
153	-2.1	0.4	0.2	6	6.4	15.3	4.7	1.2	7.3	-3.5	4.6	3
156	-3.1	-0.6	0.2	2	5.4	6.3	8.7	6.2	12.3	10.5	-0.4	0
159	-0.1	-3.6	-2.8	0	9.4	2.3	0.7	3.2	3.3	-2.5	-1.4	0
162	-5.1	1.4	6.2	5	-0.6	1.3	0.7	6.2	1.3	3.5	-2.4	-1
165	-4.1	-3.6	2.2	-1	0.4	2.3	5.7	3.2	4.3	-0.5	-3.4	-1
168	-3.1	-1.6	2.2	2	4.4	8.3	3.7	6.2	4.3	-3.5	6.6	-3
171	3.9	-4.6	-1.8	3	0.4	7.3	-1.3	6.2	3.3	-4.5	2.6	1
174	-2.1	4.4	-0.8	2	2.4	8.3	11.7	5.2	7.3	1.5	-2.4	-6
177	-0.1	0.4	0.2	3	5.4	-5.7	1.7	2.2	2.3	-1.5	-3.4	1
180	3.9	0.4	0.2	4	7.4	3.3	8.7	0.2	11.3	-0.5	0.6	4
183	4.9	-6.6	11.2	1	0.4	2.3	10.7	2.2	6.3	-2.5	-2.4	2
186	1.9	-1.6	8.2	0	-2.6	1.3	7.7	6.2	4.3	-2.5	-3.4	7
189	0.9	-0.6	0.2	-2	0.4	-2.7	6.7	4.2	4.3	1.5	-3.4	4
192	-2.1	0.4	2.2	3	5.4	2.3	1.7	6.2	2.3	2.5	2.6	1
195	1.9	1.4	4.2	8	11.4	2.3	-2.3	3.2	11.3	1.5	5.6	8
198	0.9	2.4	0.2	5	9.4	7.3	8.7	11.2	9.3	0.5	1.6	1
201	1.9	-3.6	3.2	2	3.4	3.3	0.7	9.2	8.3	-0.5	0.6	6
204	4.9	2.4	7.2	5	9.4	5.3	3.7	5.2	3.3	3.5	-1.4	3
207	-0.1	-0.6	1.2	-3	2.4	5.3	5.7	4.2	6.3	0.5	1.6	1
210	-0.1	0.4	6.2	4	7.4	2.3	11.7	9.2	8.3	-2.5	1.6	2
213	6.9	2.4	3.2	1	5.4	5.3	9.7	8.2	4.3	-1.5	3.6	-1
216	-2.1	0.4	-0.8	5	4.4	5.3	5.7	7.2	0.3	4.5	-0.4	5
219	-2.1	-2.6	0.2	0	-2.6	-4.7	4.7	10.2	9.3	4.5	1.6	6
222	3.9	-1.6	9.2	4	-1.6	4.3	8.7	1.2	3.3	2.5	1.6	-4
225	-2.1	-0.6	8.2	3	6.4	12.3	0.7	3.2	11.3	-4.5	1.6	7
228	-0.1	-4.6	2.2	-2	3.4	7.3	5.7	7.2	14.3	3.5	2.6	6
231	-4.1	6.4	0.2	7	3.4	4.3	7.7	7.2	4.3	-1.5	5.6	2
234	5.9	1.4	1.2	1	13.4	4.3	9.7	11.2	11.3	2.5	1.6	10
237	1.9	0.4	2.2	-1	6.4	3.3	3.7	9.2	12.3	2.5	2.6	0
240	2.9	-4.6	-0.8	2	3.4	7.3	10.7	5.2	8.3	4.5	0.6	-1
243	-2.1	2.4	5.2	0	6.4	0.3	6.7	7.2	12.3	-1.5	-3.4	0
246	4.9	-1.6	1.2	3	4.4	4.3	3.7	5.2	6.3	-0.5	-2.4	-1
249	-3.1	-7.6	-0.8	-4	11.4	7.3	7.7	5.2	13.3	-1.5	-2.4	3
252	-0.1	0.4	-1.8	-1	3.4	5.3	4.7	5.2	15.3	-0.5	0.6	-5
255	2.9	-2.6	6.2	-2	6.4	4.3	9.7	9.2	5.3	-2.5	9.6	0
258	-5.1	-2.6	7.2	0	8.4	2.3	8.7	4.2	2.3	-4.5	1.6	-3
261	-6.1	1.4	3.2	8	3.4	4.3	6.7	5.2	10.3	-3.5	-1.4	1
264	-0.1	4.4	8.2	-1	1.4	8.3	10.7	1.2	7.3	2.5	-3.4	4
267	-1.1	0.4	11.2	0	8.4	3.3	8.7	2.2	13.3	-4.5	0.6	5
270	-0.1	-6.6	-1.8	4	4.4	12.3	1.7	8.2	10.3	3.5	1.6	-4
273	4.9	3.4	5.2	6	11.4	5.3	8.7	10.2	10.3	-3.5	-1.4	0
276	4.9	-2.6	2.2	8	2.4	4.3	1.7	8.2	12.3	2.5	0.6	0
279	-0.1	2.4	9.2	6	8.4	3.3	4.7	7.2	6.3	1.5	-2.4	4
282	0.9	2.4	9.2	2	7.4	2.3	9.7	10.2	13.3	-1.5	-2.4	0
285	-4.1	3.4	10.2	-1	6.4	5.3	8.7	4.2	10.3	1.5	-2.4	6
288	-1.1	2.4	-0.8	3	6.4	3.3	6.7	8.2	10.3	-3.5	-2.4	-4
291	3.9	1.4	4.2	2	7.4	1.3	4.7	5.2	11.3	3.5	-3.4	2
294	-1.1	1.4	5.2	-2	5.4	7.3	11.7	3.2	8.3	-6.5	-1.4	1
297	-2.1	3.4	0.2	5	15.4	9.3	8.7	6.2	11.3	1.5	-1.4	3
300	1.9	4.4	2.2	9	5.4	7.3	12.7	5.2	14.3	-4.5	2.6	5
303	0.9	2.4	-0.8	8	8.4	7.3	3.7	14.2	8.3	-3.5	1.6	0
306	-4.1	-0.6	9.2	2	6.4	3.3	1.7	6.2	13.3	-4.5	5.6	3
309	7.9	0.4	4.2	8	2.4	9.3	4.7	15.2	8.3	-0.5	9.6	2
312	0.9	-0.6	2.2	1	1.4	4.3	5.7	5.2	20.3	1.5	3.6	0
315	3.9	3.4	7.2	14	7.4	2.3	11.7	1.2	17.3	0.5	3.6	2
318	0.9	-2.6	9.2	4	4.4	5.3	3.7	7.2	16.3	-1.5	4.6	-1
321	-1.1	-1.6	3.2	3	7.4	1.3	2.7	3.2	11.3	-2.5	1.6	-4
324	1.9	0.4	0.2	9	6.4	10.3	4.7	9.2	11.3	1.5	0.6	2
327	6.9	5.4	-1.8	1	8.4	7.3	7.7	15.2	20.3	1.5	-3.4	2
330	-0.1	2.4	12.2	8	11.4	3.3	7.7	10.2	13.3	0.5	0.6	0
333	-1.1	0.4	0.2	6	4.4	3.3	-0.3	10.2	11.3	-0.5	-0.4	3
336	4.9	0.4	6.2	0	2.4	4.3	9.7	10.2	11.3	1.5	0.6	4
339	1.9	-2.6	1.2	3	8.4	6.3	8.7	4.2	13.3	4.5	-2.4	1
342	3.9	0.4	1.2	6	6.4	6.3	5.7	4.2	10.3	-6.5	1.6	1
345	-2.1	0.4	9.2	1	1.4	2.3	4.7	12.2	21.3	-1.5	0.6	-3
348	-1.1	-1.6	4.2	0	5.4	7.3	4.7	6.2	17.3	-0.5	1.6	4
351	0.9	0.4	-0.8	6	11.4	11.3	12.7	4.2	15.3	6.5	2.6	0
354	6.9	-2.6	-0.8	5	6.4	4.3	9.7	-0.8	9.3	3.5	4.6	3
357	1.9	2.4	4.2	6	10.4	5.3	7.7	18.2	14.3	-0.5	2.6	2
360	0.9	-1.6	-0.8	1	10.4	8.3	10.7	10.2	20.3	1.5	4.6	2
363	6.9	-1.6	5.2	3	10.4	8.3	9.7	7.2	14.3	3.5	4.6	1
366	1.9	3.4	5.2	0	6.4	8.3	6.7	12.2	12.3	4.5	1.6	-2
369	0.9	-1.6	1.2	-1	6.4	5.3	7.7	11.2	10.3	6.5	0.6	4
372	-0.1	-6.6	2.2	4	6.4	4.3	12.7	5.2	16.3	-1.5	3.6	-5
375	1.9	1.4	1.2	4	8.4	7.3	11.7	8.2	13.3	-0.5	6.6	5
378	-2.1	0.4	3.2	10	5.4	5.3	9.7	5.2	16.3	-0.5	1.6	2
381	2.9	3.4	7.2	9	7.4	11.3	11.7	12.2	14.3	1.5	-4.4	6
384	-3.1	-1.6	6.2	3	7.4	11.3	12.7	12.2	14.3	-0.5	1.6	3
387	1.9	3.4	8.2	10	6.4	13.3	6.7	14.2	12.3	0.5	-2.4	0
390	2.9	3.4	9.2	2	8.4	4.3	4.7	7.2	14.3	-0.5	1.6	-1
393	3.9	3.4	2.2	6	10.4	9.3	19.7	16.2	26.3	1.5	6.6	-2
396	7.9	5.4	11.2	4	7.4	11.3	6.7	4.2	11.3	6.5	0.6	1
399	-2.1	3.4	3.2	2	13.4	10.3	11.7	10.2	22.3	2.5	0.6	7
402	-2.1	3.4	2.2	1	7.4	8.3	8.7	11.2	20.3	5.5	3.6	1
405	3.9	0.4	8.2	1	6.4	-1.7	10.7	9.2	16.3	-0.5	4.6	3
408	1.9	1.4	7.2	2	8.4	9.3	9.7	14.2	12.3	-0.5	3.6	10
411	8.9	1.4	5.2	10	13.4	11.3	12.7	18.2	12.3	4.5	-1.4	2
414	7.9	4.4	6.2	3	6.4	8.3	12.7	9.2	18.3	-1.5	-3.4	4
417	3.9	5.4	6.2	3	7.4	9.3	6.7	12.2	19.3	3.5	4.6	1
420	2.9	4.4	5.2	1	7.4	3.3	11.7	5.2	13.3	1.5	2.6	1
423	0.9	-1.6	1.2	2	7.4	6.3	7.7	13.2	15.3	-0.5	-2.4	-2
426	3.9	-0.6	8.2	6	5.4	10.3	16.7	12.2	18.3	0.5	1.6	4
429	1.9	7.4	7.2	8	10.4	10.3	13.7	8.2	18.3	0.5	2.6	1
432	-2.1	-2.6	5.2	2	8.4	7.3	10.7	7.2	16.3	-3.5	0.6	6
435	4.9	-1.6	8.2	0	9.4	9.3	10.7	4.2	16.3	1.5	2.6	-1
438	3.9	0.4	4.2	3	8.4	14.3	11.7	9.2	14.3	3.5	0.6	0
441	-8.1	-4.6	8.2	8	8.4	9.3	5.7	6.2	10.3	-3.5	2.6	0
444	-1.1	-2.6	5.2	3	7.4	6.3	8.7	9.2	11.3	2.5	-1.4	0
447	-0.1	-0.6	9.2	5	10.4	7.3	22.7	9.2	15.3	3.5	1.6	1
450	-1.1	6.4	7.2	4	13.4	16.3	12.7	11.2	11.3	0.5	0.6	6
453	0.9	4.4	8.2	6	12.4	14.3	7.7	8.2	14.3	-3.5	1.6	7
456	1.9	-4.6	-0.8	-2	6.4	0.3	8.7	6.2	15.3	-0.5	1.6	4
459	7.9	-1.6	6.2	1	10.4	7.3	17.7	11.2	17.3	2.5	2.6	-1
462	-0.1	-0.6	4.2	9	7.4	8.3	16.7	8.2	16.3	-6.5	-0.4	0
465	2.9	3.4	-0.8	4	6.4	0.3	9.7	13.2	14.3	3.5	1.6	3
468	-3.1	4.4	0.2	0	8.4	10.3	10.7	7.2	12.3	-1.5	4.6	-2
471	5.9	1.4	0.2	1	9.4	2.3	10.7	14.2	15.3	1.5	1.6	2
474	1.9	-1.6	6.2	4	4.4	8.3	15.7	7.2	17.3	2.5	3.6	6
477	3.9	6.4	6.2	4	5.4	17.3	13.7	11.2	25.3	3.5	2.6	-2
480	-5.1	0.4	12.2	5	8.4	13.3	12.7	7.2	24.3	0.5	0.6	5
483	-1.1	-1.6	2.2	6	6.4	7.3	13.7	12.2	16.3	0.5	4.6	0
486	-0.1	5.4	0.2	4	6.4	5.3	12.7	14.2	22.3	3.5	0.6	6
489	3.9	0.4	12.2	8	6.4	7.3	15.7	10.2	18.3	2.5	2.6	8
492	5.9	5.4	5.2	10	13.4	8.3	9.7	13.2	19.3	2.5	-2.4	8
495	0.9	7.4	4.2	6	4.4	6.3	14.7	6.2	22.3	0.5	0.6	7
498	7.9	-0.6	5.2	8	14.4	8.3	10.7	8.2	24.3	0.5	3.6	0
501	-2.1	-2.6	4.2	6	7.4	5.3	14.7	11.2	24.3	-3.5	2.6	7
504	-2.1	1.4	6.2	4	9.4	4.3	18.7	9.2	17.3	1.5	4.6	11
507	-0.1	-0.6	1.2	8	10.4	10.3	22.7	17.2	16.3	-2.5	3.6	4
510	1.9	-3.6	7.2	7	7.4	7.3	14.7	12.2	17.3	4.5	5.6	4
513	3.9	0.4	1.2	0	7.4	14.3	11.7	10.2	19.3	5.5	3.6	2
516	-2.1	-8.6	2.2	2	1.4	3.3	8.7	6.2	17.3	-1.5	1.6	8
519	-2.1	-0.6	6.2	8	9.4	10.3	16.7	10.2	19.3	-2.5	4.6	10
522	3.9	1.4	3.2	8	13.4	9.3	18.7	8.2	19.3	0.5	0.6	1
525	4.9	9.4	3.2	5	4.4	9.3	14.7	16.2	20.3	3.5	5.6	6
528	4.9	3.4	1.2	5	12.4	8.3	12.7	13.2	19.3	0.5	6.6	5
531	8.9	2.4	-1.8	8	5.4	13.3	16.7	6.2	26.3	4.5	3.6	6
534	7.9	4.4	10.2	5	4.4	10.3	10.7	12.2	15.3	0.5	4.6	10
537	-3.1	2.4	6.2	11	12.4	8.3	13.7	12.2	13.3	-1.5	1.6	-2
540	-1.1	-0.6	3.2	9	15.4	6.3	15.7	16.2	18.3	5.5	2.6	0
543	7.9	-0.6	1.2	6	17.4	15.3	16.7	16.2	16.3	1.5	1.6	5
546	2.9	0.4	9.2	9	15.4	8.3	15.7	10.2	12.3	4.5	4.6	5
549	5.9	-1.6	8.2	10	11.4	16.3	21.7	18.2	27.3	2.5	2.6	1
552	0.9	4.4	2.2	4	9.4	8.3	25.7	8.2	15.3	2.5	3.6	2
555	5.9	-0.6	11.2	3	6.4	5.3	18.7	19.2	13.3	2.5	2.6	3
558	7.9	-1.6	4.2	5	4.4	7.3	15.7	10.2	20.3	3.5	7.6	1
561	4.9	3.4	7.2	7	5.4	8.3	15.7	9.2	24.3	6.5	3.6	4
564	-0.1	0.4	6.2	6	8.4	3.3	18.7	14.2	17.3	6.5	6.6	9
567	4.9	-0.6	12.2	7	4.4	7.3	17.7	9.2	22.3	1.5	6.6	4
570	2.9	0.4	2.2	2	4.4	12.3	21.7	10.2	23.3	-0.5	3.6	5
573	3.9	5.4	5.2	4	6.4	7.3	19.7	13.2	20.3	-0.5	4.6	1
576	2.9	3.4	-0.8	11	6.4	7.3	24.7	12.2	20.3	3.5	4.6	4
579	-4.1	-2.6	2.2	1	9.4	12.3	16.7	21.2	19.3	0.5	5.6	3
582	0.9	-3.6	6.2	4	9.4	0.3	9.7	6.2	16.3	2.5	4.6	2
585	-2.1	-0.6	-0.8	8	5.4	8.3	13.7	3.2	19.3	2.5	9.6	3
588	4.9	-1.6	5.2	7	11.4	6.3	16.7	13.2	19.3	5.5	6.6	9
591	2.9	7.4	9.2	8	0.4	14.3	18.7	14.2	16.3	-0.5	3.6	4
594	1.9	2.4	5.2	7	11.4	7.3	13.7	17.2	18.3	-2.5	9.6	5
597	8.9	1.4	4.2	6	12.4	5.3	22.7	16.2	20.3	2.5	3.6	11
600	-2.1	4.4	7.2	4	12.4	14.3	11.7	6.2	23.3	0.5	0.6	1
603	-1.1	1.4	10.2	2	13.4	10.3	21.7	10.2	19.3	1.5	3.6	9
606	1.9	6.4	5.2	9	10.4	11.3	22.7	21.2	14.3	6.5	4.6	7
609	-1.1	3.4	5.2	2	11.4	10.3	18.7	12.2	22.3	6.5	9.6	2
612	-2.1	4.4	1.2	0	1.4	14.3	17.7	9.2	29.3	3.5	5.6	13
615	-1.1	7.4	6.2	6	12.4	11.3	16.7	13.2	30.3	3.5	8.6	10
618	0.9	3.4	7.2	8	3.4	13.3	20.7	15.2	18.3	7.5	5.6	3
621	0.9	0.4	5.2	11	8.4	18.3	17.7	15.2	19.3	5.5	7.6	9
624	4.9	3.4	7.2	7	6.4	11.3	25.7	13.2	21.3	0.5	5.6	0
627	3.9	2.4	6.2	5	8.4	14.3	25.7	19.2	22.3	-0.5	4.6	11
630	6.9	2.4	10.2	11	10.4	12.3	14.7	14.2	21.3	8.5	12.6	10
633	1.9	0.4	11.2	2	11.4	13.3	19.7	13.2	26.3	-2.5	10.6	6
636	3.9	4.4	-1.8	6	6.4	10.3	20.7	14.2	21.3	5.5	9.6	9
639	1.9	0.4	11.2	4	11.4	9.3	21.7	14.2	20.3	3.5	5.6	7
642	5.9	7.4	5.2	7	10.4	5.3	18.7	15.2	20.3	1.5	6.6	4
645	1.9	2.4	4.2	4	9.4	7.3	24.7	15.2	26.3	4.5	13.6	4
648	3.9	3.4	3.2	7	10.4	4.3	23.7	10.2	25.3	6.5	2.6	9
651	1.9	2.4	6.2	9	11.4	15.3	20.7	8.2	18.3	9.5	5.6	10
654	8.9	2.4	2.2	10	10.4	9.3	18.7	8.2	21.3	0.5	5.6	9
657	2.9	-0.6	6.2	9	12.4	18.3	18.7	16.2	13.3	3.5	4.6	10
660	2.9	0.4	6.2	8	7.4	6.3	21.7	8.2	19.3	5.5	7.6	11
663	5.9	5.4	4.2	4	13.4	11.3	34.7	20.2	26.3	3.5	9.6	6
666	2.9	4.4	8.2	-1	6.4	9.3	29.7	16.2	20.3	2.5	6.6	16
669	5.9	10.4	10.2	7	3.4	11.3	13.7	17.2	19.3	-1.5	4.6	5
672	3.9	6.4	6.2	6	7.4	15.3	11.7	11.2	19.3	12.5	2.6	2
675	2.9	4.4	10.2	10	10.4	8.3	18.7	13.2	19.3	10.5	7.6	8
678	0.9	3.4	7.2	3	1.4	7.3	26.7	13.2	17.3	3.5	4.6	9
681	6.9	8.4	9.2	2	11.4	10.3	15.7	15.2	16.3	-0.5	-1.4	5
684	5.9	2.4	3.2	4	9.4	4.3	18.7	13.2	27.3	8.5	10.6	10
687	8.9	2.4	10.2	3	4.4	10.3	18.7	13.2	20.3	-3.5	4.6	3
690	6.9	1.4	2.2	-1	7.4	8.3	21.7	19.2	23.3	3.5	7.6	7
693	-3.1	4.4	8.2	8	6.4	11.3	21.7	17.2	14.3	1.5	6.6	10
696	1.9	3.4	8.2	9	4.4	6.3	23.7	17.2	20.3	1.5	-0.4	8
699	-0.1	3.4	1.2	6	6.4	11.3	14.7	9.2	23.3	2.5	8.6	8
702	5.9	-0.6	0.2	17	6.4	11.3	22.7	18.2	19.3	12.5	7.6	4
705	0.9	-0.6	9.2	13	0.4	8.3	11.7	16.2	25.3	5.5	2.6	8
708	3.9	4.4	9.2	3	13.4	10.3	21.7	10.2	19.3	1.5	4.6	7
711	3.9	6.4	4.2	6	8.4	5.3	20.7	17.2	21.3	9.5	15.6	11
714	0.9	5.4	10.2	2	6.4	11.3	19.7	12.2	24.3	1.5	9.6	14
717	-1.1	5.4	3.2	3	3.4	5.3	23.7	5.2	14.3	6.5	8.6	12
720	4.9	-1.6	3.2	1	8.4	19.3	25.7	18.2	23.3	5.5	5.6	9
