# Supplementary material for: Bacterial chromosome conformation and cell-free gene expression in synthetic 2D compartments
Source: Nat Commun. 2025 Nov 14;16:10026. doi: 10.1038/s41467-025-65249-2 (PMC12618494; doi:10.1038/s41467-025-65249-2)
Supplement: Supplementary file 11 — Source Data [file 41467_2025_65249_MOESM11_ESM.zip › source-data/figure-data/FigS6/plasmid_tracks.xml]

<?xml version="1.0" encoding="UTF-8"?>
<Tracks nTracks="21" spaceUnits="µm" frameInterval="1.0" timeUnits="frame" generationDateTime="Sat, 19 Feb 2022 16:50:39" from="TrackMate v7.2.0">
  <particle nSpots="308">
    <detection t="0" x="31.72254913647863" y="153.250367436434" z="0.0" />
    <detection t="1" x="32.54356105801478" y="150.65295696402626" z="0.0" />
    <detection t="2" x="31.362065635831414" y="150.1086036485683" z="0.0" />
    <detection t="3" x="30.85525504951991" y="147.87510045323248" z="0.0" />
    <detection t="4" x="31.883870885990316" y="145.49710088833325" z="0.0" />
    <detection t="5" x="31.362122013137775" y="145.95801427626802" z="0.0" />
    <detection t="6" x="30.03650386351012" y="143.86619556661182" z="0.0" />
    <detection t="7" x="32.246339223944275" y="141.48167560539824" z="0.0" />
    <detection t="8" x="29.915918966841026" y="138.59739082840633" z="0.0" />
    <detection t="9" x="32.70637320693735" y="142.84789478189296" z="0.0" />
    <detection t="10" x="31.634632450028445" y="148.1894385471958" z="0.0" />
    <detection t="11" x="30.66009987873567" y="147.6530969488262" z="0.0" />
    <detection t="12" x="31.478980838404446" y="146.5071503265908" z="0.0" />
    <detection t="13" x="31.658184983705386" y="148.8956914644579" z="0.0" />
    <detection t="14" x="31.229867184333436" y="147.7414474467952" z="0.0" />
    <detection t="15" x="31.154848227287275" y="141.34777245880613" z="0.0" />
    <detection t="16" x="30.361743224368126" y="137.0129473158148" z="0.0" />
    <detection t="17" x="31.406650573379352" y="140.26373463985107" z="0.0" />
    <detection t="18" x="31.282913635278128" y="142.13158163459366" z="0.0" />
    <detection t="19" x="31.659590367770186" y="145.5690347804603" z="0.0" />
    <detection t="20" x="32.113941175842285" y="148.76504374649065" z="0.0" />
    <detection t="21" x="32.37670313070071" y="147.40098931722588" z="0.0" />
    <detection t="22" x="30.15345195170083" y="146.37455680975674" z="0.0" />
    <detection t="23" x="30.715283953488168" y="147.1677037049414" z="0.0" />
    <detection t="24" x="31.144649020032894" y="152.00682277008107" z="0.0" />
    <detection t="25" x="30.868210158522032" y="152.23083860336462" z="0.0" />
    <detection t="26" x="30.933388732501477" y="152.05512081715023" z="0.0" />
    <detection t="27" x="30.77456214787563" y="152.12494398344927" z="0.0" />
    <detection t="28" x="29.87341181656467" y="149.41661844178662" z="0.0" />
    <detection t="29" x="30.65086370713142" y="149.6780002948236" z="0.0" />
    <detection t="30" x="30.797899554201965" y="149.90457353316592" z="0.0" />
    <detection t="31" x="31.966742329663784" y="149.96556092306753" z="0.0" />
    <detection t="32" x="32.769918643010705" y="149.77221983804327" z="0.0" />
    <detection t="33" x="32.721679058279456" y="151.90247338211782" z="0.0" />
    <detection t="34" x="29.960308006234555" y="151.878063728181" z="0.0" />
    <detection t="35" x="31.13766109228648" y="151.44242506194848" z="0.0" />
    <detection t="36" x="30.85071380751607" y="154.94687063028942" z="0.0" />
    <detection t="37" x="30.673135930950632" y="150.99323246985622" z="0.0" />
    <detection t="38" x="31.742337139704144" y="147.7484949922501" z="0.0" />
    <detection t="39" x="31.490450257172114" y="144.47268321105335" z="0.0" />
    <detection t="40" x="31.600650912539113" y="147.28355008036237" z="0.0" />
    <detection t="41" x="31.701144348823977" y="147.09147123056405" z="0.0" />
    <detection t="42" x="30.33678004817794" y="150.54591129028748" z="0.0" />
    <detection t="43" x="30.07429242479558" y="152.95703055452387" z="0.0" />
    <detection t="44" x="31.159530809956397" y="154.87082707338914" z="0.0" />
    <detection t="45" x="32.17763667927454" y="156.4377411310206" z="0.0" />
    <detection t="46" x="30.787169482798845" y="159.53712097055413" z="0.0" />
    <detection t="47" x="30.8657501997948" y="156.12845332401187" z="0.0" />
    <detection t="48" x="33.23646300080089" y="160.25728537412485" z="0.0" />
    <detection t="49" x="32.2297195647967" y="161.84407500623456" z="0.0" />
    <detection t="50" x="28.524359537881857" y="159.50255532439525" z="0.0" />
    <detection t="51" x="34.106593143174734" y="165.49399726592483" z="0.0" />
    <detection t="52" x="27.172107048892716" y="166.86098894959903" z="0.0" />
    <detection t="53" x="25.664552189256707" y="168.99426756849962" z="0.0" />
    <detection t="54" x="26.076254068486485" y="169.09461956993349" z="0.0" />
    <detection t="55" x="18.92013377541625" y="175.63111240330073" z="0.0" />
    <detection t="56" x="13.369493584258874" y="183.67044999034124" z="0.0" />
    <detection t="57" x="11.578142604533395" y="186.91605783812264" z="0.0" />
    <detection t="58" x="9.1571565607736" y="185.19868626514653" z="0.0" />
    <detection t="59" x="9.548770417749882" y="186.4072384626126" z="0.0" />
    <detection t="60" x="16.548744518203357" y="181.3125945234505" z="0.0" />
    <detection t="61" x="19.472594556407582" y="184.71500561009887" z="0.0" />
    <detection t="62" x="23.703688676337883" y="187.5166300192889" z="0.0" />
    <detection t="63" x="22.036897459946374" y="187.71472774335382" z="0.0" />
    <detection t="64" x="22.442348041114418" y="191.71102176418" z="0.0" />
    <detection t="65" x="20.076559229706117" y="191.88479826789984" z="0.0" />
    <detection t="66" x="11.5864824070959" y="192.40163370403434" z="0.0" />
    <detection t="67" x="10.30977838151895" y="192.40546304090938" z="0.0" />
    <detection t="68" x="13.242817163315017" y="195.71408809481278" z="0.0" />
    <detection t="69" x="13.226177877852548" y="198.46193140791598" z="0.0" />
    <detection t="70" x="13.280639539117946" y="195.4408037392263" z="0.0" />
    <detection t="71" x="16.511083523892843" y="195.7708979101466" z="0.0" />
    <detection t="72" x="16.42174274036916" y="193.82851315928417" z="0.0" />
    <detection t="73" x="20.127575571227307" y="194.5166745681987" z="0.0" />
    <detection t="74" x="20.644459425926343" y="196.61566487211152" z="0.0" />
    <detection t="75" x="17.41184527081747" y="200.11411949740594" z="0.0" />
    <detection t="76" x="11.49363940435059" y="196.48211456515648" z="0.0" />
    <detection t="77" x="11.864655834178372" y="198.41953489674785" z="0.0" />
    <detection t="78" x="15.020800282321236" y="199.37392684706163" z="0.0" />
    <detection t="79" x="16.55262809689545" y="196.75828575344545" z="0.0" />
    <detection t="80" x="13.997130405290195" y="188.70077167077787" z="0.0" />
    <detection t="81" x="11.545794655855742" y="194.34758354152834" z="0.0" />
    <detection t="82" x="13.18518377948495" y="199.09540822639988" z="0.0" />
    <detection t="83" x="14.09150775718903" y="203.51359609071505" z="0.0" />
    <detection t="84" x="16.37201190835151" y="204.2325751323491" z="0.0" />
    <detection t="85" x="20.748671592963543" y="200.52858031688677" z="0.0" />
    <detection t="86" x="22.924264237554233" y="198.74991837935067" z="0.0" />
    <detection t="87" x="23.66963580678479" y="199.69327241392438" z="0.0" />
    <detection t="88" x="24.688871723112225" y="200.1006812687492" z="0.0" />
    <detection t="89" x="21.489536160806455" y="201.41928306665648" z="0.0" />
    <detection t="90" x="25.683977545733388" y="204.83630647799933" z="0.0" />
    <detection t="91" x="23.94049649144911" y="201.3929292900787" z="0.0" />
    <detection t="92" x="18.904788718878628" y="197.89733083269513" z="0.0" />
    <detection t="93" x="13.479236185762991" y="199.3922737574969" z="0.0" />
    <detection t="94" x="15.118721556989314" y="196.60591993040163" z="0.0" />
    <detection t="95" x="16.236178668950974" y="194.60358467405857" z="0.0" />
    <detection t="96" x="16.27329358527072" y="186.67151904867214" z="0.0" />
    <detection t="97" x="11.564487774895658" y="182.3040707524421" z="0.0" />
    <detection t="98" x="9.432920696985022" y="184.85924453211538" z="0.0" />
    <detection t="99" x="12.93322909470307" y="178.4001153265598" z="0.0" />
    <detection t="100" x="15.73381318134729" y="171.88852750575845" z="0.0" />
    <detection t="101" x="18.672492918588173" y="171.76215426434112" z="0.0" />
    <detection t="102" x="24.995216352890996" y="172.34204326369525" z="0.0" />
    <detection t="103" x="23.574942589876187" y="173.19689712527128" z="0.0" />
    <detection t="104" x="23.05191678655172" y="168.9477326130806" z="0.0" />
    <detection t="105" x="23.86654043231606" y="168.1564031157414" z="0.0" />
    <detection t="106" x="27.258143883335755" y="165.81810392513145" z="0.0" />
    <detection t="107" x="28.82123263464904" y="166.1770156151924" z="0.0" />
    <detection t="108" x="26.2133227543107" y="171.52381325372116" z="0.0" />
    <detection t="109" x="28.764328396022947" y="167.14548041646688" z="0.0" />
    <detection t="110" x="29.195136748882884" y="163.2829406159513" z="0.0" />
    <detection t="111" x="26.518808855202682" y="166.9088271571644" z="0.0" />
    <detection t="112" x="25.19623216981052" y="166.193141787931" z="0.0" />
    <detection t="113" x="28.556262039295554" y="167.3033098177374" z="0.0" />
    <detection t="114" x="32.391217476275635" y="169.4986395670502" z="0.0" />
    <detection t="115" x="33.49714565352362" y="165.38223160873292" z="0.0" />
    <detection t="116" x="28.501896694544193" y="165.43264442476493" z="0.0" />
    <detection t="117" x="28.165000996374648" y="172.41258634795577" z="0.0" />
    <detection t="118" x="28.096622687127674" y="169.74257894012555" z="0.0" />
    <detection t="119" x="28.679699039536395" y="173.78725350222564" z="0.0" />
    <detection t="120" x="26.483398553255856" y="171.96752970673558" z="0.0" />
    <detection t="121" x="30.254368835779108" y="174.44486541060613" z="0.0" />
    <detection t="122" x="29.65653059163695" y="173.53964118682288" z="0.0" />
    <detection t="123" x="35.84279800782303" y="171.42144096791358" z="0.0" />
    <detection t="124" x="43.234696077106186" y="173.2634137479559" z="0.0" />
    <detection t="125" x="41.02756820338228" y="171.76333232292717" z="0.0" />
    <detection t="126" x="32.86093633043356" y="176.24237973492393" z="0.0" />
    <detection t="127" x="29.68768236797045" y="176.37865910992468" z="0.0" />
    <detection t="128" x="30.543184551976243" y="177.82983288156132" z="0.0" />
    <detection t="129" x="28.574876602446743" y="175.48872500700898" z="0.0" />
    <detection t="130" x="28.204577160067792" y="174.1953985516132" z="0.0" />
    <detection t="131" x="24.674988741637083" y="173.95435584789266" z="0.0" />
    <detection t="132" x="22.7051967826744" y="173.8351399011366" z="0.0" />
    <detection t="133" x="27.018587153927964" y="173.4928130396379" z="0.0" />
    <detection t="134" x="25.47325008985713" y="167.09912941850746" z="0.0" />
    <detection t="135" x="29.36703110322826" y="162.71245801068588" z="0.0" />
    <detection t="136" x="31.07295707570789" y="164.83836499677767" z="0.0" />
    <detection t="137" x="35.093108593446935" y="164.5402655489153" z="0.0" />
    <detection t="138" x="34.14494480411824" y="164.5918550317911" z="0.0" />
    <detection t="139" x="33.13709683371503" y="165.5845230857035" z="0.0" />
    <detection t="140" x="30.128010040826446" y="163.93818337805646" z="0.0" />
    <detection t="141" x="30.60665000005236" y="160.98980040218393" z="0.0" />
    <detection t="142" x="29.619699804399044" y="159.6021154527894" z="0.0" />
    <detection t="143" x="30.93759195508992" y="155.4983132489393" z="0.0" />
    <detection t="144" x="30.334371320288213" y="158.04025114745346" z="0.0" />
    <detection t="145" x="31.435455203146077" y="162.4495897904562" z="0.0" />
    <detection t="146" x="36.7043548685942" y="167.43977803129306" z="0.0" />
    <detection t="147" x="41.778472217532766" y="168.8597698612309" z="0.0" />
    <detection t="148" x="43.573926110752375" y="172.16638253134505" z="0.0" />
    <detection t="149" x="38.74597929433055" y="168.45723012662162" z="0.0" />
    <detection t="150" x="35.92883589678927" y="165.49879430533414" z="0.0" />
    <detection t="151" x="34.923688971114736" y="170.4224672618597" z="0.0" />
    <detection t="152" x="34.889640297418886" y="171.4886930862735" z="0.0" />
    <detection t="153" x="37.91706551390056" y="168.10423226046677" z="0.0" />
    <detection t="154" x="37.827665947114255" y="167.8601069654447" z="0.0" />
    <detection t="155" x="38.81439288579902" y="169.99348433954606" z="0.0" />
    <detection t="156" x="39.430565826862455" y="168.06030224250307" z="0.0" />
    <detection t="157" x="35.28747141425888" y="169.95168696135394" z="0.0" />
    <detection t="158" x="35.87597988974168" y="169.83095921681047" z="0.0" />
    <detection t="159" x="35.31485003981647" y="171.1621328227713" z="0.0" />
    <detection t="160" x="34.134835064223985" y="169.5968266401349" z="0.0" />
    <detection t="161" x="31.530160894680577" y="172.9551705759971" z="0.0" />
    <detection t="162" x="34.36216543376067" y="175.78079938197789" z="0.0" />
    <detection t="163" x="33.61221139099622" y="180.49488389731482" z="0.0" />
    <detection t="164" x="29.678581119870874" y="179.1008857044534" z="0.0" />
    <detection t="165" x="33.93019428040995" y="177.24218117252434" z="0.0" />
    <detection t="166" x="32.59174884459362" y="178.28135550801812" z="0.0" />
    <detection t="167" x="29.845605882990913" y="178.49693116484494" z="0.0" />
    <detection t="168" x="27.61410435599373" y="171.4004402783788" z="0.0" />
    <detection t="169" x="32.544858143176135" y="177.0014298987183" z="0.0" />
    <detection t="170" x="35.87685813350599" y="179.86614461834964" z="0.0" />
    <detection t="171" x="37.6265365995176" y="179.61988015738532" z="0.0" />
    <detection t="172" x="44.62554696207309" y="178.55397425856262" z="0.0" />
    <detection t="173" x="50.86457239049633" y="180.13758178545152" z="0.0" />
    <detection t="174" x="49.314814728369576" y="182.26213959165742" z="0.0" />
    <detection t="175" x="52.091436578182496" y="182.2673687914501" z="0.0" />
    <detection t="176" x="51.59767509928222" y="182.02800066812136" z="0.0" />
    <detection t="177" x="52.383078815925224" y="183.51143940483237" z="0.0" />
    <detection t="178" x="49.51318071403743" y="187.94815849105586" z="0.0" />
    <detection t="179" x="45.783079076251106" y="191.71676353605508" z="0.0" />
    <detection t="180" x="42.58079758774157" y="195.84087274486404" z="0.0" />
    <detection t="181" x="41.15835596349815" y="194.5130577532156" z="0.0" />
    <detection t="182" x="38.23699348043928" y="195.9166146030575" z="0.0" />
    <detection t="183" x="31.657650758444515" y="194.99145767279697" z="0.0" />
    <detection t="184" x="29.76103253921735" y="194.70102036021396" z="0.0" />
    <detection t="185" x="28.58634583026315" y="190.69071125095456" z="0.0" />
    <detection t="186" x="27.315972178328373" y="186.04504892664403" z="0.0" />
    <detection t="187" x="29.27170585151959" y="187.8443117241449" z="0.0" />
    <detection t="188" x="27.283919934686264" y="189.7413220004432" z="0.0" />
    <detection t="189" x="27.993073331630555" y="195.10433514098878" z="0.0" />
    <detection t="190" x="27.15062238643246" y="194.55226931875671" z="0.0" />
    <detection t="191" x="24.676253262425163" y="190.15186207088408" z="0.0" />
    <detection t="192" x="21.243404878492964" y="187.69300028192748" z="0.0" />
    <detection t="193" x="27.67845505759084" y="183.5475585805546" z="0.0" />
    <detection t="194" x="25.7582289417028" y="187.03654784059077" z="0.0" />
    <detection t="195" x="25.444029294091994" y="187.84053285679903" z="0.0" />
    <detection t="196" x="24.642553454000595" y="184.62233730622233" z="0.0" />
    <detection t="197" x="29.415926785332445" y="186.39933325577456" z="0.0" />
    <detection t="198" x="28.977749422426427" y="188.31022932370877" z="0.0" />
    <detection t="199" x="35.154360974837566" y="188.6611829785795" z="0.0" />
    <detection t="200" x="35.03447439477648" y="188.21300485469052" z="0.0" />
    <detection t="201" x="38.10151507255388" y="193.1239670181936" z="0.0" />
    <detection t="202" x="38.57435935402808" y="193.88469483683764" z="0.0" />
    <detection t="203" x="34.52582453963614" y="191.3090647803307" z="0.0" />
    <detection t="204" x="39.44550411675968" y="184.52143155037277" z="0.0" />
    <detection t="205" x="41.59336753192784" y="180.32090375840343" z="0.0" />
    <detection t="206" x="48.44219792294566" y="178.1940646258797" z="0.0" />
    <detection t="207" x="48.63606101804404" y="177.10160712941394" z="0.0" />
    <detection t="208" x="44.29981207418213" y="175.54500233512698" z="0.0" />
    <detection t="209" x="40.990541923492835" y="176.07308504641819" z="0.0" />
    <detection t="210" x="44.07630396488054" y="179.91328015852886" z="0.0" />
    <detection t="211" x="46.07103628085207" y="188.398185747092" z="0.0" />
    <detection t="212" x="51.46185669401329" y="189.15797504022188" z="0.0" />
    <detection t="213" x="51.79304950407023" y="191.70632457268383" z="0.0" />
    <detection t="214" x="51.30585084003815" y="182.86383571322472" z="0.0" />
    <detection t="215" x="49.18207341523651" y="180.36258811339547" z="0.0" />
    <detection t="216" x="52.680471235604955" y="183.52098177642688" z="0.0" />
    <detection t="217" x="51.135927996922256" y="181.6596911201218" z="0.0" />
    <detection t="218" x="51.82019969996097" y="184.53800363168918" z="0.0" />
    <detection t="219" x="52.23288985312254" y="189.82876126511846" z="0.0" />
    <detection t="220" x="52.04089958963553" y="183.82852740995193" z="0.0" />
    <detection t="221" x="52.17796025565537" y="185.4793003571243" z="0.0" />
    <detection t="222" x="49.12986163628609" y="181.64387941779782" z="0.0" />
    <detection t="223" x="48.6448837591821" y="184.1139062479753" z="0.0" />
    <detection t="224" x="49.602431384132196" y="179.14025010223787" z="0.0" />
    <detection t="225" x="45.24163283253923" y="185.58969263897217" z="0.0" />
    <detection t="226" x="41.529987016101764" y="183.962386879786" z="0.0" />
    <detection t="227" x="39.27118263219533" y="183.0351346437299" z="0.0" />
    <detection t="228" x="39.723509164866755" y="183.2124870605984" z="0.0" />
    <detection t="229" x="43.208573723879276" y="181.43691318127807" z="0.0" />
    <detection t="230" x="45.12904726520631" y="186.38079293728765" z="0.0" />
    <detection t="231" x="43.60222713079859" y="188.0630256231792" z="0.0" />
    <detection t="232" x="46.96613300352758" y="187.60619663885444" z="0.0" />
    <detection t="233" x="49.05450768647573" y="188.49308086696269" z="0.0" />
    <detection t="234" x="50.48656503553422" y="183.47090170833613" z="0.0" />
    <detection t="235" x="47.21589538469575" y="184.67615344322826" z="0.0" />
    <detection t="236" x="43.71471666628079" y="187.45237488079874" z="0.0" />
    <detection t="237" x="49.319933071649295" y="189.2414183521016" z="0.0" />
    <detection t="238" x="49.40508696357788" y="195.38418592952343" z="0.0" />
    <detection t="239" x="49.53773266899371" y="196.94830978575317" z="0.0" />
    <detection t="240" x="47.513648568501736" y="195.51315142996546" z="0.0" />
    <detection t="241" x="45.637510679290685" y="190.78616444708666" z="0.0" />
    <detection t="242" x="47.24333551768851" y="192.8148785364009" z="0.0" />
    <detection t="243" x="44.98465402903537" y="194.00006214514084" z="0.0" />
    <detection t="244" x="44.482590263405235" y="192.346575512766" z="0.0" />
    <detection t="245" x="42.402867322487516" y="194.9576870245129" z="0.0" />
    <detection t="246" x="38.987401196815625" y="197.89248329537043" z="0.0" />
    <detection t="247" x="38.42768970527464" y="197.82705401430297" z="0.0" />
    <detection t="248" x="39.381550127488204" y="196.16242866650794" z="0.0" />
    <detection t="249" x="35.32481317055697" y="188.40991571963443" z="0.0" />
    <detection t="250" x="35.960477186434595" y="186.92381314369229" z="0.0" />
    <detection t="251" x="41.317389514239615" y="185.31029157117848" z="0.0" />
    <detection t="252" x="40.324182284570995" y="183.08470318029077" z="0.0" />
    <detection t="254" x="34.684711342770726" y="178.0293026805464" z="0.0" />
    <detection t="255" x="33.93699734840925" y="174.5995172693453" z="0.0" />
    <detection t="256" x="38.22914782585628" y="170.65061947615158" z="0.0" />
    <detection t="258" x="25.804390376210982" y="166.3435160299087" z="0.0" />
    <detection t="259" x="30.088676028470775" y="163.8194977386143" z="0.0" />
    <detection t="262" x="33.39985806585618" y="166.80083091154071" z="0.0" />
    <detection t="263" x="31.614801126158138" y="159.98334297121718" z="0.0" />
    <detection t="265" x="37.392571320466715" y="165.80967324636515" z="0.0" />
    <detection t="266" x="39.914691831306996" y="167.58704085122818" z="0.0" />
    <detection t="267" x="38.17334403133648" y="167.98679103738507" z="0.0" />
    <detection t="268" x="35.92552062605212" y="165.48892418435216" z="0.0" />
    <detection t="269" x="38.007382897117466" y="167.59007387242747" z="0.0" />
    <detection t="270" x="34.83549859885318" y="165.8889425013411" z="0.0" />
    <detection t="272" x="25.80039201227372" y="165.86444920220146" z="0.0" />
    <detection t="273" x="26.95888111156748" y="167.04096144416167" z="0.0" />
    <detection t="275" x="18.591165309175405" y="169.8466802412567" z="0.0" />
    <detection t="276" x="15.84571525000992" y="175.27435497864948" z="0.0" />
    <detection t="278" x="9.638623072492992" y="184.4373223351774" z="0.0" />
    <detection t="279" x="11.037861004326771" y="178.32225554173252" z="0.0" />
    <detection t="281" x="11.9306144132696" y="183.23546766922874" z="0.0" />
    <detection t="282" x="10.861767367902138" y="183.90642564221807" z="0.0" />
    <detection t="283" x="10.874821290162782" y="185.03516743293235" z="0.0" />
    <detection t="284" x="14.094149029577432" y="181.18627665824343" z="0.0" />
    <detection t="285" x="14.972206846983122" y="178.92717860658723" z="0.0" />
    <detection t="288" x="19.992318646735217" y="170.00556133917104" z="0.0" />
    <detection t="289" x="20.14577975725668" y="167.80715093641422" z="0.0" />
    <detection t="293" x="21.04280883325371" y="169.62131123349786" z="0.0" />
    <detection t="294" x="20.987813646571258" y="169.38515767181673" z="0.0" />
    <detection t="295" x="25.937627429897976" y="166.42729764472665" z="0.0" />
    <detection t="296" x="30.619527667703327" y="166.62950500368166" z="0.0" />
    <detection t="297" x="31.596578903185854" y="168.48796678621753" z="0.0" />
    <detection t="298" x="30.975232693168035" y="172.61233640409876" z="0.0" />
    <detection t="299" x="29.759356182459825" y="177.16877579711047" z="0.0" />
    <detection t="300" x="32.44898823720557" y="178.76662022142304" z="0.0" />
    <detection t="301" x="32.533244093473755" y="180.38357765187934" z="0.0" />
    <detection t="302" x="29.337322688936183" y="181.5318975150414" z="0.0" />
    <detection t="303" x="27.050463791035238" y="177.3583413160246" z="0.0" />
    <detection t="305" x="22.557372465781928" y="179.59499748340045" z="0.0" />
    <detection t="306" x="20.165074681908095" y="183.36453586478842" z="0.0" />
    <detection t="307" x="24.401117468454213" y="182.57833227661865" z="0.0" />
    <detection t="308" x="28.018988863288204" y="177.3072107021675" z="0.0" />
    <detection t="309" x="27.213216473118443" y="181.0927798823949" z="0.0" />
    <detection t="310" x="26.92544486799932" y="180.4066301285399" z="0.0" />
    <detection t="314" x="27.75424409465931" y="189.11700766771634" z="0.0" />
    <detection t="315" x="24.18487872037765" y="193.63317621214105" z="0.0" />
    <detection t="316" x="19.09082519434588" y="189.71970518262214" z="0.0" />
    <detection t="317" x="17.94468878445886" y="191.29664378559204" z="0.0" />
    <detection t="318" x="14.799096720159943" y="186.62641665023207" z="0.0" />
    <detection t="320" x="17.691719159393962" y="180.85875528476686" z="0.0" />
    <detection t="321" x="11.451403689322458" y="182.90805063058914" z="0.0" />
    <detection t="322" x="9.337903340068985" y="183.68453088745315" z="0.0" />
    <detection t="323" x="11.223522881010974" y="182.25306251033845" z="0.0" />
    <detection t="324" x="12.288049359665989" y="183.4089783857925" z="0.0" />
    <detection t="325" x="14.017481119766172" y="178.79305975452348" z="0.0" />
    <detection t="326" x="12.29211982234895" y="177.27650159576208" z="0.0" />
  </particle>
  <particle nSpots="11">
    <detection t="333" x="13.465255419081323" y="181.84885996131385" z="0.0" />
    <detection t="334" x="15.02985622369244" y="176.78598324311653" z="0.0" />
    <detection t="335" x="16.516667854802904" y="175.76972143109876" z="0.0" />
    <detection t="336" x="16.120903383688017" y="171.60125016429814" z="0.0" />
    <detection t="337" x="20.147333268199226" y="170.85741276379966" z="0.0" />
    <detection t="338" x="25.87291070315077" y="172.0130473645342" z="0.0" />
    <detection t="339" x="25.241102854005977" y="170.4356723536665" z="0.0" />
    <detection t="340" x="26.333628239143064" y="172.5989580267872" z="0.0" />
    <detection t="341" x="24.113861120565968" y="169.28119057003948" z="0.0" />
    <detection t="342" x="24.973514967508468" y="172.13741730039095" z="0.0" />
    <detection t="343" x="26.939284784129082" y="174.5317651555743" z="0.0" />
  </particle>
  <particle nSpots="139">
    <detection t="347" x="15.00143928610373" y="185.0059062151365" z="0.0" />
    <detection t="348" x="17.796183895913398" y="188.2220393044991" z="0.0" />
    <detection t="349" x="18.274799198673744" y="178.50119317431552" z="0.0" />
    <detection t="352" x="12.251238366965557" y="187.32740262891812" z="0.0" />
    <detection t="353" x="9.786280118182836" y="188.6618016679307" z="0.0" />
    <detection t="354" x="11.007558375236215" y="190.3276680597215" z="0.0" />
    <detection t="355" x="14.811793441433922" y="192.04131099014134" z="0.0" />
    <detection t="357" x="22.577512404141206" y="190.78194965963786" z="0.0" />
    <detection t="358" x="20.32230712981303" y="191.72351135572163" z="0.0" />
    <detection t="359" x="20.19957008002233" y="189.82780550670495" z="0.0" />
    <detection t="361" x="21.24286773387201" y="189.86127058207924" z="0.0" />
    <detection t="362" x="16.139539837549908" y="193.65866501677394" z="0.0" />
    <detection t="363" x="15.958615526184651" y="194.4506445233566" z="0.0" />
    <detection t="364" x="8.991424676160516" y="193.93439106850582" z="0.0" />
    <detection t="365" x="12.939192893186924" y="194.76200674954555" z="0.0" />
    <detection t="366" x="15.105358498407305" y="195.11327903002118" z="0.0" />
    <detection t="367" x="19.413948840665867" y="199.19501187030252" z="0.0" />
    <detection t="370" x="28.62154850886867" y="195.87957552950314" z="0.0" />
    <detection t="371" x="30.87003634154458" y="198.50260464457068" z="0.0" />
    <detection t="372" x="30.165794220674503" y="197.88739962689073" z="0.0" />
    <detection t="373" x="34.66559676392033" y="197.5480392985582" z="0.0" />
    <detection t="375" x="30.725879301310645" y="187.96249986746886" z="0.0" />
    <detection t="376" x="29.397746144689847" y="184.52563535103934" z="0.0" />
    <detection t="377" x="31.235846616618925" y="181.84508801407696" z="0.0" />
    <detection t="378" x="40.89470083256346" y="183.14446347776163" z="0.0" />
    <detection t="379" x="43.54017691280596" y="179.24521821439674" z="0.0" />
    <detection t="380" x="43.395081059294384" y="185.7518103168792" z="0.0" />
    <detection t="381" x="36.7789434247069" y="189.26354172929152" z="0.0" />
    <detection t="385" x="39.106572212178165" y="202.13078877630608" z="0.0" />
    <detection t="386" x="39.53595937909371" y="201.18681787166878" z="0.0" />
    <detection t="387" x="46.74077692304609" y="201.054581184833" z="0.0" />
    <detection t="388" x="43.671955268471415" y="204.41437657650184" z="0.0" />
    <detection t="389" x="41.85021327465422" y="202.8052200130146" z="0.0" />
    <detection t="390" x="41.763518548192394" y="198.960939490738" z="0.0" />
    <detection t="391" x="42.82836489468019" y="195.66563325618844" z="0.0" />
    <detection t="392" x="40.78192920829031" y="196.22302314314354" z="0.0" />
    <detection t="394" x="35.24939176893942" y="192.64891345526271" z="0.0" />
    <detection t="395" x="36.753008350836105" y="185.41784154865832" z="0.0" />
    <detection t="396" x="30.889530247335124" y="184.22307216132265" z="0.0" />
    <detection t="397" x="38.37042944683766" y="183.6112129990368" z="0.0" />
    <detection t="398" x="40.977380780233105" y="186.26754033529497" z="0.0" />
    <detection t="399" x="43.50099681364377" y="183.7100582028453" z="0.0" />
    <detection t="400" x="42.77330885821427" y="174.86224256178602" z="0.0" />
    <detection t="401" x="40.88379411612025" y="175.67028231763334" z="0.0" />
    <detection t="402" x="40.19686892044907" y="180.5035291921019" z="0.0" />
    <detection t="403" x="39.679473279311466" y="183.48979791475676" z="0.0" />
    <detection t="404" x="39.16395946996738" y="182.82264753792342" z="0.0" />
    <detection t="405" x="38.89502561367681" y="183.19826657465762" z="0.0" />
    <detection t="406" x="37.36424844875356" y="190.80470224880068" z="0.0" />
    <detection t="407" x="44.99673939506289" y="192.22515400342553" z="0.0" />
    <detection t="408" x="47.842114720941275" y="195.1187032152575" z="0.0" />
    <detection t="409" x="50.2728604958904" y="190.2565826962176" z="0.0" />
    <detection t="410" x="47.63350054145197" y="187.46795853274475" z="0.0" />
    <detection t="411" x="50.7748466339869" y="188.1876678963705" z="0.0" />
    <detection t="414" x="50.348901011704626" y="186.919415454254" z="0.0" />
    <detection t="415" x="52.97500919062713" y="187.6866589461104" z="0.0" />
    <detection t="416" x="52.583176146601055" y="185.21900081654508" z="0.0" />
    <detection t="417" x="49.6606585670778" y="188.0733488574121" z="0.0" />
    <detection t="419" x="45.86095188981516" y="187.42893071163763" z="0.0" />
    <detection t="420" x="46.990404333258795" y="189.4342108317238" z="0.0" />
    <detection t="421" x="47.46426286206563" y="184.28446658796727" z="0.0" />
    <detection t="422" x="43.68049845862655" y="179.6103694497434" z="0.0" />
    <detection t="423" x="44.98639421752299" y="181.61533208566428" z="0.0" />
    <detection t="424" x="44.06327257718741" y="181.6033075938628" z="0.0" />
    <detection t="425" x="44.91766651333241" y="179.7941998081847" z="0.0" />
    <detection t="426" x="49.313658426537295" y="176.78152033436288" z="0.0" />
    <detection t="427" x="49.64531063986634" y="177.7346114943552" z="0.0" />
    <detection t="428" x="47.525696972593956" y="175.70794168659242" z="0.0" />
    <detection t="429" x="48.912063195304256" y="181.8243390668918" z="0.0" />
    <detection t="430" x="46.32302237238802" y="181.67559771592812" z="0.0" />
    <detection t="431" x="47.83239604192777" y="187.23609391556667" z="0.0" />
    <detection t="432" x="44.45635404739194" y="182.40920093726876" z="0.0" />
    <detection t="433" x="49.725573971295326" y="182.47633907651323" z="0.0" />
    <detection t="434" x="49.39514819671135" y="187.50370022010839" z="0.0" />
    <detection t="438" x="50.1944032130344" y="184.69186294400464" z="0.0" />
    <detection t="439" x="50.84300703584432" y="182.4710671424349" z="0.0" />
    <detection t="440" x="51.393503031668004" y="183.14538718661393" z="0.0" />
    <detection t="441" x="48.60139803461517" y="180.0978555909911" z="0.0" />
    <detection t="442" x="43.85701093374829" y="184.1154769303406" z="0.0" />
    <detection t="443" x="36.97060980952706" y="182.21609894829908" z="0.0" />
    <detection t="444" x="34.57313002636439" y="184.50334424207867" z="0.0" />
    <detection t="445" x="36.26926070745024" y="182.372169819824" z="0.0" />
    <detection t="446" x="39.273078523328486" y="182.69487594725052" z="0.0" />
    <detection t="447" x="39.25984976194766" y="176.30598772932677" z="0.0" />
    <detection t="448" x="33.221661813083216" y="172.77694456673004" z="0.0" />
    <detection t="450" x="36.212332462063394" y="168.5768266616534" z="0.0" />
    <detection t="451" x="35.2118130106444" y="166.8500537521541" z="0.0" />
    <detection t="453" x="36.056830801786454" y="173.6918719896831" z="0.0" />
    <detection t="454" x="38.8435113390884" y="173.941920252773" z="0.0" />
    <detection t="455" x="41.28286786411307" y="171.98699920970935" z="0.0" />
    <detection t="456" x="40.4165186564249" y="170.91172526620926" z="0.0" />
    <detection t="457" x="41.76106151855752" y="169.9865898885544" z="0.0" />
    <detection t="458" x="40.65495029070005" y="169.217540260826" z="0.0" />
    <detection t="459" x="38.942863580491185" y="173.137749171818" z="0.0" />
    <detection t="460" x="37.65921800795855" y="175.05375054287344" z="0.0" />
    <detection t="461" x="39.77965310013193" y="175.32938876182158" z="0.0" />
    <detection t="462" x="42.84719063582989" y="176.29519055663252" z="0.0" />
    <detection t="463" x="37.995995071382005" y="179.93478994050298" z="0.0" />
    <detection t="464" x="34.243375584764" y="178.85734315490996" z="0.0" />
    <detection t="465" x="34.316815419326474" y="179.85233733696353" z="0.0" />
    <detection t="466" x="38.674814556258475" y="177.22234385789469" z="0.0" />
    <detection t="467" x="40.06378152555717" y="176.8085299722282" z="0.0" />
    <detection t="468" x="40.72316415310488" y="179.8317487399333" z="0.0" />
    <detection t="469" x="35.0248700986966" y="181.24292040123544" z="0.0" />
    <detection t="470" x="39.60950030307113" y="184.90170807470656" z="0.0" />
    <detection t="471" x="43.400409740822916" y="181.27304166083954" z="0.0" />
    <detection t="473" x="50.94014106777708" y="192.59436459814657" z="0.0" />
    <detection t="474" x="52.57837239518936" y="193.1147838901461" z="0.0" />
    <detection t="475" x="48.19760509480781" y="192.26697717975884" z="0.0" />
    <detection t="476" x="44.83000424181411" y="199.48991687515408" z="0.0" />
    <detection t="477" x="44.23040749172799" y="199.46700276653087" z="0.0" />
    <detection t="478" x="45.342258727275805" y="195.41227551684844" z="0.0" />
    <detection t="479" x="45.61566537530404" y="195.05871629387158" z="0.0" />
    <detection t="480" x="48.45511342323239" y="190.7768626159592" z="0.0" />
    <detection t="481" x="51.64745063446146" y="187.5477280458311" z="0.0" />
    <detection t="483" x="46.198619981796206" y="196.92853704869617" z="0.0" />
    <detection t="484" x="39.72347761965902" y="196.95357510861083" z="0.0" />
    <detection t="485" x="33.66525319783333" y="193.11624567882464" z="0.0" />
    <detection t="486" x="34.957689852036204" y="191.62246101757805" z="0.0" />
    <detection t="487" x="34.21410034710733" y="191.9608340789607" z="0.0" />
    <detection t="488" x="35.49761369197406" y="191.19903197780735" z="0.0" />
    <detection t="489" x="37.69436512629812" y="194.12700595564402" z="0.0" />
    <detection t="490" x="34.82904595803296" y="192.22991865846546" z="0.0" />
    <detection t="491" x="39.94343759244716" y="187.38346918066767" z="0.0" />
    <detection t="492" x="37.647591361256616" y="183.45838653029767" z="0.0" />
    <detection t="493" x="38.43744497077378" y="183.56925483148297" z="0.0" />
    <detection t="494" x="34.67578261829207" y="177.16374839271967" z="0.0" />
    <detection t="495" x="32.911937036327004" y="179.6190689510744" z="0.0" />
    <detection t="496" x="30.950449185261597" y="180.1602447662358" z="0.0" />
    <detection t="497" x="29.95267055671779" y="180.29748663905212" z="0.0" />
    <detection t="498" x="31.273731666770118" y="183.52559091708164" z="0.0" />
    <detection t="500" x="30.39194379739869" y="184.86137158620707" z="0.0" />
    <detection t="501" x="26.88009315261079" y="187.22904013805183" z="0.0" />
    <detection t="502" x="26.67407838379413" y="185.48076477802817" z="0.0" />
    <detection t="503" x="27.762675979575206" y="186.04850480840028" z="0.0" />
    <detection t="504" x="31.38132249591471" y="188.27218081860124" z="0.0" />
    <detection t="505" x="31.708060527831837" y="186.21298697534493" z="0.0" />
    <detection t="506" x="35.16110824419594" y="182.6272217818878" z="0.0" />
    <detection t="507" x="30.32380322354046" y="180.94596642539506" z="0.0" />
  </particle>
  <particle nSpots="9">
    <detection t="512" x="22.075226880559487" y="167.6999269922028" z="0.0" />
    <detection t="513" x="24.820226085484492" y="170.3975516880356" z="0.0" />
    <detection t="514" x="23.71695043944044" y="166.33579120718636" z="0.0" />
    <detection t="515" x="26.61760136954491" y="169.0784570830772" z="0.0" />
    <detection t="516" x="28.656914101418558" y="167.50883056416563" z="0.0" />
    <detection t="517" x="29.33224361063529" y="165.97593694588807" z="0.0" />
    <detection t="522" x="29.694904858415374" y="173.01893312251136" z="0.0" />
    <detection t="523" x="24.634388545115858" y="172.86461275019664" z="0.0" />
    <detection t="524" x="26.640242402177286" y="174.7405062307351" z="0.0" />
  </particle>
  <particle nSpots="4">
    <detection t="530" x="22.786362841394304" y="174.3123672763265" z="0.0" />
    <detection t="531" x="15.35883100739429" y="180.32233934583505" z="0.0" />
    <detection t="532" x="16.369214242724365" y="187.01017538813326" z="0.0" />
    <detection t="533" x="14.385002414809119" y="188.62139987440364" z="0.0" />
  </particle>
  <particle nSpots="6">
    <detection t="539" x="24.975085654331505" y="191.0828683201882" z="0.0" />
    <detection t="540" x="27.352599395661986" y="190.7440312133215" z="0.0" />
    <detection t="541" x="23.822995052049105" y="190.57983185949166" z="0.0" />
    <detection t="545" x="24.444100153614507" y="184.0298281424771" z="0.0" />
    <detection t="546" x="22.090998947497038" y="185.4896332371375" z="0.0" />
    <detection t="547" x="26.090007282114435" y="181.50230634769508" z="0.0" />
  </particle>
  <particle nSpots="7">
    <detection t="553" x="28.068997629558698" y="180.463727386474" z="0.0" />
    <detection t="554" x="36.19101294590079" y="182.40393100990192" z="0.0" />
    <detection t="555" x="36.4438405521543" y="184.00732426261374" z="0.0" />
    <detection t="556" x="37.117807577183285" y="189.6046615652128" z="0.0" />
    <detection t="557" x="37.41367830497713" y="189.29087941013432" z="0.0" />
    <detection t="558" x="34.225848514853006" y="189.1089219888372" z="0.0" />
    <detection t="559" x="31.301069133263475" y="192.02297477247953" z="0.0" />
  </particle>
  <particle nSpots="7">
    <detection t="566" x="25.429733850378085" y="183.21419878773878" z="0.0" />
    <detection t="567" x="28.548237108518084" y="185.34136557543533" z="0.0" />
    <detection t="568" x="31.328325198905095" y="189.815541381022" z="0.0" />
    <detection t="569" x="30.584597775038784" y="191.85470531127763" z="0.0" />
    <detection t="571" x="27.96543770047154" y="188.28975554999388" z="0.0" />
    <detection t="572" x="26.496897179725003" y="188.94404389814386" z="0.0" />
    <detection t="573" x="21.698391352074886" y="191.2696124185912" z="0.0" />
  </particle>
  <particle nSpots="8">
    <detection t="607" x="46.505443966028594" y="190.62192527480948" z="0.0" />
    <detection t="608" x="43.35255584763385" y="196.00962570033866" z="0.0" />
    <detection t="610" x="45.62376857537782" y="195.85550144833695" z="0.0" />
    <detection t="611" x="46.0550151867364" y="198.234700237332" z="0.0" />
    <detection t="612" x="49.47896898866138" y="198.02732138695407" z="0.0" />
    <detection t="614" x="45.13895257094809" y="201.865928792811" z="0.0" />
    <detection t="615" x="46.18479016756647" y="203.85682938480304" z="0.0" />
    <detection t="616" x="49.79168391939712" y="196.45729843567074" z="0.0" />
  </particle>
  <particle nSpots="21">
    <detection t="624" x="42.02116503450484" y="184.89068656777133" z="0.0" />
    <detection t="625" x="43.286828207416235" y="181.00724612068143" z="0.0" />
    <detection t="626" x="44.03104219117242" y="185.22885349083884" z="0.0" />
    <detection t="627" x="47.44557959756135" y="185.33124549724144" z="0.0" />
    <detection t="629" x="48.980385022951445" y="194.6421328929656" z="0.0" />
    <detection t="630" x="48.87534397116306" y="191.6378787594057" z="0.0" />
    <detection t="631" x="49.89558283100551" y="193.0219146162466" z="0.0" />
    <detection t="632" x="50.92696245968501" y="188.47899034080504" z="0.0" />
    <detection t="634" x="48.928139622705636" y="198.0030939664607" z="0.0" />
    <detection t="635" x="43.5233063486142" y="200.51011972922467" z="0.0" />
    <detection t="636" x="42.196599982023386" y="201.86490363078664" z="0.0" />
    <detection t="637" x="42.51422055399877" y="199.7507095739266" z="0.0" />
    <detection t="638" x="32.70502357260197" y="195.52370889349422" z="0.0" />
    <detection t="640" x="35.562618834334465" y="189.54372231068623" z="0.0" />
    <detection t="641" x="42.636696825831635" y="191.1428680443076" z="0.0" />
    <detection t="643" x="35.43180201038626" y="189.00589244214856" z="0.0" />
    <detection t="644" x="33.533194883309704" y="190.53001130060676" z="0.0" />
    <detection t="645" x="42.651725791320374" y="201.1474990838851" z="0.0" />
    <detection t="646" x="46.922631007413266" y="201.28921688592825" z="0.0" />
    <detection t="650" x="49.51297440956202" y="189.28313512074124" z="0.0" />
    <detection t="651" x="48.34763239774771" y="185.17474404457718" z="0.0" />
  </particle>
  <particle nSpots="4">
    <detection t="657" x="48.23490254788064" y="190.55603532762828" z="0.0" />
    <detection t="658" x="51.63041261564107" y="191.18884496760657" z="0.0" />
    <detection t="659" x="51.910586417974365" y="188.30758945201924" z="0.0" />
    <detection t="660" x="52.740013956341116" y="190.16443103902003" z="0.0" />
  </particle>
  <particle nSpots="4">
    <detection t="664" x="44.051607392679145" y="171.83780040465697" z="0.0" />
    <detection t="665" x="42.83806582038462" y="174.0129942960637" z="0.0" />
    <detection t="666" x="39.101317007584996" y="180.22314064213552" z="0.0" />
    <detection t="667" x="32.76243679684022" y="178.33264732269853" z="0.0" />
  </particle>
  <particle nSpots="4">
    <detection t="675" x="42.6671536976595" y="171.84127067251003" z="0.0" />
    <detection t="676" x="47.128460090275695" y="169.29015678096673" z="0.0" />
    <detection t="680" x="47.27591879186317" y="182.58906654598593" z="0.0" />
    <detection t="681" x="45.15077407397102" y="185.2525523706825" z="0.0" />
  </particle>
  <particle nSpots="10">
    <detection t="687" x="48.023211926235575" y="200.72150673262232" z="0.0" />
    <detection t="688" x="47.41918826522444" y="202.02000713687573" z="0.0" />
    <detection t="689" x="47.426402425897365" y="201.58558477087934" z="0.0" />
    <detection t="690" x="47.17117742771765" y="200.98068827336053" z="0.0" />
    <detection t="691" x="44.18085156520782" y="200.94965403826768" z="0.0" />
    <detection t="692" x="44.91604201967278" y="195.6580878050075" z="0.0" />
    <detection t="693" x="45.03829874584453" y="194.77121341831992" z="0.0" />
    <detection t="696" x="39.36116603230666" y="193.0591516923127" z="0.0" />
    <detection t="697" x="40.18511985896449" y="191.31127956896592" z="0.0" />
    <detection t="698" x="41.24166503170128" y="187.1056200840002" z="0.0" />
  </particle>
  <particle nSpots="8">
    <detection t="700" x="46.74431517596686" y="173.27685951816292" z="0.0" />
    <detection t="701" x="43.196707205950176" y="172.65466734172009" z="0.0" />
    <detection t="702" x="44.65263163987508" y="176.14846917656814" z="0.0" />
    <detection t="703" x="44.0017889591274" y="173.46101028992769" z="0.0" />
    <detection t="704" x="44.808055074061414" y="172.34503740694058" z="0.0" />
    <detection t="705" x="46.2992448787648" y="175.1861898645968" z="0.0" />
    <detection t="706" x="43.9396868957919" y="177.30486363237262" z="0.0" />
    <detection t="707" x="44.4566719500476" y="178.81665084121778" z="0.0" />
  </particle>
  <particle nSpots="19">
    <detection t="714" x="49.559296146157855" y="191.36322019765427" z="0.0" />
    <detection t="715" x="51.814907751913886" y="186.94857414659066" z="0.0" />
    <detection t="716" x="51.48884000343358" y="186.11167310374" z="0.0" />
    <detection t="717" x="50.93778892849546" y="188.28363453245595" z="0.0" />
    <detection t="718" x="51.83228776404776" y="186.06504408494573" z="0.0" />
    <detection t="719" x="51.55688613550644" y="188.04913703229468" z="0.0" />
    <detection t="720" x="51.1522850896164" y="191.09009798885145" z="0.0" />
    <detection t="721" x="50.3811163677439" y="191.99249610350554" z="0.0" />
    <detection t="724" x="46.95276417840259" y="185.43138708975232" z="0.0" />
    <detection t="725" x="41.710315035452965" y="182.42772569821102" z="0.0" />
    <detection t="726" x="36.980843550938" y="180.55243963156914" z="0.0" />
    <detection t="727" x="32.66059598077891" y="180.56791726079692" z="0.0" />
    <detection t="728" x="33.57389922043498" y="179.5042506357373" z="0.0" />
    <detection t="730" x="33.146250312347476" y="177.97994836541162" z="0.0" />
    <detection t="731" x="32.67782647611143" y="179.03742109134313" z="0.0" />
    <detection t="733" x="31.083486491476425" y="181.24931311889893" z="0.0" />
    <detection t="734" x="32.234529034422664" y="178.82310712917496" z="0.0" />
    <detection t="735" x="33.556673311109854" y="173.20959331423157" z="0.0" />
    <detection t="736" x="35.72576423533808" y="176.7749067598603" z="0.0" />
  </particle>
  <particle nSpots="50">
    <detection t="742" x="52.69449531945922" y="189.74646816548102" z="0.0" />
    <detection t="743" x="52.67040161689457" y="190.00293524008677" z="0.0" />
    <detection t="745" x="46.256026842238164" y="193.46322111610857" z="0.0" />
    <detection t="746" x="48.25973820844339" y="190.49072089846652" z="0.0" />
    <detection t="747" x="46.497774224430856" y="192.83688207387277" z="0.0" />
    <detection t="748" x="44.8983426428906" y="193.7078284953016" z="0.0" />
    <detection t="749" x="42.92577732537229" y="194.31180526109995" z="0.0" />
    <detection t="750" x="42.86960865321104" y="189.85531806349425" z="0.0" />
    <detection t="752" x="37.2822294891301" y="189.5887408938831" z="0.0" />
    <detection t="753" x="40.21101246950255" y="186.2548243599183" z="0.0" />
    <detection t="754" x="36.91007810554214" y="187.08972112991182" z="0.0" />
    <detection t="755" x="36.272440682666875" y="182.4813689966329" z="0.0" />
    <detection t="756" x="34.81915186009385" y="181.36454793228793" z="0.0" />
    <detection t="757" x="31.904934312107756" y="179.6905097778904" z="0.0" />
    <detection t="758" x="29.530829816535825" y="178.2754156195991" z="0.0" />
    <detection t="761" x="30.820360807309914" y="177.87040658449993" z="0.0" />
    <detection t="762" x="32.43413950302868" y="176.47821761515334" z="0.0" />
    <detection t="763" x="31.244387750980966" y="180.08274058204472" z="0.0" />
    <detection t="764" x="35.26419125359593" y="180.10400163713211" z="0.0" />
    <detection t="765" x="34.7366343570555" y="179.58353177618355" z="0.0" />
    <detection t="766" x="41.667787515055274" y="179.5131273547294" z="0.0" />
    <detection t="767" x="40.462790312236834" y="183.07582021718238" z="0.0" />
    <detection t="768" x="41.719689654314436" y="179.2257354690077" z="0.0" />
    <detection t="769" x="38.33649017000562" y="173.02330757304827" z="0.0" />
    <detection t="770" x="44.05064345195114" y="172.440579582242" z="0.0" />
    <detection t="771" x="44.125295032225395" y="171.76764847023338" z="0.0" />
    <detection t="773" x="36.329614157705336" y="179.89761610990564" z="0.0" />
    <detection t="774" x="35.238661025368934" y="180.1478282747713" z="0.0" />
    <detection t="775" x="34.626521512434145" y="176.76804176065576" z="0.0" />
    <detection t="776" x="39.077451830170844" y="173.90425436439997" z="0.0" />
    <detection t="777" x="42.1649609622587" y="176.55946775665439" z="0.0" />
    <detection t="778" x="47.572418910133294" y="173.89084105508812" z="0.0" />
    <detection t="779" x="45.58490306097507" y="177.2509937579823" z="0.0" />
    <detection t="780" x="50.79839984266001" y="178.37387845944468" z="0.0" />
    <detection t="781" x="48.55202273225391" y="179.3704307597458" z="0.0" />
    <detection t="782" x="48.1185107011571" y="176.32731178642905" z="0.0" />
    <detection t="783" x="48.5247007367928" y="176.63543566544257" z="0.0" />
    <detection t="788" x="49.062533955553505" y="177.70944685719502" z="0.0" />
    <detection t="789" x="47.05352011774263" y="181.07162755681816" z="0.0" />
    <detection t="790" x="49.483495769667535" y="181.81023255677152" z="0.0" />
    <detection t="791" x="48.68626211598291" y="180.68513272945006" z="0.0" />
    <detection t="792" x="48.70555590644617" y="183.72605322246577" z="0.0" />
    <detection t="793" x="47.79324759153926" y="178.44477963186978" z="0.0" />
    <detection t="795" x="49.75693357372024" y="188.59360986687201" z="0.0" />
    <detection t="796" x="42.622735769633" y="187.89409678783815" z="0.0" />
    <detection t="797" x="39.386855928358486" y="188.31854572815303" z="0.0" />
    <detection t="798" x="45.68602321243772" y="189.2212793113878" z="0.0" />
    <detection t="799" x="41.50083835553605" y="184.6596586072859" z="0.0" />
    <detection t="800" x="35.139659939715315" y="182.61120211503643" z="0.0" />
    <detection t="801" x="33.63409909608563" y="185.22454143763795" z="0.0" />
  </particle>
  <particle nSpots="2">
    <detection t="809" x="28.532627842510745" y="182.66657990336552" z="0.0" />
    <detection t="810" x="31.105173498046458" y="184.22395807782536" z="0.0" />
  </particle>
  <particle nSpots="2">
    <detection t="821" x="14.864621811133038" y="177.5687015783252" z="0.0" />
    <detection t="822" x="13.53042244786393" y="181.39610843080447" z="0.0" />
  </particle>
  <particle nSpots="4">
    <detection t="835" x="31.1677677107303" y="204.39441574200245" z="0.0" />
    <detection t="836" x="28.191087788995862" y="203.29369824507538" z="0.0" />
    <detection t="838" x="36.33648606962124" y="201.7206089771734" z="0.0" />
    <detection t="839" x="28.106680400251545" y="202.3522784759206" z="0.0" />
  </particle>
  <particle nSpots="4">
    <detection t="868" x="10.117528389984223" y="190.495153709409" z="0.0" />
    <detection t="869" x="10.332459046493387" y="189.20830538872838" z="0.0" />
    <detection t="871" x="9.809853012237483" y="189.62738744447424" z="0.0" />
    <detection t="872" x="10.472857232140877" y="185.02904219136062" z="0.0" />
  </particle>
</Tracks>
