# Supplementary material for: Bacterial chromosome conformation and cell-free gene expression in synthetic 2D compartments
Source: Nat Commun. 2025 Nov 14;16:10026. doi: 10.1038/s41467-025-65249-2 (PMC12618494; doi:10.1038/s41467-025-65249-2)
Supplement: Supplementary file 11 — Source Data [file 41467_2025_65249_MOESM11_ESM.zip › source-data/figure-data/FigS8/HT-labeling-procedure.xlsx]

## Sheet: Sheet1
+Biotin	-Biotin
581.724	2138.04
525.305	1955.64
519.267	4489.39
644.706	8516.29
554.825	5825.41
634.876	23916.6
612.363	21995.8
641.702	4808.74
518.655	25660.6
583.044	930.127
580.168	15658.3
806.324	2326.05
868.63	3285.83
828.719	1990.97
699.589	2664.08
712.312	2401.27
638.269	14418
840.008	29319.5
680.186	933.377
736.67	9433.89
577.622	12320.7
810.038	38070.8
556.741	1230.9
939.107	11588.7
701.531	7007.74
796.561	895.772
1401.55	2221.94
738.862	24340.7
712.571	991.448
1112.63	9707.15
1130.4	1364.16
631.266	22132.6
638.417	19057.1
764.474	14668.4
544.842	8042.74
529.298	4888.35
553.964	3710.95
531.464	3164.2
557.461	21303.5
554.62	4966.83
565.442	28776.7
536.453	3796.3
521.787	14158.4
564.399	7139.3
583.543	34230.8
589.306	24788.8
574.308	21819.6
539.263	33012
637.281	11460.7
598.325	33695.6
640.448	11269.9
714.062	17067.9
544.214	12276.6
562.394	3610.94
720.59	801.286
749.618	6072.58
598.333	17482.7
783.404	37134.3
693.198	24929.8
667.35	2648.92
597.061	2394.97
946.548	992.542
739.914	12325.5
905.138	15233.2
740.097	12327.3
752.963	6952.47
818.916	1222.07
1165.58	11841.6
840.366	26952.4
858.972	25384.2
1009.02	26462.6
567.846	17328
670.931	25727.2
592.8	29221
568.814	5352.8
537.101	16081
521.338	6854.83
556.064	14362.4
547.773	966.7
549.163	14886.3
632.391	2067.13
537.445	4373.31
519.613	1364.98
593.487	6721.32
595.497	3196.01
560.587	9532.08
761.831	20916
696.937	13905.5
781.711	24896.6
758.642	15520.7
550.749	17952.6
636.145	15045.1
830.322	22477.2
641.938	35577.6
564.062	36338.8
817.395	33353.1
668.344	1644.24
673.765	1900
658.799	4129.03
826.694	21014.6
794.493	2607.09
1004.43	5628.49
916.754	3077.24
592.641	4026.57
800.45	2819.29
1048.4	21446.6
674.187	780.73
696.913	15330.2
881.982	5198.06
716.537	1268.4
723.654	14430.1
1053.46	1238.31
570.823	13726
746.995	1130.71
944.067	9072
674.639	18448.9
1067.45	875.621
666.245	1097.89
641.235	6337.81
825.61	13142.8
717.293	3788.41
710.781	1153.44
674.821	23357.5
759.454	4046.87
600.732	9504.86
559.921	8776.59
521.119	906.993
587.695	1540.83
554.814	1025.53
548.455	8970.58
730.503	1153.22
551.887	1028.63
515.336	24324.4
581.044	29007.1
580.315	27321.4
683.605	6976
541.424	21166.6
614.558	35198.1
742.674	25143
653	32468.8
783.532	8541.19
936.569	2250.14
768.82	1704.59
1088.95	7710.28
1022.6	35952.5
981.799	31668.2
674.547	24105.1
812.947	23107.9
676.725	853.73
1153.68	1351.81
1290.33	977.039
952.97	1032.05
765.271	4679.18
679.481	1205.42
947.842	7133.49
697.805	3612.32
698.217	12445.9
771.153	16492.7
723.975	13771.5
794.354	28335.4
658.88	21255.4
716.48	5567.23
684.463	18239.5
639.952	1359.59
635.662	2376.74
629.068	16494.1
698.05	6346.41
744.549	2136.23
627.115	6439.24
637.46	16090.9
650.782	2066.66
614.438	1488.67
610.925	26849.5
639.082	6601.05
594.869	10184.8
561.245	34159.6
574.721	11845.3
580.626	22255.6
587.866	25257.1
586.139	37531.7
569.721	17286.2
580.092	6117.98
649.306	2790.2
585.506	8215.04
623.6	9962.21
635.532	3987.33
685.314	7282.52
675.616	28513.9
740.721	5263.28
646.686	16754.1
628.429	25005.8
733.441	22740.7
639.533	4972.84
737.877	7030.16
741.699	4321.35
757.784	24662.4
745.455	1045.24
762.385	7211.48
815.732	9984.19
956.019	15043.4
889.285	5225.65
725.56	10079.8
599.695	4258.46
846.374	31126
788.164	13661.1
706.994	868.474
620.299	19697.1
545.776	7289.41
656.475	6959.89
1007.83	28976.4
672.254	41521.7
865.217	18212.5
736.728	6562.22
1247.3	10969
629.771	2615.86
742.721	2452.62
941.602	9910.29
565.847	2799.13
805.034	10274
569.043	7810.34
628.331	17513.4
577.599	6336.76
566.551	17373.2
584.118	12346.1
598.146	10662.3
539.955	3079.04
568.16	25361.5
614.534	18741.9
535.189	26356.4
533.96	19092.3
633.543	26327.2
627.229	5484.92
628.352	39170.7
760.027	6336.43
590.485	1036.36
589.994	1060.65
696.533	14115.4
548.987	13952.2
666.889	35730.1
616.35	19953.5
920.98	14289.5
643.851	14503
903.216	9126.53
701.566	1578.87
710.384	1018.8
641.5	17265.8
1301.19	2380.65
681.715	1479.73
597.89	6236.68
576.366	7473.02
797.377	28784.5
628.463	37910.3
809.973	14695.7
614.042	1716.18
621.104	2509.19
661.806	882.824
660.196	5200.52
672.77	8868.38
623.922	2547.79
575.775	22813.6
520.822	6147.51
585.191	15429.3
574.643	16398.4
602.455	26237.9
627.058	27343.2
653.058	6006.02
677.367	17597.4
837.06	8241.56
644.26	9661.65
723.489	1153.04
585.727	1791.25
820.653	23270
584.658	2778.66
950.946	2404.24
1335.79	3318.33
772.633	4245.75
1916.65	3457.25
1590.01	29463.4
801.714	9904.5
971.785	12427.9
663.32	14521.6
1051.12	10965.1
611.818	7254.26
734.46	7314.69
1011.22	39695.7
818.976	10202.2
1082.39	35366.9
513.256	905.948
544.706	8749.98
545.768	44133.7
576.973	39843.4
535.445	9170.3
563.349	24866.4
595.984	1338.14
562.515	18939.7
609.549	24470.7
542.528	4763.91
626.747	18633.6
665.032	3722.35
645.15	4509.61
716.276	7170.39
620.702	3705.4
818.172	10170.1
978.936	2370.12
949.662	7080.83
762.478	11250.8
810.274	8151.55
616.706	11826.4
679.326	6628.05
696.204	12497.8
569.686	6432.04
534.261	7794.79
934.97	2943.56
962.017	18972.5
683.366	17066.7
637.131	16416.1
1021.13	4731.12
630.225	14254.2
717.771	30079.1
615.761	1388.2
697.872	5885.89
772.02	12791
665.948	15806.2
691.136	10890.6
686.506	32795
545.417	30452.8
589.097	15728.4
641.371	18343.2
965.069	17394.6
771.434	13495.9
674.995	5985.68
658.544	33959.3
700.565	30778.8
717.674	12810.2
715.763	27532.7
616.192	23398.1
747.494	9691.74
696.291	7436.82
668.622	34465.1
571.564	11605.7
567.879	15131.1
512.289	10102.8
622.696	8432.89
623.862	16806.8
626.485	11030.8
651.503	15015.8
662.766	6330.23
588.444	8232.01
637.842	5596.45
796.607	2430.19
544.196	3913.41
712.451	2453.84
638.262	13560.2
590.475	27855.1
589.738	30099.3
923.422	29665.7
1090.99	4344.99
762.884	22791.6
614.374	36981.2
891.736	6767.47
910.17	31545.4
626.717	1280.73
607.107	7826.69
910.985	16082.7
905.607	863.812
706.892	27058.3
642.342	7805.74
936.59	29366.3
669.654	9424.69
837.491	10619.4
774.634	1259.53
672.28	13437.8
765.325	10172.7
694.817	4022.79
710.087	5484.15
610.337	2403.45
595.788	2534.35
510.803	2553.66
516.986	2978.77
560.621	2632.9
620.977	5094.76
676.644	18130.8
653.007	3362.6
697.132	5177.59
611.512	11091.6
683.617	11678.1
642.766	10368.7
786.418	10667.5
782.76	8977.82
675.237	22491
934.569	3204.95
650.899	2571.92
580.826	11630.3
889.129	20313.7
1013.86	11024.7
566.116	29012.2
799.005	4493.64
596.34	1212.71
555.017	1906.05
551.157	1526.57
541.38	8032.06
574.808	9157.02
540.669	10792.5
580.532	21860.7
574.78	4995.38
558.708	11945.8
589.961	7288.18
573.405	6682.52
580.274	4810.37
693.427	25428.7
592.674	18896.8
638.253	5232.5
581.37	11333.3
655.601	34954.9
656.183	16771
683.951	25696
680.691	35317.8
637.206	2654.89
631.049	20513.3
640.271	35201.4
591.601	13778.7
810.838	36715.3
591.286	30531.2
859.758	20519.6
788.092	12935.3
628.031	34727.2
715.831	18975.6
739.688	6349.47
835.417	4795.76
975.288	6631.13
1188.5	20139.2
1204.3	13419.9
746.09	9617.53
718.119	9555.07
655.592	18147.1
844.23	14602.8
879.035	26417.2
801.616	30174.9
713.478	25781.9
566.742	38150
1082.51	35841.3
576.755	8280.31
606.314	33276.6
730.822	11346.9
581.133	15046.9
620.907	27085.4
617.168	5024.71
654.841	12844.3
608.341	5998.26
659.509	5202.92
762.07	4434.1
823.746	3089.45
615.325	3783.47
725.241	2293.71
565.766	3318.3
948.908	17995.6
676.263	3255.72
616.055	5875.63
603.586	14154.7
941.303	6707.98
727.679	11228.6
688.711	6574.36
712.9	1126.51
625.48	5556.47
807.626	33211.7
984.737	13906.9
891.603	37517.1
818.755	35307.7
939.752	882.489
673.176	925.021
592.055	6569.83
759.549	39186.5
858.335	936.794
780.255	1013.53
647.94	6406.97
620.113	4442.04
570.449	8638.8
634.553	19043.6
575.912	14425.8
610.482	24736.8
598.498	3241.36
639.266	29064.2
559.503	9520.73
594.31	38674.5
547.377	36915
533.639	13470.5
552.166	10440.4
586.531	33318.7
693.143	21311.3
603.493	28335
665.68	12884
791.711	8931.83
707.284	7437.26
822.114	12903.9
694.325	5048.74
896.777
1076.65
645.657
1200.49
852.404
798.622
609.972
950.219
700.899
880.317
681.4
647.65
566.955
575.507
554.1
671.104
572.704
748.01
704.478
761.13
592.112
756.994
614.481
923.459
792.6
591.8
770.059
717.342
586.961
781.503
663.392
918.402
749.007
613.786
1100.07
902.167
809.199
786.378
877.018
826.291
670.616
799.699
893.959
646.771
601.649
821.227
743.075
858.622
864.091
854.305
1105.58
934.348
570.854
701.831
583.394
790
767.475
641.249
658.748
824.317
618.089
745.927
852.491
677.173
740.75
798.722
705.426
729.311
746.154
728.489
642.784
629.331
598.532
589.583
615.147
658.469
547.726
535.909
525.692
537.636
563.7
638.271
618.795
653.058
618.491
622.204
591.075
699.713
702.979
648.119
624.954
665.112
1050.39
674.766
964.848
1459.94
3078.95
1093.71
805.857
537.369
661.566
914.321
1015.21
920.29
654.635
807.956
673.536
988.586
977.61
612.522
915.541
825.244
936.901
992.808
711.064
689.591
688.543
616.156
713.878
565.111
647.829
813.123
831.887
876.431
1003.29
581.816
924.228
1059.76
603.564
897.363
1100.16
1018.69
677.948
862.467
980.183
694.629
938.802
1067.93
1030.16
624.573
1076.6
785.131
670.615
870.748
746.095
797.691
657.572
554.74
570.156
582.111
877.857
773.193
717.768
647.014
858.465
728.861
802.652
764.808
699.945
745.053
709.488
856.657
808.377
598.939
554.045
510.96
696.749
581.302
576.704
587.199
655.329
594.597
630.041
719.765
736.803
560.705
625.223
788.041
888.1
955.405
1117.19
976.475
1119.07
850.948
1137.46
721.406
664.17
807.845
849.775
758.678
709.189
708.269
564.898
725.506
752.794
563.041
782.827
683.757
728.626
911.636
908.959
601.876
631.299
887.421
1066.47
1311.11
956.205
551.153
659.683
632.904
997.865
600.478
603.131
564.779
534.218
534.555
511.691
548.726
602.894
728.515
609.394
705.5
669.324
664.957
652.23
836.018
953.599
605.194
1003.52
586.751
1058.86
893.239
659.71
912.569
1020.56
1000.3
1120.09
740.757
767.688
963.87
783.24
1008.02
627.373
914.718
682.36
647.976
971.422
608.72
700.946
669.218
600.776
569.183
648.607
668.34
673.702
720.014
754.941
822.444
1251.2
1104.77
883.687
726.573
853.523
726.966
619.122
794.287
804.207
740.983
638.278
613.52
573.579
548.83
532.544
591.206
600.289
571.511
559.637
574.141
692.816
590.946
615.942
627.925
692.17
684.483
617.672
651.342
702.711
644.092
780.368
1019.61
667.42
588.155
787.056
617.659
673.16
1003.16
892.301
1000.09
686.341
731.094
598.495
