# Supplementary material for: Bacterial chromosome conformation and cell-free gene expression in synthetic 2D compartments
Source: Nat Commun. 2025 Nov 14;16:10026. doi: 10.1038/s41467-025-65249-2 (PMC12618494; doi:10.1038/s41467-025-65249-2)
Supplement: Supplementary file 11 — Source Data [file 41467_2025_65249_MOESM11_ESM.zip › source-data/figure-data/FigS11/HU-MukB-lysis-degradation.xlsx]

## Sheet: Sheet1
Time (min)	mukB-roi1	HU-roi1	Time (min)	mukB-roi2	HU-roi2	Time (min)	mukB-roi3	HU-roi3	Time (min)	mukB-roi4	HU-roi4
0	259.911	10839.5	0	31.8402	1488.78	0	241.873	7416.25	0	68.3776	1987.82
0.0416667	261.814	10620.3	0.0416667	37.3695	1496.95	0.0416667	216.215	7361.14	0.0416667	61.7818	1970.64
0.0833333	246.373	12516	0.0833333	28.3033	1534.69	0.0833333	215.795	8248.95	0.0833333	60.6188	1767.5
0.125	216.143	15639.5	0.125	29.471	1439.24	0.125	175.14	9185.36	0.125	70.1356	1457.1
0.166667	268.532	16779.1	0.166667	35.8697	1267.85	0.166667	207.173	8479.05	0.166667	63.2316	1173.39
0.208333	218.027	14134.3	0.208333	29.5509	1421.29	0.208333	188.868	8507.16	0.208333	73.5666	1586.35
0.25	213.016	10115.6	0.25	31.5413	1526.4	0.25	182.022	6668.04	0.25	85.4388	1950.48
0.291667	248.142	10035.3	0.291667	34.3522	1514.69	0.291667	212.642	6646.91	0.291667	58.6708	1971.77
0.333333	205.842	9702.73	0.333333	35.2515	1417.93	0.333333	181.283	6568.33	0.333333	81.0666	1874.45
0.375	209.225	9953.7	0.375	32.7811	1444.52	0.375	182.562	6565.67	0.375	87.2669	1882.03
0.416667	233.122	9926.59	0.416667	33.3815	1433.7	0.416667	203.155	6582.92	0.416667	72.0519	1896.03
0.458333	204.525	10189.2	0.458333	33.6313	1484.57	0.458333	173.952	6619.49	0.458333	92.5117	1881.96
0.5	172.946	12275.3	0.5	41.8926	1687.23	0.5	155.445	7486.39	0.5	83.1147	1988.17
0.541667	226.176	10447.6	0.541667	30.6733	1529.08	0.541667	196.387	6842.99	0.541667	80.3547	1938.59
0.583333	230.585	10451.2	0.583333	39.8209	1563.41	0.583333	225.962	6893.14	0.583333	72.2087	1985.82
0.625	196.013	10318.5	0.625	35.4265	1590.89	0.625	197.299	6827.47	0.625	72.5652	1964.95
0.666667	216.105	10509	0.666667	36.0843	1680.57	0.666667	184.948	6966.98	0.666667	74.3723	2007.74
0.708333	226.961	10020.2	0.708333	34.5406	1668.06	0.708333	191.829	6689.54	0.708333	70.6483	1914.22
0.75	191.862	10548	0.75	38.6673	1710.56	0.75	224.354	7240.76	0.75	75.3404	1947.32
0.791667	193.675	11071.1	0.791667	29.9387	1749.81	0.791667	189.872	7653.81	0.791667	69.0249	1971.66
0.833333	232.457	11532.7	0.833333	39.6833	1637.26	0.833333	242.887	8634.39	0.833333	59.4908	1616.13
0.875	234.179	9672.66	0.875	37.793	1697.51	0.875	232.287	6684.3	0.875	48.3239	1438.96
0.916667	259.909	9645.01	0.916667	37.1039	1409.73	0.916667	236.241	7052.39	0.916667	60.4569	1264.09
0.958333	267.912	10939.7	0.958333	37.8656	1335	0.958333	223.868	8579.92	0.958333	53.7183	1266.85
1	240.301	10703.2	1	40.2849	1341.65	1	207.857	8786.31	1	59.6962	1266.54
1.04167	228.178	9999.36	1.04167	30.2935	1316.02	1.04167	195.722	7410.66	1.04167	53.6933	1214.19
1.08333	242.048	9980.46	1.08333	42.3225	1335.79	1.08333	215.257	7322.23	1.08333	67.6718	1187.25
1.125	240.475	10124.1	1.125	38.4725	1397.4	1.125	200.13	7208.72	1.125	64.5628	1205.53
1.16667	239.982	10272	1.16667	41.4774	1515.36	1.16667	221.831	6854.59	1.16667	67.4408	1292.56
1.20833	246.28	12229.9	1.20833	58.6455	1342.07	1.20833	248.092	8911.52	1.20833	6.99125	1310.41
1.25	217.446	14220	1.25	29.4774	1460.49	1.25	237.953	10376.7	1.25	-13.8326	671.011
1.29167	23.3419	5552.29	1.29167	47.7588	2010.75	1.29167	212.629	7980.1	1.29167	-3.9591	393.652
1.33333	21.3275	3327.9	1.33333	43.2251	2139.52	1.33333	182.181	6942.64	1.33333	-8.3695	242.834
1.375	20.7975	2085.69	1.375	48.1189	2088.67	1.375	196.734	9589.22	1.375	-3.7865	209.935
1.41667	11.945	1505.7	1.41667	28.029	1913.36	1.41667	145.851	9114.71	1.41667	-8.67505	165.231
1.45833	18.9559	1433.79	1.45833	45.7571	2100.96	1.45833	217.031	7343.26	1.45833	-12.8331	148.15
1.5	22.2277	1098.53	1.5	45.8159	1899.78	1.5	233.78	8402.86	1.5	-6.0023	129.501
1.54167	16.1277	888.412	1.54167	45.3812	2087.93	1.54167	236.123	7810.03	1.54167	-4.4173	115.294
1.58333	25.5841	710.683	1.58333	48.7258	2182.43	1.58333	236.429	6757.66	1.58333	-0.76285	226.763
1.625	9.9701	682.597	1.625	46.2364	2210.2	1.625	204.972	7140.91	1.625	-10.5319	188.618
1.66667	19.6286	644.937	1.66667	45.4494	2185.85	1.66667	229.149	7155.18	1.66667	-11.2324	193.961
1.70833	16.3501	593.671	1.70833	46.3563	2134.46	1.70833	229.867	7733.26	1.70833	-6.3279	164.281
1.75	18.0856	517.119	1.75	48.733	2162.55	1.75	246.209	7406.96	1.75	-9.0114	144.942
1.79167	14.2518	459.865	1.79167	46.9709	2182.48	1.79167	240.852	7432.83	1.79167	-7.29115	136.877
1.83333	18.3899	387.23	1.83333	42.6525	2133.42	1.83333	231.154	7284.52	1.83333	-9.2811	127.642
1.875	17.2949	365.9	1.875	45.0596	2038.96	1.875	229.772	7889.66	1.875	-6.79315	111.996
1.91667	7.6429	392.834	1.91667	36.1174	1782.82	1.91667	239.722	9778.53	1.91667	-9.1511	160.317
1.95833	13.3548	365.152	1.95833	41.7388	1411.35	1.95833	214.177	8948.28	1.95833	-10.5632	134.771
2	26.3705	333.015	2	50.6121	2219.99	2	230.389	7092.81	2	-1.13545	120.165
2.04167	19.8685	333.913	2.04167	46.1997	2235.78	2.04167	221.822	7281.44	2.04167	-6.63545	140.427
2.08333	11.5025	314.333	2.08333	35.961	2221.99	2.08333	180.415	8810.9	2.08333	-8.97545	109.478
2.125	23.5581	266.831	2.125	40.8936	1684.74	2.125	185.304	8309.87	2.125	2.2651	96.8482
2.16667	4.0526	237.542	2.16667	36.5759	2219.76	2.16667	191.765	7492.87	2.16667	-15.1034	87.4372
2.20833	17.5782	207.136	2.20833	41.8598	2205.61	2.20833	223.24	8138.1	2.20833	-4.9438	76.5902
2.25	18.7422	179.845	2.25	45.8345	2154.37	2.25	95.7902	6757.07	2.25	-9.8178	58.3338
2.29167	18.3412	204.043	2.29167	41.4515	2259.29	2.29167	31.0452	3941.96	2.29167	-10.3058	61.7996
2.33333	19.1741	184.03	2.33333	42.8541	2117.48	2.33333	26.5201	1607.6	2.33333	-6.25995	56.9716
2.375	16.5221	175.567	2.375	33.2916	1917.54	2.375	21.7521	1030.14	2.375	-3.51895	68.0542
2.41667	12.2021	135.17	2.41667	2.41445	1867.7	2.41667	20.5281	654.581	2.41667	-7.90295	49.8492
2.45833	16.4261	140.092	2.45833	4.5126	212.759	2.45833	26.2481	486.534	2.45833	-10.2209	46.1442
2.5	17.7074	121.763	2.5	8.1968	117.415	2.5	21.5584	358.662	2.5	-7.4456	61.0913
2.54167	16.0562	125.67	2.54167	3.95085	110.611	2.54167	24.3602	343.322	2.54167	-9.31375	51.7391
2.58333	10.5212	114.649	2.58333	-1.768	112.286	2.58333	12.6232	255.858	2.58333	-13.9988	41.1133
2.625	10.0752	119.409	2.625	5.9458	111.817	2.625	16.1772	216.047	2.625	-5.4588	46.6941
2.66667	15.2332	89.9925	2.66667	6.0355	94.3975	2.66667	15.5612	176.631	2.66667	-9.2188	40.6885
2.70833	11.5049	86.1775	2.70833	0.1241	82.0365	2.70833	11.0119	151.436	2.70833	-10.4911	40.4595
2.75	16.1994	84.369	2.75	1.3146	71.492	2.75	20.1224	155.645	2.75	-6.0556	33.915
2.79167	15.7864	76.053	2.79167	6.0076	66.586	2.79167	22.2594	147.286	2.79167	-6.5116	41.089
2.83333	12.8386	81.3243	2.83333	3.0087	71.8063	2.83333	20.9896	177.588	2.83333	-10.3674	35.1013
2.875	12.8581	79.2768	2.875	10.0247	74.5008	2.875	22.2791	155.271	2.875	-5.3119	38.4768
2.91667	16.4686	84.9952	2.91667	6.5779	90.6392	2.91667	22.2436	138.257	2.91667	-6.4424	41.3972
2.95833	17.0505	68.0222	2.95833	4.8088	70.1732	2.95833	21.1835	118.029	2.95833	-3.7005	34.6512
3	20.2295	81.8938	3	6.8419	76.0878	3	23.8555	113.898	3	-6.6345	42.4658
3.04167	9.1745	76.5181	3.04167	-0.123	68.8201	3.04167	11.0935	97.9951	3.04167	-8.7215	33.8091
3.08333	16.0789	67.5007	3.08333	7.9673	73.1487	3.08333	20.8369	92.4207	3.08333	-4.7511	34.8357
3.125	11.6974	68.9613	3.125	1.2135	62.3133	3.125	16.0324	85.5883	3.125	-8.7686	25.8673
3.16667	11.0764	77.7127	3.16667	0.6287	80.5807	3.16667	17.7144	94.3427	3.16667	-10.6916	38.3197
3.20833	15.5513	61.3023	3.20833	5.7606	59.9843	3.20833	17.0113	80.2273	3.20833	-5.4957	29.9943
3.25	18.4413	79.3583	3.25	6.1144	64.8863	3.25	20.0823	87.2283	3.25	-4.3297	40.4313
3.29167	13.427	70.6129	3.29167	-0.6568	64.3529	3.29167	13.826	83.5309	3.29167	-8.276	37.5499
3.33333	10.607	65.7529	3.33333	7.9475	59.0159	3.33333	15.525	79.1989	3.33333	-9.404	33.5079
3.375	14.428	68.5379	3.375	5.2039	62.8219	3.375	18.701	86.9989	3.375	-7.372	29.8799
3.41667	16.3734	58.1113	3.41667	4.92465	64.1583	3.41667	20.3345	82.1123	3.41667	-8.18355	30.3813
3.45833	14.8144	57.6359	3.45833	4.72195	61.7089	3.45833	18.5625	90.8239	3.45833	-13.9876	29.7809
3.5	17.0611	57.5569	3.5	4.33375	51.2399	3.5	26.4061	108.842	3.5	-4.46885	29.2219
3.54167	16.9281	65.5098	3.54167	7.29765	28.1478	3.54167	25.6061	90.1198	3.54167	-6.83085	31.1918
3.58333	12.7051	58.0508	3.58333	1.4203	30.4048	3.58333	24.4081	112.023	3.58333	-8.2469	31.8268
3.625	14.3956	64.8176	3.625	7.04515	29.3856	3.625	25.8936	113.363	3.625	-4.61935	30.2456
3.66667	18.2198	64.6298	3.66667	7.83595	28.2488	3.66667	21.7858	104.693	3.66667	-6.43025	25.9988
3.70833	14.8918	64.4828	3.70833	3.86225	23.6668	3.70833	22.0708	101.838	3.70833	-10.5502	26.5578
3.75	14.7636	65.9365	3.75	4.7347	31.4875	3.75	22.5406	122.263	3.75	-4.1434	31.4195
3.79167	12.2747	61.9909	3.79167	1.6637	26.8739	3.79167	20.2327	108.905	3.79167	-8.5633	30.8209
3.83333	10.1364	63.3303	3.83333	2.8486	24.2783	3.83333	18.4944	112.197	3.83333	-6.1746	24.2293
3.875	15.5484	61.4366	3.875	2.7336	29.1856	3.875	19.8414	102.374	3.875	-8.3706	35.1326
3.91667	14.6548	63.1453	3.91667	8.3486	27.6693	3.91667	17.5458	81.5003	3.91667	-7.0212	29.5953
3.95833	13.8787	64.4061	3.95833	5.1137	23.7181	3.95833	22.1847	79.4411	3.95833	-1.4043	32.9271
4	7.5874	58.1987	4	2.0833	26.6667	4	15.5514	69.4947	4	-8.6666	32.3707
4.04167	14.4374	56.4247	4.04167	6.3084	26.2587	4.04167	18.0214	67.1527	4.04167	-5.7546	32.1947
4.08333	13.1479	51.7303	4.08333	7.9848	30.0383	4.08333	14.7059	70.4243	4.08333	-2.3771	45.8633
4.125	11.5944	59.5671	4.125	3.0906	42.3161	4.125	16.1974	62.0491	4.125	-4.1536	117.759
4.16667	20.6635	54.9143	4.16667	5.6937	21.3143	4.16667	22.8215	64.2573	4.16667	-3.8585	26.5353
4.20833	14.8374	65.4351	4.20833	4.9796	31.3061	4.20833	20.7584	85.7961	4.20833	-5.2446	37.6351
4.25	17.3444	54.7603	4.25	8.2993	28.1473	4.25	21.3844	82.4543	4.25	-3.9546	31.8033
4.29167	15.1132	57.2963	4.29167	6.137	29.6063	4.29167	23.0602	86.4183	4.29167	-4.5338	64.6613
4.33333	5.695	56.6871	4.33333	1.3994	22.9561	4.33333	14.418	80.5131	4.33333	-7.331	32.8361
4.375	15.7772	53.2071	4.375	4.636	20.1281	4.375	19.5192	65.8761	4.375	-3.2458	69.5191
4.41667	10.0154	59.8314	4.41667	1.85395	24.6384	4.41667	20.6534	89.2864	4.41667	-10.8876	29.7914
4.45833	14.9724	63.0914	4.45833	7.46695	22.6744	4.45833	18.5234	99.5614	4.45833	-4.85865	30.5674
4.5	15.1264	73.7375	4.5	11.5791	31.3895	4.5	26.3704	80.6935	4.5	-2.33665	34.8575
4.54167	10.9469	66.5408	4.54167	5.0606	21.8438	4.54167	16.9829	86.4108	4.54167	-7.9781	24.8958
4.58333	9.3279	67.3646	4.58333	5.2156	30.1456	4.58333	18.4009	77.4286	4.58333	-13.5121	34.2586
4.625	14.7099	62.8996	4.625	8.92685	28.1396	4.625	16.5119	61.1546	4.625	-6.14315	28.5396
4.66667	11.4029	63.3841	4.66667	2.66375	28.3971	4.66667	16.4719	56.0841	4.66667	-4.94115	28.9921
4.70833	10.2369	59.7501	4.70833	2.44155	27.1951	4.70833	17.1909	60.4181	4.70833	-9.95515	28.1391
4.75	17.7077	63.7404	4.75	8.8044	30.4584	4.75	22.8257	63.9384	4.75	-3.8093	33.4784
4.79167	9.55345	58.9173	4.79167	-0.15875	29.3623	4.79167	14.7175	59.5553	4.79167	-7.67855	27.6803
4.83333	18.4885	65.1083	4.83333	5.23895	24.9653	4.83333	22.3415	64.0773	4.83333	-6.19455	30.3743
4.875	15.9195	62.9483	4.875	6.45145	23.9013	4.875	19.2785	55.0553	4.875	-4.29755	25.8863
4.91667	10.0411	73.67	4.91667	-4.35775	35.977	4.91667	15.206	67.433	4.91667	-15.6189	34.8
4.95833	11.0328	61.7617	4.95833	5.83525	21.6687	4.95833	19.0038	56.0417	4.95833	-7.44715	24.1967
5	11.4418	75.0372	5	3.09355	27.5102	5	18.1669	81.3932	5	-6.21115	36.0602
5.04167	12.7079	55.1627	5.04167	-0.02825	16.7617	5.04167	14.8418	90.5217	5.04167	-10.8501	21.4337
5.08333	15.1248	73.8372	5.08333	2.4773	29.8482	5.08333	19.8458	88.5122	5.08333	-7.0102	35.0322
5.125	10.2688	54.1611	5.125	6.6293	14.7961	5.125	19.6228	67.4061	5.125	-6.8282	17.3481
5.16667	11.91	67.0976	5.16667	4.1794	26.8826	5.16667	21.208	79.9096	5.16667	-8.091	41.9986
5.20833	14.184	58.1974	5.20833	6.191	20.7394	5.20833	19.355	69.1064	5.20833	-6.39	29.5914
5.25	13.654	64.8226	5.25	8.21785	19.2636	5.25	21.309	53.1476	5.25	-6.76595	22.3706
5.29167	11.611	66.9314	5.29167	6.55125	19.7414	5.29167	21.738	70.1684	5.29167	-3.69295	25.1764
5.33333	17.4047	63.0326	5.33333	4.24005	25.4186	5.33333	18.4536	58.3776	5.33333	-9.32835	27.5326
5.375	14.6486	71.298	5.375	4.64255	24.846	5.375	20.9196	54.906	5.375	-2.64435	26.755
5.41667	14.5794	61.927	5.41667	3.03175	20.38	5.41667	21.2534	48.053	5.41667	-9.65265	19.85
5.45833	17.3234	90.6535	5.45833	3.69355	30.5415	5.45833	18.1164	57.4945	5.45833	-8.21865	32.9585
5.5	19.3315	73.4375	5.5	5.06315	20.6665	5.5	17.4554	47.2215	5.5	-6.27355	22.7925
5.54167	19.4061	86.2015	5.54167	6.5363	23.0955	5.54167	21.9881	51.2395	5.54167	-5.7769	29.2425
5.58333	9.301	88.4325	5.58333	-3.2164	25.3345	5.58333	13.061	51.9945	5.58333	-9.87	27.7105
5.625	15.216	76.0992	5.625	4.3187	24.3302	5.625	23.8	51.4672	5.625	-4.042	23.3542
5.66667	17.5271	100.705	5.66667	7.37655	24.6703	5.66667	24.6841	61.3293	5.66667	-4.20995	34.8753
5.70833	10.5256	89.4162	5.70833	2.9558	26.8012	5.70833	18.3126	55.6102	5.70833	-8.9454	25.1242
5.75	14.2691	87.1553	5.75	5.84345	26.3643	5.75	21.1651	57.0403	5.75	-5.29295	24.6043
5.79167	9.25005	94.7543	5.79167	5.25195	20.1733	5.79167	17.4261	47.5483	5.79167	-9.59695	23.3173
5.83333	9.70605	98.9763	5.83333	4.25105	24.5803	5.83333	20.5181	55.9783	5.83333	-8.88795	25.6683
5.875	13.635	89.4143	5.875	6.58535	24.9893	5.875	25.233	54.5043	5.875	-5.93195	31.4103
5.91667	13.136	81.0382	5.91667	3.36725	19.8732	5.91667	16.942	48.9962	5.91667	-8.77205	26.7782
5.95833	18.9953	71.6012	5.95833	8.8332	27.8152	5.95833	17.5793	49.2692	5.95833	-7.0857	29.1742
6	11.7745	81.8567	6	4.2835	28.8587	6	19.0305	68.4787	6	-9.3725	36.4967
6.04167	9.8792	71.0387	6.04167	1.8871	24.2507	6.04167	20.1102	81.0347	6.04167	-5.6798	32.2707
6.08333	9.8202	73.5382	6.08333	4.1795	28.9532	6.08333	19.2162	74.8532	6.08333	-6.7568	29.0592
6.125	11.5177	89.5634	6.125	5.12745	23.7194	6.125	20.9557	74.9094	6.125	-8.01535	22.5754
6.16667	15.6262	82.3674	6.16667	9.35195	20.5884	6.16667	22.0152	99.8954	6.16667	-7.43485	27.7224
6.20833	11.7672	87.9022	6.20833	4.50875	22.9012	6.20833	17.9102	93.4062	6.20833	-11.3588	21.3422
6.25	11.3782	104.586	6.25	7.08185	27.6402	6.25	23.3231	94.1722	6.25	-8.28985	28.7062
6.29167	12.518	121.972	6.29167	5.371	27.0789	6.29167	22.126	77.3319	6.29167	-6.138	34.7439
6.33333	11.7953	78.1929	6.33333	5.10375	26.2319	6.33333	21.3943	80.1829	6.33333	-3.28775	22.3309
6.375	14.0563	93.9627	6.375	4.73815	22.8767	6.375	21.6133	89.7317	6.375	-7.06875	22.7717
6.41667	16.3093	94.8427	6.41667	4.23035	27.7407	6.41667	24.3693	95.4207	6.41667	-3.92875	29.3417
6.45833	17.2226	86.2087	6.45833	6.31455	23.5627	6.45833	21.7426	81.8467	6.45833	-2.01635	21.7047
6.5	18.9002	95.0077	6.5	5.88185	27.1977	6.5	17.2733	86.3547	6.5	-5.09475	29.5157
6.54167	11.8202	90.2855	6.54167	7.33245	24.7965	6.54167	19.0362	86.4685	6.54167	-3.70775	25.8095
6.58333	15.7982	89.1065	6.58333	8.40615	27.1835	6.58333	22.4962	62.7455	6.58333	-6.84375	28.4855
6.625	19.1803	87.2978	6.625	8.68625	24.5988	6.625	19.8173	69.7328	6.625	-8.02675	23.3218
6.66667	9.1075	91.6978	6.66667	2.5816	27.1538	6.66667	12.4375	77.5318	6.66667	-8.6975	24.1268
6.70833	12.6965	93.0811	6.70833	4.71565	24.7611	6.70833	24.2505	72.6681	6.70833	-3.16045	27.3031
6.75	8.8455	84.6182	6.75	0.7521	28.0172	6.75	17.8715	54.4422	6.75	-7.4565	26.1472
6.79167	22.4295	81.6772	6.79167	8.78475	21.1552	6.79167	24.1955	53.0292	6.79167	1.07755	23.6452
6.83333	13.2626	89.7306	6.83333	3.20705	28.1186	6.83333	19.7806	49.3356	6.83333	-9.70345	28.3616
6.875	14.9516	86.2047	6.875	7.1094	25.1647	6.875	21.2806	55.7477	6.875	-3.9134	26.8647
6.91667	14.9626	113.11	6.91667	8.3511	27.2997	6.91667	20.3446	61.7727	6.91667	-9.3604	24.1267
6.95833	15.876	114.831	6.95833	4.4654	23.8161	6.95833	20.345	48.1551	6.95833	-6.345	28.2941
7	15.2271	112.124	7	3.14485	26.5551	7	17.3822	67.4311	7	-5.12285	27.4711
7.04167	18.324	113.212	7.04167	11.6136	26.29	7.04167	23.678	56.765	7.04167	-3.666	24.96
7.08333	10.2079	133.538	7.08333	-0.61135	24.817	7.08333	11.8999	45.768	7.08333	-14.404	28.285
7.125	12.9663	145.107	7.125	3.72295	24.9889	7.125	21.3553	50.7429	7.125	-6.03575	25.9969
7.16667	10.6103	102.905	7.16667	6.2632	25.2104	7.16667	19.7143	54.8014	7.16667	-7.7517	24.0394
7.20833	12.0153	108.109	7.20833	4.9932	23.2864	7.20833	18.5273	49.8974	7.20833	-8.9307	19.3734
7.25	10.8353	197.272	7.25	4.425	24.6404	7.25	16.9573	68.8504	7.25	-6.9587	27.2424
7.29167	8.7091	178.181	7.29167	1.8401	21.9006	7.29167	14.5121	68.8916	7.29167	-10.1009	20.8136
7.33333	12.5915	162.997	7.33333	4.2164	24.6886	7.33333	17.8935	55.3516	7.33333	-7.8875	22.2756
7.375	10.0355	153.675	7.375	3.1063	23.5021	7.375	15.4715	67.6961	7.375	-9.6815	25.2971
7.41667	8.7736	152.004	7.41667	2.2954	24.4081	7.41667	17.4696	80.9921	7.41667	-12.0534	24.5671
7.45833	10.1694	134.474	7.45833	0.8724	26.6391	7.45833	15.8364	78.3661	7.45833	-9.2236	26.0381
