# Supplementary material for: Bacterial chromosome conformation and cell-free gene expression in synthetic 2D compartments
Source: Nat Commun. 2025 Nov 14;16:10026. doi: 10.1038/s41467-025-65249-2 (PMC12618494; doi:10.1038/s41467-025-65249-2)
Supplement: Supplementary file 11 — Source Data [file 41467_2025_65249_MOESM11_ESM.zip › source-data/figure-data/FigS10/Results-rpoC.csv]

	Mean1	Mean2	Mean3	Mean4	Mean5
1	7784.168	4348.520	4133.460	3734.883	2641.097
2	7880.670	4260.263	4146.318	3698.389	2579.192
3	7706.392	4274.706	4437.841	3608.323	2568.442
4	7591.971	4235.597	4145.447	3836.327	2656.765
5	7554.695	4211.980	4282.150	3671.403	2541.381
6	7591.662	4225.394	4337.832	3587.746	2549.082
7	7754.484	4228.380	4125.710	3781.852	2574.376
8	7707.336	4131.071	4198.785	3542.498	2563.372
9	7709.704	4098.049	4245.566	3506.314	2538.704
10	7480.657	4210.204	3998.843	3553.631	2517.341
11	7568.135	4103.009	4258.097	3626.009	2525.069
12	7678.622	4089.051	4346.022	3552.686	2465.785
13	7505.905	4117.155	4133.843	3574.135	2528.159
14	7209.234	4043.838	4273.009	3527.861	2419.535
15	7530.082	4067.113	4249.033	3481.805	2490.429
16	7773.566	4048.863	4375.772	3687.135	2529.403
17	7695.208	3974.482	4376.929	3744.046	2492.942
18	7766.639	3969.535	4342.790	3812.847	2462.341
19	7523.186	3878.015	4412.549	3721.938	2498.423
20	7912.396	3866.715	4318.690	3710.918	2503.168
21	7876.832	3922.980	4442.650	3839.662	2380.569
22	7773.299	3893.268	4353.064	3741.126	2475.960
23	7821.588	3898.982	4292.880	3638.524	2412.504
24	7962.097	3904.000	4362.356	3838.710	2456.808
25	8156.363	3885.958	4390.491	3834.168	2534.436
26	8124.073	3858.887	4422.474	3891.889	2527.265
27	8203.009	3982.993	4390.053	3746.015	2447.330
28	8156.498	3895.872	4504.259	3790.033	2517.664
29	8096.925	3864.602	4388.146	3792.644	2458.792
30	8059.564	3933.668	4481.009	3679.686	2462.752
31	8015.243	3907.765	4360.965	3839.648	2468.726
32	8055.086	3931.473	4401.717	3938.281	2348.836
33	8131.044	3956.781	4280.170	3778.080	2396.283
34	8027.075	3861.226	4349.285	3928.951	2417.312
35	7940.465	3829.243	4468.279	3931.181	2319.821
36	7927.199	3843.217	4526.276	3936.531	2386.781
37	8169.232	3911.560	4095.294	3434.458	2601.697
38	8325.022	3891.914	4265.279	3479.677	2604.416
39	8519.482	3768.131	4308.980	3594.294	2614.212
40	8902.365	3932.367	4272.336	3530.277	2657.692
41	8923.701	3977.009	4235.927	3647.668	2556.476
42	8845.080	3890.907	4329.018	3587.164	2522.774
43	8761.655	3813.655	4374.013	3492.655	2588.427
44	8935.633	3938.631	4319.394	3485.261	2579.715
45	9108.409	3810.296	4283.108	3457.951	2608.825
46	9118.465	3851.208	4157.049	3345.819	2671.810
47	9362.407	3694.726	4233.670	3533.712	2579.803
48	7574.776	3770.732	4369.938	3887.522	2629.761
49	9745.026	3833.263	4826.741	4008.591	2768.119
50	11498.982	3861.279	5097.217	4628.199	2835.781
51	12239.175	3858.881	5478.334	5435.031	2862.128
52	12743.126	3987.122	4373.825	5238.704	2793.507
53	12529.876	3769.881	4182.838	5372.841	2778.825
54	9805.965	3894.834	4177.900	5215.608	2900.148
55	8462.002	3920.108	4156.832	5151.976	2798.765
56	7980.650	3899.909	4157.493	4720.991	2811.243
57	8133.932	3852.533	4207.009	4519.650	2851.761
58	7975.168	4016.823	4089.549	4305.135	2845.042
59	8091.759	3947.515	4031.049	4274.224	2785.628
60	7941.144	3873.774	3947.210	4089.566	2777.308
61	8061.978	4012.279	3879.434	4030.150	2826.458
62	8175.484	4061.903	3898.237	4004.790	2886.456
63	7894.137	4004.816	3987.062	3936.084	2815.299
64	7827.938	3988.830	3862.210	3928.748	2815.434
65	7696.675	3917.551	3845.808	4081.960	2761.540
66	7705.153	4009.644	3929.184	4156.513	2730.385
67	7479.467	4007.918	3854.369	4161.739	2822.662
68	7287.872	3913.270	3718.949	4253.790	2756.719
69	7363.774	3966.969	3733.761	4282.531	2718.460
70	7380.688	4029.522	3735.925	4233.210	2747.031
71	7201.354	3946.883	3680.750	4167.394	2760.777
72	7638.363	3932.374	3741.217	4034.783	2613.759
73	7222.783	3977.783	3707.024	4058.263	2741.920
74	7511.511	3902.438	3606.887	3968.863	2677.243
75	7125.991	3915.321	3518.544	3812.978	2738.728
76	7009.013	3948.774	3553.772	3632.836	2654.569
77	6850.310	3966.097	3396.285	3516.038	2703.046
78	6828.608	3896.396	3345.763	3495.827	2695.232
79	6863.447	3811.655	3414.093	3469.053	2698.389
80	6738.816	3883.035	3371.681	3513.739	2618.405
81	6639.449	3717.217	3224.819	3553.876	2709.931
82	6689.724	3815.982	3167.111	3531.046	2746.679
83	6657.040	3810.111	3178.542	3432.507	2726.341
84	6744.246	3743.111	3194.502	3635.850	2741.106
85	6611.644	3852.476	3242.347	3499.524	2673.639
86	6625.715	3739.332	3351.327	3611.261	2722.139
87	6633.363	3751.580	3105.869	3578.571	2612.031
88	6531.325	3712.407	3106.885	3694.635	2687.259
89	6862.635	3691.810	3171.442	3412.159	2669.405
90	6654.502	3745.383	3147.279	3425.582	2735.732
91	6417.611	3642.086	3080.389	3606.646	2639.511
92	6479.600	3695.013	3131.440	3650.582	2607.626
93	6474.137	3591.115	3181.562	3384.642	2639.998
94	6514.230	3819.493	3144.666	3356.259	2636.241
95	6576.228	3618.383	3203.144	3395.633	2611.546
96	6512.290	3544.571	3148.577	3536.044	2634.246
97	6534.038	3688.892	3176.573	3520.551	2627.867
98	6610.701	3664.540	3162.825	3497.823	2535.790
99	6591.224	3678.405	3163.978	3317.414	2584.394
100	6472.974	3696.471	3192.062	3190.400	2594.403
101	6290.540	3574.785	3114.350	3256.164	2577.235
102	6425.818	3638.923	3104.128	3365.697	2569.292
103	6307.385	3737.153	3067.420	3494.206	2589.221
104	6401.445	3583.580	3111.115	3304.027	2641.044
105	6177.918	3670.633	3011.042	3155.310	2621.248
106	6068.422	3676.418	3000.044	3227.155	2614.106
107	6215.892	3667.551	3041.137	3353.670	2601.774
108	6302.812	3684.513	2978.285	3378.856	2581.529
109	6304.823	3609.726	2941.600	3226.819	2617.184
110	6123.407	3489.465	3007.878	3259.732	2559.325
111	6185.279	3582.832	2949.668	3132.854	2592.622
112	6259.474	3614.593	2968.830	3201.796	2549.055
113	6167.838	3582.075	2975.372	3147.352	2538.856
114	6207.914	3621.462	2953.496	3073.916	2536.113
115	6137.759	3532.358	2945.582	3248.558	2582.316
116	6134.432	3565.412	2866.622	3268.903	2547.865
117	6077.591	3552.274	2898.648	3185.170	2589.128
118	5862.462	3612.863	2953.836	3261.004	2482.664
119	5967.026	3546.690	2855.777	3358.400	2507.892
120	6043.635	3666.190	2893.420	3288.907	2601.396
121	5987.748	3505.462	2891.686	3225.350	2599.102
122	6027.808	3575.075	2768.204	3399.794	2515.533
123	5912.150	3531.750	2869.584	3245.865	2508.982
124	5880.148	3671.876	2894.513	3116.467	2518.573
125	6022.887	3523.958	2825.489	3466.100	2548.737
126	5886.376	3509.179	2843.279	3413.976	2499.637
127	5904.568	3563.876	2766.197	3355.626	2506.283
128	5804.664	3534.938	2782.208	3392.708	2498.485
129	5849.553	3452.892	2754.285	3515.467	2496.872
130	5766.533	3510.425	2881.843	3535.611	2502.925
131	5671.159	3516.292	2781.230	3531.502	2494.690
132	5748.303	3567.998	2796.881	3484.124	2494.122
133	5944.018	3466.801	2869.277	3527.190	2505.299
134	5791.378	3481.374	2733.369	3537.126	2502.662
135	5710.022	3465.785	2710.861	3542.889	2508.777
136	5723.367	3449.493	2721.558	3425.558	2539.285
137	5797.918	3526.993	2649.985	3674.814	2531.509
138	5687.046	3404.843	2705.100	3715.263	2540.805
139	5741.400	3476.420	2805.794	3509.144	2602.427
140	5428.653	3371.423	2710.604	3428.945	2615.912
141	5752.164	3390.108	2704.274	3618.128	2539.084
142	5600.120	3372.024	2795.591	3528.265	2490.398
143	5412.471	3433.825	2716.582	3580.124	2505.976
144	5682.628	3404.531	2734.115	3340.907	2432.330
145	5550.414	3362.425	2698.504	3407.622	2463.407
146	5605.821	3364.055	2670.111	3495.035	2423.208
147	5580.600	3324.248	2663.785	3202.467	2502.279
148	5616.606	3345.909	2688.442	3355.770	2414.066
149	5691.113	3354.427	2656.035	3522.527	2428.496
150	5557.757	3367.210	2691.283	3396.730	2381.398
151	5562.058	3321.628	2677.524	3356.757	2381.619
152	5507.903	3353.889	2620.575	3606.268	2475.246
153	5548.914	3446.241	2565.549	3681.077	2459.405
154	5292.146	3310.701	2684.272	3548.971	2449.940
155	5359.186	3412.051	2692.038	3615.619	2438.199
156	5463.425	3413.018	2672.604	3324.803	2479.827
157	5321.361	3316.100	2708.316	3294.624	2499.350
158	5470.288	3316.237	2551.237	3474.487	2368.794
159	5419.951	3421.925	2635.544	3526.117	2460.584
160	5344.912	3211.159	2585.173	3582.732	2517.644
161	5251.279	3319.232	2617.336	3464.606	2481.405
162	5352.675	3319.666	2593.133	3254.719	2436.181
163	5374.516	3305.425	2602.821	3417.485	2430.500
164	5295.814	3313.686	2586.332	3405.106	2441.038
165	5157.803	3237.973	2609.137	3461.316	2462.184
166	5273.715	3302.199	2535.212	3375.173	2451.469
167	5109.927	3365.750	2509.752	3322.454	2480.077
168	4998.637	3279.688	2581.865	3183.157	2457.834
169	5127.217	3387.644	2513.396	3420.719	2394.398
170	4969.551	3313.918	2555.323	3202.991	2392.759
171	5056.900	3366.489	2581.126	3350.642	2424.013
172	4974.856	3381.872	2545.268	3183.810	2421.954
173	4893.980	3396.290	2601.308	3400.206	2468.993
174	5046.328	3370.608	2568.814	3483.175	2416.062
175	5094.976	3351.699	2580.978	3438.637	2444.146
176	5022.688	3382.075	2628.144	3197.712	2401.825
177	5047.962	3267.500	2524.754	3180.361	2414.334
178	4947.294	3304.730	2506.062	3394.976	2436.396
179	4992.387	3330.195	2598.500	3312.350	2419.923
180	4975.259	3219.863	2616.701	3128.830	2375.927
181	5053.892	3286.330	2529.080	3044.239	2369.281
182	5034.578	3273.469	2579.049	3187.190	2375.027
183	5070.546	3323.471	2598.553	3115.069	2349.834
184	5010.929	3272.246	2584.996	3079.739	2303.049
185	4994.717	3205.940	2583.949	3311.358	2319.670
186	4920.650	3247.595	2538.830	3475.221	2404.856
187	4916.365	3224.170	2516.427	3260.715	2346.746
188	4888.078	3211.949	2526.438	3462.250	2317.097
189	4742.128	3206.699	2553.881	3337.781	2363.365
190	4815.852	3257.321	2550.482	3220.480	2359.549
191	4722.080	3134.438	2563.188	3201.989	2356.387
192	4936.195	3223.613	2461.210	3209.845	2348.712
193	4746.130	3249.852	2546.668	3209.232	2298.743
194	4979.783	3232.805	2574.427	3218.376	2329.308
195	4890.318	3160.852	2446.923	3103.084	2331.998
196	4834.299	3196.695	2474.263	3233.779	2308.942
197	4820.097	3165.998	2469.177	3343.215	2378.058
198	4815.259	3198.925	2518.666	3235.425	2303.562
199	4792.013	3210.427	2512.719	3249.405	2320.808
200	4892.874	3207.246	2530.354	3403.531	2322.498
201	4765.976	3219.746	2492.923	3281.197	2307.412
202	4755.732	3231.715	2492.982	3294.631	2320.038
203	4853.934	3158.350	2477.562	3233.033	2275.104
204	4757.460	3247.352	2520.723	3246.314	2318.358
205	4775.471	3135.155	2451.790	3245.611	2332.692
206	4692.987	3183.498	2486.586	3161.029	2313.343
207	4843.856	3108.250	2452.759	3088.431	2335.750
208	4816.987	3181.772	2382.951	3117.555	2313.783
209	4680.772	3102.666	2459.060	3045.338	2284.931
210	4593.956	3140.675	2439.801	3097.387	2296.117
211	4806.372	3087.108	2456.398	2972.199	2273.009
212	4681.847	3106.719	2436.403	3038.920	2254.799
213	4681.190	3142.177	2413.529	3030.956	2224.980
214	4658.283	3052.073	2438.900	3058.268	2211.927
215	4688.093	3007.752	2385.095	3034.819	2274.690
216	4607.442	3032.186	2422.967	2965.137	2212.243
217	4582.743	3053.312	2460.336	2842.299	2241.916
218	4608.285	3030.159	2395.529	3023.909	2253.723
219	4591.168	3118.500	2444.504	2829.531	2305.281
220	4736.630	3067.759	2358.283	2927.639	2253.945
221	4630.790	3084.431	2359.577	2996.403	2247.971
222	4727.998	3047.903	2411.024	2954.639	2249.586
223	4564.310	3139.073	2457.221	2954.312	2309.701
224	4716.575	3136.398	2406.487	2868.308	2271.416
225	4713.779	3074.372	2357.976	2950.035	2267.338
226	4544.865	3099.549	2391.332	2914.378	2241.263
227	4625.190	3003.265	2354.989	2979.372	2221.473
228	4472.232	3106.376	2424.208	2905.235	2303.726
229	4399.524	3102.524	2335.354	2948.704	2271.212
230	4539.283	3189.394	2382.646	3048.270	2266.861
231	4545.763	3070.704	2375.509	2913.752	2266.591
232	4423.730	3142.292	2388.367	3014.624	2274.126
233	4417.199	3084.392	2425.126	3036.015	2298.907
234	4576.653	3135.659	2358.044	2813.967	2235.697
235	4587.642	3094.748	2341.562	3114.254	2233.246
236	4410.655	3028.394	2404.473	3217.717	2236.832
237	4463.146	3017.049	2348.845	3274.830	2247.533
238	4461.555	2960.907	2325.226	3339.814	2234.184
239	4424.274	2958.442	2313.128	3195.790	2139.639
240	4482.958	2901.325	2300.816	3159.365	2291.009
241	4366.918	2928.226	2304.954	3210.560	2223.750
242	4593.476	3070.675	2308.175	3249.095	2266.553
243	4381.394	3100.655	2346.181	3184.442	2263.889
244	4441.170	3051.973	2353.962	3058.498	2268.290
245	4324.496	2991.549	2331.369	3093.186	2288.896
246	4420.719	3000.354	2333.416	3070.677	2253.077
247	4403.600	3062.142	2339.051	2964.308	2259.754
248	4369.250	2988.077	2303.465	2886.942	2251.409
249	4483.259	3134.515	2245.808	2958.135	2256.055
250	4339.310	2973.217	2257.478	3088.427	2260.555
251	4335.239	3004.270	2252.095	2929.066	2243.423
252	4328.095	3020.372	2282.015	2966.093	2224.562
253	4403.739	2966.261	2338.409	2812.515	2224.635
254	4341.374	2928.383	2295.301	3020.283	2153.476
255	4385.469	3016.819	2200.239	3583.675	2166.821
256	4328.310	2967.166	2246.511	3451.168	2225.069
257	4293.489	2954.277	2239.639	3038.106	2183.011
258	4377.139	2881.777	2232.031	2838.513	2194.414
259	4410.387	3029.515	2198.104	2703.615	2242.192
260	4346.692	2966.956	2169.998	2712.502	2178.197
261	4290.009	2858.985	2224.159	2760.173	2148.509
262	4256.159	2915.852	2272.560	2659.819	2240.662
263	4218.135	2906.427	2256.480	2624.496	2263.080
264	4367.489	2960.666	2287.923	2629.790	2169.471
265	4338.080	2946.969	2286.980	2582.909	2205.936
266	4207.617	2984.962	2273.447	2528.595	2221.429
267	4251.487	3008.847	2238.272	2632.856	2212.655
268	4236.704	2960.434	2287.520	2525.159	2184.887
269	4201.148	3053.270	2244.883	2531.639	2197.535
270	4165.690	2876.923	2242.217	2519.821	2169.327
271	4104.128	2882.586	2253.283	2548.575	2145.493
272	4202.524	3001.173	2213.150	2487.535	2147.925
273	4095.265	2918.077	2152.447	2507.175	2153.566
274	4160.080	2896.558	2215.655	2518.967	2156.332
275	4098.383	2943.819	2194.987	2486.374	2174.175
276	4160.940	3013.400	2211.555	2457.168	2147.086
277	4141.529	2983.692	2211.066	2526.372	2155.522
278	4217.593	2912.208	2213.668	2494.533	2182.153
279	4174.580	2876.721	2136.392	2485.996	2159.772
280	4258.066	2913.186	2107.774	2494.796	2184.529
281	4215.465	2864.290	2138.611	2426.655	2115.644
282	4178.706	2975.847	2170.996	2478.051	2134.642
283	4200.316	2879.440	2032.757	2411.420	2108.726
284	4132.894	2964.394	2072.900	2427.095	2155.569
285	4166.422	2906.308	2026.823	2439.179	2179.560
286	4005.332	2851.642	2051.022	2428.781	2214.192
287	4158.708	2771.535	2067.794	2482.938	2087.779
288	4058.912	2854.741	2019.336	2455.440	2161.865
289	4048.111	2812.009	2035.816	2371.018	2077.416
290	3968.615	2785.648	2076.332	2429.372	2127.522
291	4046.321	2889.832	2086.181	2367.038	2118.558
292	3923.706	2850.500	2092.894	2464.814	2097.314
293	4073.500	2830.763	2114.493	2421.827	2094.073
294	4004.106	2770.577	2077.192	2459.874	2079.013
295	4016.341	2857.044	2085.648	2417.254	2079.996
296	3938.885	2815.281	2072.157	2419.679	2117.451
297	3982.283	2839.272	2039.916	2409.573	2100.465
298	3940.947	2815.122	2068.279	2430.695	2090.765
299	3743.752	2773.049	1976.407	2064.285	2069.894
300	3900.774	2802.226	2129.653	2469.170	2091.471
301	3929.741	2859.584	2090.604	2444.635	2098.726
302	3930.425	2851.841	2061.454	2396.688	2077.285
303	4023.341	2812.027	2066.310	2486.533	2083.031
304	3869.170	2770.666	2108.960	2433.936	2077.854
305	3884.500	2851.215	2082.816	2392.108	2083.013
306	3920.142	2861.518	2057.792	2390.976	2046.409
307	3901.973	2811.201	2060.743	2418.896	2049.783
308	3888.261	2770.896	2006.898	2379.480	1979.153
309	3924.075	2835.292	2076.157	2369.414	2044.168
310	3793.573	2742.166	2010.288	2421.509	2110.263
311	3887.440	2742.909	2040.600	2401.162	2021.880
312	3822.962	2707.210	2027.224	2386.456	2045.398
313	3866.396	2754.210	2049.471	2364.794	2013.221
314	3804.889	2693.827	2035.757	2397.438	2015.854
315	3782.197	2750.723	2072.978	2308.679	2053.341
316	3768.343	2783.166	2029.246	2300.515	2031.038
317	3835.303	2722.265	2069.973	2323.558	2037.991
318	3822.739	2711.735	2064.212	2296.591	2060.896
319	3772.763	2698.294	2022.646	2341.135	2042.493
320	3790.361	2733.615	2045.535	2309.456	2064.221
321	3684.688	2696.095	2024.880	2353.927	2026.943
322	3762.232	2775.827	1980.706	2364.272	2061.498
323	3777.639	2659.991	2022.168	2296.602	2052.982
324	3673.927	2831.259	2040.091	2285.748	2064.487
325	3704.600	2726.053	1966.440	2275.666	2044.934
326	3652.666	2727.212	2026.467	2252.898	2048.938
327	3817.104	2772.434	1959.547	2390.332	2010.449
328	3738.405	2766.500	1976.064	2298.412	2020.752
329	3554.573	2728.876	1973.168	2323.562	2063.356
330	3607.305	2693.507	2027.007	2321.162	2037.263
331	3728.925	2760.330	1990.221	2307.639	1996.361
332	3536.535	2751.715	1988.655	2280.235	1995.732
333	3578.058	2724.832	2027.739	2203.894	2080.500
334	3598.518	2771.330	2009.914	2169.996	2044.102
335	3546.139	2714.622	2017.228	2183.018	2045.434
336	3524.655	2782.358	2013.635	2248.177	2008.246
337	3515.062	2752.830	2055.212	2231.903	2098.330
338	3462.555	2778.931	2051.011	2238.442	2043.120
339	3641.277	2734.442	2027.113	2220.989	2029.909
