# Supplementary material for: Bacterial chromosome conformation and cell-free gene expression in synthetic 2D compartments
Source: Nat Commun. 2025 Nov 14;16:10026. doi: 10.1038/s41467-025-65249-2 (PMC12618494; doi:10.1038/s41467-025-65249-2)
Supplement: Supplementary file 11 — Source Data [file 41467_2025_65249_MOESM11_ESM.zip › source-data/figure-data/FigS10/Results-rpoC-PKA.csv]

	Mean1	Mean2	Mean3	Mean4	Mean5
1	14648.075	4413.750	2763.985	2854.547	8427.774
2	14884.706	4328.777	2714.312	2749.931	8740.082
3	14769.937	4231.651	2675.497	2630.934	8893.479
4	15190.025	4137.583	2609.045	2603.588	9092.239
5	15439.521	3843.506	2481.400	2466.376	8874.691
6	15155.991	3922.428	2541.136	2400.993	9026.911
7	15448.555	4075.368	2447.870	2376.869	9074.185
8	11205.967	3704.561	2269.621	2212.971	7413.541
9	11924.374	3678.346	2288.554	2250.599	7290.575
10	13277.883	3786.368	2347.657	2346.814	8276.096
11	15323.323	3736.822	2293.576	2341.726	8875.377
12	15906.781	3546.808	1973.279	2252.785	9250.897
13	16152.702	2989.154	1040.555	1575.675	9289.452
14	15893.130	1404.736	852.724	1093.423	9750.802
15	17134.307	1148.607	798.521	1023.051	10278.637
16	16988.328	998.434	718.867	969.201	13530.178
17	17467.223	991.324	817.118	978.818	18589.465
18	19029.660	915.341	774.818	911.303	18765.369
19	19928.379	910.769	765.636	884.675	19509.254
20	17758.234	889.720	730.470	858.617	19915.973
21	16777.686	807.420	707.473	851.803	20634.178
22	16473.664	804.893	749.245	836.230	21297.951
23	15198.059	799.371	698.261	732.927	21803.768
24	13558.588	743.426	689.194	792.672	21476.781
25	15173.378	732.453	702.624	751.843	20773.432
26	14434.252	711.703	663.818	801.456	18953.924
27	16385.572	728.849	643.045	745.383	20000.000
28	14525.672	704.396	644.164	716.099	21430.191
29	17242.682	692.027	649.394	761.964	20884.863
30	16333.168	705.701	638.306	714.967	19386.191
31	15058.353	680.898	640.285	706.044	18979.227
32	16135.861	748.277	664.212	697.887	712.712
33	16470.799	732.593	629.091	750.657	699.712
34	17014.908	736.865	637.103	725.401	692.014
35	16109.269	742.577	629.603	679.974	645.274
36	17619.176	695.234	633.055	716.836	668.171
37	16336.739	698.863	655.503	666.715	655.363
38	17852.580	696.000	612.203	723.000	663.740
39	17364.650	716.596	637.870	675.832	651.267
40	17774.223	674.368	639.591	672.693	667.562
41	17144.488	655.920	636.442	678.044	639.808
42	16145.756	696.060	643.148	690.883	644.185
43	15906.281	682.154	631.124	666.398	635.726
44	14824.639	687.522	657.318	661.022	665.171
45	17225.543	664.819	631.967	663.113	629.411
46	16755.682	710.712	650.548	687.496	684.603
47	17340.770	801.275	698.194	713.055	722.267
48	16739.113	794.885	676.773	740.686	659.082
49	18206.482	807.085	691.552	723.252	683.144
50	17638.895	801.712	690.361	791.682	644.890
51	18034.676	743.354	689.636	806.168	645.219
52	19273.051	887.038	686.542	927.219	693.753
53	18798.693	914.753	753.797	1083.672	863.390
54	19489.328	1003.857	763.530	952.073	732.014
55	18570.512	908.445	692.952	926.004	691.500
56	17993.139	849.453	754.503	921.343	668.486
57	15487.315	810.363	692.109	840.478	687.911
58	15870.269	782.044	660.897	776.599	666.918
59	15569.823	752.865	687.230	813.069	672.986
60	16569.773	723.126	665.542	746.186	647.116
61	15464.991	703.143	656.521	747.464	640.342
62	16339.051	679.357	638.036	761.920	659.767
63	15011.702	651.786	616.158	682.376	633.692
64	17081.344	667.313	619.079	678.518	616.390
65	17192.156	651.747	619.970	729.168	634.589
66	16101.853	660.176	630.697	662.734	623.014
67	18381.391	660.937	610.391	674.781	621.884
68	18649.945	656.154	620.255	694.117	611.568
69	18459.131	629.569	645.145	676.668	624.568
70	18320.408	657.805	652.539	690.405	629.589
71	18683.723	647.813	655.306	702.161	636.185
72	18140.121	652.728	692.867	713.263	633.068
73	17935.488	679.893	649.436	661.993	663.589
74	17828.504	672.838	643.888	661.891	639.822
75	17037.043	689.525	636.494	700.858	665.247
76	17167.887	913.948	712.164	820.894	652.473
77	17290.799	708.978	676.770	792.690	665.219
78	17185.588	731.591	692.915	695.628	627.589
79	15476.109	690.321	684.055	788.456	648.130
80	15307.786	708.280	652.615	730.730	614.151
81	14941.159	675.701	686.470	755.077	660.048
82	14587.239	693.775	689.212	764.120	637.507
83	14859.752	703.492	725.024	776.423	665.815
84	14501.509	730.511	697.306	749.529	676.411
85	14897.033	742.327	714.727	780.861	648.959
86	15036.193	764.173	774.621	950.332	681.815
87	12470.277	800.706	758.624	879.639	687.582
88	12083.949	754.327	733.130	835.325	662.000
89	1062.588	765.582	742.448	828.128	713.822
90	783.773	826.706	710.761	866.847	702.418
91	739.240	803.143	783.594	900.431	712.603
92	685.639	828.058	773.358	945.135	692.219
93	704.324	852.151	778.385	923.861	657.137
94	723.798	837.107	759.055	911.781	699.829
95	670.374	757.426	795.148	924.730	703.075
96	723.811	779.522	741.685	869.168	674.760
97	677.450	747.923	791.642	857.741	659.788
98	654.945	774.566	713.909	820.252	659.767
99	644.740	741.937	747.791	810.858	687.123
100	683.155	777.434	767.761	854.153	690.534
101	652.223	748.698	749.552	776.788	682.130
102	666.651	711.920	742.921	762.945	667.363
103	654.643	750.184	730.948	884.084	645.384
104	659.357	740.907	730.079	796.551	666.706
105	632.508	696.365	716.833	763.044	635.185
106	624.487	705.310	717.470	766.555	630.411
107	621.176	729.126	738.609	820.467	624.726
108	632.676	698.824	726.148	779.755	647.637
109	626.248	710.187	695.609	802.964	646.616
110	615.903	713.514	689.276	721.299	637.123
111	607.891	673.214	696.530	759.526	670.959
112	619.357	683.920	720.764	724.485	656.849
113	617.147	686.423	710.664	776.350	645.568
114	620.450	689.464	676.879	771.434	616.014
115	622.966	723.409	711.145	724.777	630.788
116	616.471	683.846	712.445	789.434	665.349
117	642.370	657.434	727.609	729.471	650.678
118	619.634	697.659	688.124	764.883	627.486
119	605.639	708.176	684.903	705.799	603.219
120	629.391	678.176	683.679	702.982	634.979
121	615.000	687.261	693.052	756.445	651.808
122	614.013	678.646	669.727	686.157	627.788
123	596.798	665.673	677.912	709.927	621.123
124	595.992	651.206	657.361	728.325	619.952
125	604.172	655.788	663.018	702.391	634.568
126	618.853	667.346	662.448	778.234	625.932
127	584.933	644.698	714.703	714.113	613.158
128	606.962	660.253	638.067	699.168	602.370
129	619.181	646.412	642.433	728.956	611.151
130	588.483	681.745	650.303	660.077	621.253
131	617.399	652.148	688.088	715.945	647.904
132	606.319	667.673	661.500	743.726	618.788
133	585.466	652.299	645.888	699.869	628.815
134	592.223	657.269	619.364	693.741	614.425
135	602.849	645.228	653.527	662.522	618.294
136	589.416	641.896	622.294	693.007	626.507
137	600.803	695.096	667.345	648.321	633.548
138	600.374	652.871	632.797	709.901	658.370
139	607.311	654.923	649.194	701.175	616.247
140	592.567	677.335	668.633	682.664	618.247
141	600.966	652.030	657.503	701.263	601.938
142	601.219	654.758	675.888	686.445	619.712
143	598.286	631.448	625.745	653.708	616.329
144	605.945	616.621	660.876	693.237	623.068
145	597.588	650.104	635.658	674.274	621.274
146	598.429	620.440	635.918	673.996	611.500
147	607.643	671.964	650.191	661.131	644.247
148	602.345	629.742	635.088	654.168	615.952
149	602.416	624.585	636.327	706.865	630.082
150	604.584	653.986	658.991	710.467	590.712
151	600.000	645.066	645.976	646.628	611.288
152	587.332	665.407	631.700	679.931	608.336
153	614.172	670.615	637.545	676.657	582.973
154	613.336	638.887	623.045	659.128	600.658
155	596.504	638.132	652.448	668.847	613.808
156	602.924	640.964	672.027	669.836	636.651
157	583.441	624.668	631.445	675.007	605.966
158	609.748	638.926	650.833	699.701	607.034
159	602.223	644.805	637.421	709.420	609.568
