# Supplementary material for: Bacterial chromosome conformation and cell-free gene expression in synthetic 2D compartments
Source: Nat Commun. 2025 Nov 14;16:10026. doi: 10.1038/s41467-025-65249-2 (PMC12618494; doi:10.1038/s41467-025-65249-2)
Supplement: Supplementary file 11 — Source Data [file 41467_2025_65249_MOESM11_ESM.zip › source-data/figure-data/Fig3+FigS5/Protein-production-counter.xlsx]

## Sheet: Sheet1
Time (min)	Plasmid Rep.1	Time (min)	Plasmid Rep.2	Time (min)	Plasmid Rep.3	Time (min)	Plasmid Rep.4	Time (min)	Plasmid Rep.5	Time (min)	Plasmid Rep.6	Time (min)	Plasmid Rep.7	Time (min)	$\emptyset$ Rep.1	Time (min)	$\emptyset$ Rep.2	Time (min)	$\emptyset$ Rep.3	Time (min)	$\emptyset$ Rep.4	Time (min)	$\emptyset$ Rep.5	Time (min)	$\emptyset$ Rep.6	Time (min)	Genome Rep.1	Time (min)	Genome Rep.2	Time (min)	Genome Rep.3
0	1	0	0	0	0	0	0	0	0	0	0	0	0	0	0	0	0	0	0	0	0	0	0	0	0	0	0	0	0	0	0
0.0166667	1	0.0166667	0	0.0166667	0	0.0166667	0	0.0166667	0	0.0166667	0	0.0166667	0	0.0166667	0	0.0166667	0	0.0166667	0	0.0166667	0	0.0166667	0	0.0166667	0	0.0333333	0	0.0333333	0	0.0333333	1
0.0333333	1	0.0333333	0	0.0333333	0	0.0333333	0	0.0333333	0	0.0333333	0	0.0333333	0	0.0333333	0	0.0333333	0	0.0333333	0	0.0333333	0	0.0333333	0	0.0333333	0	0.0666667	0	0.0666667	0	0.0666667	1
0.05	1	0.05	0	0.05	0	0.05	0	0.05	0	0.05	0	0.05	0	0.05	0	0.05	0	0.05	0	0.05	0	0.05	0	0.05	0	0.1	0	0.1	0	0.1	1
0.0666667	1	0.0666667	0	0.0666667	0	0.0666667	1	0.0666667	0	0.0666667	0	0.0666667	0	0.0666667	0	0.0666667	0	0.0666667	0	0.0666667	0	0.0666667	0	0.0666667	0	0.133333	0	0.133333	0	0.133333	1
0.0833333	1	0.0833333	0	0.0833333	0	0.0833333	1	0.0833333	0	0.0833333	0	0.0833333	0	0.0833333	0	0.0833333	0	0.0833333	0	0.0833333	0	0.0833333	0	0.0833333	0	0.166667	0	0.166667	0	0.166667	1
0.1	1	0.1	0	0.1	0	0.1	1	0.1	0	0.1	0	0.1	0	0.1	0	0.1	0	0.1	0	0.1	0	0.1	0	0.1	0	0.2	0	0.2	0	0.2	1
0.116667	1	0.116667	0	0.116667	0	0.116667	1	0.116667	0	0.116667	0	0.116667	0	0.116667	0	0.116667	0	0.116667	0	0.116667	0	0.116667	0	0.116667	0	0.233333	0	0.233333	0	0.233333	1
0.133333	1	0.133333	0	0.133333	0	0.133333	1	0.133333	0	0.133333	0	0.133333	0	0.133333	0	0.133333	0	0.133333	0	0.133333	0	0.133333	0	0.133333	0	0.266667	0	0.266667	0	0.266667	1
0.15	1	0.15	0	0.15	0	0.15	1	0.15	0	0.15	0	0.15	0	0.15	0	0.15	0	0.15	0	0.15	0	0.15	0	0.15	0	0.3	0	0.3	0	0.3	1
0.166667	1	0.166667	1	0.166667	0	0.166667	1	0.166667	0	0.166667	0	0.166667	0	0.166667	0	0.166667	0	0.166667	0	0.166667	0	0.166667	0	0.166667	0	0.333333	0	0.333333	0	0.333333	1
0.183333	1	0.183333	1	0.183333	0	0.183333	1	0.183333	0	0.183333	0	0.183333	0	0.183333	0	0.183333	0	0.183333	0	0.183333	0	0.183333	0	0.183333	0	0.366667	0	0.366667	0	0.366667	1
0.2	1	0.2	1	0.2	0	0.2	1	0.2	0	0.2	0	0.2	0	0.2	0	0.2	0	0.2	0	0.2	0	0.2	0	0.2	0	0.4	0	0.4	0	0.4	1
0.216667	1	0.216667	1	0.216667	0	0.216667	1	0.216667	0	0.216667	0	0.216667	0	0.216667	0	0.216667	0	0.216667	0	0.216667	0	0.216667	0	0.216667	0	0.433333	0	0.433333	0	0.433333	1
0.233333	1	0.233333	1	0.233333	0	0.233333	1	0.233333	0	0.233333	0	0.233333	0	0.233333	0	0.233333	0	0.233333	0	0.233333	0	0.233333	0	0.233333	0	0.466667	0	0.466667	0	0.466667	1
0.25	1	0.25	1	0.25	0	0.25	1	0.25	0	0.25	0	0.25	0	0.25	0	0.25	0	0.25	0	0.25	0	0.25	0	0.25	0	0.5	0	0.5	0	0.5	1
0.266667	1	0.266667	1	0.266667	0	0.266667	1	0.266667	0	0.266667	0	0.266667	0	0.266667	0	0.266667	0	0.266667	0	0.266667	0	0.266667	0	0.266667	0	0.533333	0	0.533333	0	0.533333	1
0.283333	1	0.283333	1	0.283333	0	0.283333	1	0.283333	0	0.283333	0	0.283333	0	0.283333	0	0.283333	0	0.283333	0	0.283333	0	0.283333	0	0.283333	0	0.566667	0	0.566667	0	0.566667	1
0.3	1	0.3	1	0.3	0	0.3	1	0.3	0	0.3	0	0.3	0	0.3	1	0.3	0	0.3	0	0.3	0	0.3	0	0.3	0	0.6	0	0.6	0	0.6	1
0.316667	1	0.316667	1	0.316667	1	0.316667	1	0.316667	0	0.316667	0	0.316667	0	0.316667	1	0.316667	0	0.316667	0	0.316667	0	0.316667	0	0.316667	0	0.633333	0	0.633333	0	0.633333	1
0.333333	1	0.333333	1	0.333333	1	0.333333	2	0.333333	0	0.333333	0	0.333333	0	0.333333	1	0.333333	0	0.333333	0	0.333333	0	0.333333	0	0.333333	0	0.666667	0	0.666667	0	0.666667	1
0.35	1	0.35	1	0.35	1	0.35	2	0.35	0	0.35	0	0.35	0	0.35	1	0.35	0	0.35	0	0.35	0	0.35	0	0.35	0	0.7	0	0.7	0	0.7	1
0.366667	1	0.366667	1	0.366667	1	0.366667	2	0.366667	0	0.366667	0	0.366667	0	0.366667	1	0.366667	0	0.366667	0	0.366667	0	0.366667	0	0.366667	0	0.733333	0	0.733333	0	0.733333	1
0.383333	1	0.383333	1	0.383333	1	0.383333	2	0.383333	0	0.383333	0	0.383333	0	0.383333	1	0.383333	0	0.383333	0	0.383333	0	0.383333	0	0.383333	0	0.766667	0	0.766667	0	0.766667	1
0.4	1	0.4	1	0.4	1	0.4	2	0.4	0	0.4	0	0.4	0	0.4	1	0.4	0	0.4	0	0.4	0	0.4	0	0.4	0	0.8	0	0.8	0	0.8	1
0.416667	1	0.416667	1	0.416667	1	0.416667	2	0.416667	0	0.416667	0	0.416667	0	0.416667	1	0.416667	0	0.416667	0	0.416667	0	0.416667	0	0.416667	0	0.833333	0	0.833333	0	0.833333	1
0.433333	1	0.433333	1	0.433333	1	0.433333	2	0.433333	0	0.433333	0	0.433333	0	0.433333	1	0.433333	0	0.433333	0	0.433333	0	0.433333	0	0.433333	0	0.866667	0	0.866667	0	0.866667	1
0.45	1	0.45	1	0.45	1	0.45	2	0.45	0	0.45	0	0.45	0	0.45	1	0.45	0	0.45	0	0.45	0	0.45	0	0.45	0	0.9	0	0.9	0	0.9	1
0.466667	1	0.466667	1	0.466667	1	0.466667	2	0.466667	0	0.466667	0	0.466667	0	0.466667	1	0.466667	0	0.466667	0	0.466667	0	0.466667	0	0.466667	0	0.933333	0	0.933333	0	0.933333	1
0.483333	1	0.483333	1	0.483333	1	0.483333	2	0.483333	1	0.483333	0	0.483333	0	0.483333	1	0.483333	0	0.483333	0	0.483333	0	0.483333	0	0.483333	0	0.966667	0	0.966667	0	0.966667	1
0.5	1	0.5	2	0.5	1	0.5	2	0.5	1	0.5	0	0.5	0	0.5	1	0.5	0	0.5	0	0.5	0	0.5	0	0.5	0	1	0	1	0	1	1
0.516667	1	0.516667	2	0.516667	1	0.516667	2	0.516667	1	0.516667	0	0.516667	0	0.516667	1	0.516667	0	0.516667	0	0.516667	0	0.516667	0	0.516667	0	1.03333	0	1.03333	0	1.03333	1
0.533333	1	0.533333	2	0.533333	1	0.533333	2	0.533333	1	0.533333	0	0.533333	0	0.533333	1	0.533333	0	0.533333	0	0.533333	0	0.533333	0	0.533333	0	1.06667	0	1.06667	0	1.06667	1
0.55	1	0.55	2	0.55	1	0.55	2	0.55	1	0.55	0	0.55	0	0.55	1	0.55	0	0.55	0	0.55	0	0.55	0	0.55	0	1.1	0	1.1	0	1.1	1
0.566667	1	0.566667	2	0.566667	1	0.566667	2	0.566667	1	0.566667	0	0.566667	0	0.566667	1	0.566667	0	0.566667	0	0.566667	0	0.566667	0	0.566667	0	1.13333	0	1.13333	0	1.13333	1
0.583333	1	0.583333	2	0.583333	1	0.583333	2	0.583333	1	0.583333	0	0.583333	0	0.583333	1	0.583333	0	0.583333	0	0.583333	0	0.583333	0	0.583333	0	1.16667	0	1.16667	0	1.16667	1
0.6	1	0.6	2	0.6	1	0.6	2	0.6	1	0.6	0	0.6	0	0.6	1	0.6	0	0.6	0	0.6	0	0.6	0	0.6	0	1.2	0	1.2	0	1.2	1
0.616667	1	0.616667	2	0.616667	1	0.616667	2	0.616667	1	0.616667	0	0.616667	0	0.616667	1	0.616667	0	0.616667	0	0.616667	0	0.616667	0	0.616667	0	1.23333	0	1.23333	0	1.23333	1
0.633333	1	0.633333	2	0.633333	1	0.633333	2	0.633333	1	0.633333	0	0.633333	0	0.633333	1	0.633333	0	0.633333	0	0.633333	0	0.633333	0	0.633333	0	1.26667	0	1.26667	0	1.26667	1
0.65	1	0.65	2	0.65	1	0.65	2	0.65	1	0.65	0	0.65	0	0.65	1	0.65	0	0.65	0	0.65	0	0.65	0	0.65	0	1.3	0	1.3	0	1.3	1
0.666667	1	0.666667	2	0.666667	1	0.666667	2	0.666667	1	0.666667	0	0.666667	0	0.666667	1	0.666667	0	0.666667	0	0.666667	0	0.666667	0	0.666667	0	1.33333	0	1.33333	0	1.33333	1
0.683333	1	0.683333	2	0.683333	1	0.683333	2	0.683333	1	0.683333	0	0.683333	0	0.683333	1	0.683333	0	0.683333	0	0.683333	0	0.683333	0	0.683333	0	1.36667	0	1.36667	0	1.36667	1
0.7	1	0.7	2	0.7	1	0.7	2	0.7	1	0.7	0	0.7	0	0.7	1	0.7	0	0.7	0	0.7	0	0.7	0	0.7	0	1.4	0	1.4	0	1.4	1
0.716667	1	0.716667	2	0.716667	1	0.716667	2	0.716667	1	0.716667	0	0.716667	0	0.716667	1	0.716667	0	0.716667	0	0.716667	0	0.716667	0	0.716667	0	1.43333	0	1.43333	0	1.43333	1
0.733333	1	0.733333	2	0.733333	1	0.733333	2	0.733333	1	0.733333	0	0.733333	0	0.733333	1	0.733333	0	0.733333	0	0.733333	0	0.733333	0	0.733333	0	1.46667	0	1.46667	0	1.46667	1
0.75	1	0.75	2	0.75	1	0.75	2	0.75	1	0.75	0	0.75	0	0.75	1	0.75	0	0.75	0	0.75	0	0.75	0	0.75	0	1.5	0	1.5	0	1.5	1
0.766667	1	0.766667	2	0.766667	1	0.766667	2	0.766667	1	0.766667	0	0.766667	0	0.766667	1	0.766667	0	0.766667	0	0.766667	0	0.766667	0	0.766667	0	1.53333	0	1.53333	0	1.53333	1
0.783333	1	0.783333	2	0.783333	1	0.783333	2	0.783333	1	0.783333	0	0.783333	0	0.783333	1	0.783333	0	0.783333	0	0.783333	0	0.783333	0	0.783333	0	1.56667	0	1.56667	0	1.56667	1
0.8	1	0.8	2	0.8	1	0.8	2	0.8	1	0.8	0	0.8	0	0.8	1	0.8	0	0.8	0	0.8	0	0.8	0	0.8	0	1.6	0	1.6	0	1.6	1
0.816667	1	0.816667	2	0.816667	1	0.816667	2	0.816667	1	0.816667	0	0.816667	0	0.816667	1	0.816667	0	0.816667	0	0.816667	0	0.816667	0	0.816667	0	1.63333	0	1.63333	0	1.63333	1
0.833333	1	0.833333	2	0.833333	1	0.833333	2	0.833333	1	0.833333	0	0.833333	0	0.833333	1	0.833333	0	0.833333	0	0.833333	0	0.833333	0	0.833333	0	1.66667	0	1.66667	0	1.66667	1
0.85	1	0.85	2	0.85	1	0.85	2	0.85	1	0.85	0	0.85	0	0.85	1	0.85	0	0.85	0	0.85	0	0.85	0	0.85	0	1.7	0	1.7	0	1.7	1
0.866667	1	0.866667	2	0.866667	1	0.866667	2	0.866667	1	0.866667	1	0.866667	0	0.866667	1	0.866667	0	0.866667	0	0.866667	0	0.866667	0	0.866667	0	1.73333	0	1.73333	0	1.73333	1
0.883333	1	0.883333	2	0.883333	1	0.883333	2	0.883333	1	0.883333	1	0.883333	0	0.883333	1	0.883333	0	0.883333	0	0.883333	0	0.883333	0	0.883333	0	1.76667	0	1.76667	0	1.76667	1
0.9	1	0.9	2	0.9	1	0.9	2	0.9	1	0.9	1	0.9	0	0.9	1	0.9	0	0.9	0	0.9	0	0.9	0	0.9	0	1.8	0	1.8	0	1.8	1
0.916667	1	0.916667	2	0.916667	1	0.916667	2	0.916667	1	0.916667	1	0.916667	0	0.916667	1	0.916667	0	0.916667	0	0.916667	0	0.916667	0	0.916667	0	1.83333	0	1.83333	0	1.83333	1
0.933333	1	0.933333	2	0.933333	1	0.933333	2	0.933333	1	0.933333	1	0.933333	0	0.933333	1	0.933333	0	0.933333	0	0.933333	0	0.933333	0	0.933333	0	1.86667	0	1.86667	0	1.86667	1
0.95	1	0.95	2	0.95	1	0.95	2	0.95	1	0.95	1	0.95	0	0.95	1	0.95	0	0.95	0	0.95	0	0.95	0	0.95	0	1.9	0	1.9	0	1.9	1
0.966667	1	0.966667	2	0.966667	1	0.966667	2	0.966667	1	0.966667	1	0.966667	0	0.966667	1	0.966667	0	0.966667	0	0.966667	0	0.966667	0	0.966667	0	1.93333	0	1.93333	0	1.93333	1
0.983333	1	0.983333	2	0.983333	1	0.983333	2	0.983333	1	0.983333	1	0.983333	0	0.983333	1	0.983333	0	0.983333	0	0.983333	0	0.983333	0	0.983333	0	1.96667	0	1.96667	0	1.96667	1
1	1	1	2	1	1	1	2	1	1	1	1	1	0	1	1	1	0	1	0	1	0	1	0	1	0	2	0	2	0	2	1
1.01667	1	1.01667	2	1.01667	1	1.01667	2	1.01667	1	1.01667	1	1.01667	0	1.01667	1	1.01667	0	1.01667	0	1.01667	0	1.01667	0	1.01667	0	2.03333	0	2.03333	0	2.03333	1
1.03333	1	1.03333	2	1.03333	1	1.03333	2	1.03333	1	1.03333	1	1.03333	0	1.03333	1	1.03333	0	1.03333	0	1.03333	0	1.03333	0	1.03333	0	2.06667	0	2.06667	0	2.06667	1
1.05	1	1.05	2	1.05	1	1.05	2	1.05	1	1.05	1	1.05	0	1.05	1	1.05	0	1.05	0	1.05	0	1.05	0	1.05	0	2.1	0	2.1	0	2.1	1
1.06667	1	1.06667	2	1.06667	1	1.06667	2	1.06667	1	1.06667	1	1.06667	0	1.06667	1	1.06667	0	1.06667	0	1.06667	0	1.06667	0	1.06667	0	2.13333	0	2.13333	0	2.13333	1
1.08333	1	1.08333	2	1.08333	1	1.08333	2	1.08333	1	1.08333	1	1.08333	0	1.08333	1	1.08333	0	1.08333	0	1.08333	0	1.08333	0	1.08333	0	2.16667	0	2.16667	0	2.16667	1
1.1	1	1.1	2	1.1	1	1.1	2	1.1	1	1.1	1	1.1	0	1.1	1	1.1	0	1.1	0	1.1	0	1.1	0	1.1	0	2.2	0	2.2	0	2.2	1
1.11667	1	1.11667	2	1.11667	1	1.11667	2	1.11667	1	1.11667	1	1.11667	0	1.11667	1	1.11667	0	1.11667	0	1.11667	0	1.11667	0	1.11667	0	2.23333	0	2.23333	0	2.23333	1
1.13333	1	1.13333	2	1.13333	1	1.13333	2	1.13333	1	1.13333	1	1.13333	0	1.13333	1	1.13333	0	1.13333	0	1.13333	0	1.13333	0	1.13333	0	2.26667	0	2.26667	0	2.26667	1
1.15	1	1.15	2	1.15	1	1.15	2	1.15	1	1.15	1	1.15	0	1.15	1	1.15	0	1.15	0	1.15	0	1.15	0	1.15	0	2.3	0	2.3	0	2.3	1
1.16667	1	1.16667	2	1.16667	1	1.16667	2	1.16667	1	1.16667	1	1.16667	0	1.16667	1	1.16667	0	1.16667	0	1.16667	0	1.16667	0	1.16667	0	2.33333	0	2.33333	0	2.33333	1
1.18333	1	1.18333	2	1.18333	1	1.18333	2	1.18333	1	1.18333	1	1.18333	0	1.18333	1	1.18333	0	1.18333	0	1.18333	0	1.18333	0	1.18333	0	2.36667	0	2.36667	0	2.36667	1
1.2	1	1.2	2	1.2	1	1.2	2	1.2	1	1.2	1	1.2	0	1.2	1	1.2	0	1.2	0	1.2	0	1.2	0	1.2	0	2.4	0	2.4	0	2.4	1
1.21667	1	1.21667	2	1.21667	1	1.21667	2	1.21667	1	1.21667	1	1.21667	0	1.21667	1	1.21667	0	1.21667	0	1.21667	0	1.21667	0	1.21667	0	2.43333	0	2.43333	0	2.43333	1
1.23333	1	1.23333	2	1.23333	1	1.23333	2	1.23333	1	1.23333	1	1.23333	0	1.23333	1	1.23333	0	1.23333	0	1.23333	0	1.23333	0	1.23333	0	2.46667	0	2.46667	0	2.46667	2
1.25	1	1.25	2	1.25	1	1.25	2	1.25	1	1.25	1	1.25	0	1.25	1	1.25	0	1.25	0	1.25	0	1.25	0	1.25	0	2.5	0	2.5	0	2.5	2
1.26667	1	1.26667	2	1.26667	1	1.26667	2	1.26667	1	1.26667	1	1.26667	0	1.26667	1	1.26667	0	1.26667	0	1.26667	0	1.26667	0	1.26667	0	2.53333	0	2.53333	0	2.53333	2
1.28333	1	1.28333	2	1.28333	1	1.28333	2	1.28333	1	1.28333	1	1.28333	0	1.28333	1	1.28333	0	1.28333	0	1.28333	0	1.28333	0	1.28333	0	2.56667	0	2.56667	0	2.56667	2
1.3	1	1.3	2	1.3	1	1.3	2	1.3	1	1.3	1	1.3	0	1.3	1	1.3	0	1.3	0	1.3	0	1.3	0	1.3	0	2.6	0	2.6	0	2.6	2
1.31667	1	1.31667	2	1.31667	1	1.31667	2	1.31667	1	1.31667	1	1.31667	0	1.31667	1	1.31667	0	1.31667	0	1.31667	0	1.31667	0	1.31667	0	2.63333	0	2.63333	0	2.63333	2
1.33333	1	1.33333	2	1.33333	1	1.33333	2	1.33333	1	1.33333	1	1.33333	0	1.33333	1	1.33333	0	1.33333	0	1.33333	0	1.33333	0	1.33333	0	2.66667	0	2.66667	0	2.66667	2
1.35	1	1.35	2	1.35	1	1.35	2	1.35	1	1.35	1	1.35	0	1.35	1	1.35	0	1.35	0	1.35	0	1.35	0	1.35	0	2.7	0	2.7	0	2.7	2
1.36667	1	1.36667	2	1.36667	1	1.36667	2	1.36667	1	1.36667	1	1.36667	0	1.36667	1	1.36667	0	1.36667	0	1.36667	0	1.36667	0	1.36667	0	2.73333	0	2.73333	0	2.73333	2
1.38333	1	1.38333	2	1.38333	1	1.38333	2	1.38333	1	1.38333	1	1.38333	0	1.38333	1	1.38333	0	1.38333	0	1.38333	0	1.38333	0	1.38333	0	2.76667	0	2.76667	0	2.76667	2
1.4	1	1.4	2	1.4	1	1.4	2	1.4	1	1.4	1	1.4	0	1.4	1	1.4	0	1.4	0	1.4	0	1.4	0	1.4	0	2.8	0	2.8	0	2.8	2
1.41667	1	1.41667	2	1.41667	1	1.41667	2	1.41667	1	1.41667	1	1.41667	0	1.41667	1	1.41667	0	1.41667	0	1.41667	0	1.41667	0	1.41667	0	2.83333	0	2.83333	0	2.83333	2
1.43333	1	1.43333	2	1.43333	1	1.43333	2	1.43333	1	1.43333	1	1.43333	0	1.43333	1	1.43333	0	1.43333	0	1.43333	0	1.43333	0	1.43333	0	2.86667	0	2.86667	0	2.86667	2
1.45	1	1.45	2	1.45	1	1.45	2	1.45	1	1.45	1	1.45	0	1.45	1	1.45	0	1.45	0	1.45	0	1.45	0	1.45	0	2.9	0	2.9	0	2.9	2
1.46667	1	1.46667	2	1.46667	1	1.46667	2	1.46667	1	1.46667	1	1.46667	0	1.46667	1	1.46667	0	1.46667	0	1.46667	0	1.46667	0	1.46667	0	2.93333	0	2.93333	0	2.93333	2
1.48333	1	1.48333	2	1.48333	1	1.48333	2	1.48333	1	1.48333	1	1.48333	0	1.48333	1	1.48333	0	1.48333	0	1.48333	0	1.48333	0	1.48333	0	2.96667	0	2.96667	0	2.96667	2
1.5	1	1.5	2	1.5	1	1.5	2	1.5	1	1.5	1	1.5	0	1.5	1	1.5	0	1.5	0	1.5	0	1.5	0	1.5	0	3	0	3	0	3	2
1.51667	1	1.51667	2	1.51667	1	1.51667	2	1.51667	1	1.51667	2	1.51667	0	1.51667	1	1.51667	0	1.51667	0	1.51667	0	1.51667	0	1.51667	0	3.03333	0	3.03333	0	3.03333	2
1.53333	1	1.53333	2	1.53333	1	1.53333	2	1.53333	1	1.53333	2	1.53333	0	1.53333	1	1.53333	0	1.53333	0	1.53333	0	1.53333	0	1.53333	0	3.06667	0	3.06667	1	3.06667	2
1.55	1	1.55	2	1.55	1	1.55	2	1.55	1	1.55	2	1.55	0	1.55	1	1.55	0	1.55	0	1.55	0	1.55	0	1.55	0	3.1	0	3.1	1	3.1	2
1.56667	1	1.56667	2	1.56667	1	1.56667	2	1.56667	1	1.56667	2	1.56667	0	1.56667	1	1.56667	0	1.56667	0	1.56667	0	1.56667	0	1.56667	0	3.13333	0	3.13333	1	3.13333	2
1.58333	1	1.58333	2	1.58333	1	1.58333	2	1.58333	1	1.58333	2	1.58333	0	1.58333	1	1.58333	0	1.58333	0	1.58333	0	1.58333	0	1.58333	0	3.16667	0	3.16667	1	3.16667	2
1.6	1	1.6	2	1.6	1	1.6	2	1.6	1	1.6	2	1.6	0	1.6	1	1.6	0	1.6	0	1.6	0	1.6	0	1.6	0	3.2	0	3.2	1	3.2	2
1.61667	1	1.61667	2	1.61667	1	1.61667	2	1.61667	1	1.61667	2	1.61667	0	1.61667	1	1.61667	0	1.61667	0	1.61667	0	1.61667	0	1.61667	0	3.23333	0	3.23333	1	3.23333	2
1.63333	1	1.63333	2	1.63333	1	1.63333	2	1.63333	1	1.63333	2	1.63333	0	1.63333	1	1.63333	0	1.63333	0	1.63333	0	1.63333	0	1.63333	0	3.26667	0	3.26667	1	3.26667	2
1.65	1	1.65	2	1.65	1	1.65	2	1.65	1	1.65	2	1.65	0	1.65	1	1.65	0	1.65	0	1.65	0	1.65	0	1.65	0	3.3	0	3.3	1	3.3	2
1.66667	1	1.66667	2	1.66667	1	1.66667	2	1.66667	1	1.66667	2	1.66667	0	1.66667	1	1.66667	0	1.66667	0	1.66667	0	1.66667	0	1.66667	0	3.33333	0	3.33333	1	3.33333	2
1.68333	1	1.68333	2	1.68333	1	1.68333	2	1.68333	1	1.68333	2	1.68333	0	1.68333	1	1.68333	0	1.68333	0	1.68333	0	1.68333	0	1.68333	0	3.36667	0	3.36667	1	3.36667	2
1.7	1	1.7	2	1.7	1	1.7	2	1.7	1	1.7	2	1.7	0	1.7	1	1.7	0	1.7	0	1.7	0	1.7	0	1.7	0	3.4	0	3.4	1	3.4	2
1.71667	1	1.71667	2	1.71667	1	1.71667	2	1.71667	1	1.71667	2	1.71667	0	1.71667	1	1.71667	0	1.71667	0	1.71667	0	1.71667	0	1.71667	0	3.43333	0	3.43333	1	3.43333	2
1.73333	1	1.73333	2	1.73333	1	1.73333	2	1.73333	1	1.73333	2	1.73333	0	1.73333	1	1.73333	0	1.73333	0	1.73333	0	1.73333	0	1.73333	0	3.46667	0	3.46667	1	3.46667	2
1.75	1	1.75	2	1.75	1	1.75	2	1.75	1	1.75	2	1.75	0	1.75	1	1.75	0	1.75	0	1.75	0	1.75	0	1.75	0	3.5	0	3.5	1	3.5	2
1.76667	1	1.76667	2	1.76667	1	1.76667	2	1.76667	1	1.76667	2	1.76667	0	1.76667	1	1.76667	0	1.76667	0	1.76667	0	1.76667	0	1.76667	0	3.53333	0	3.53333	1	3.53333	2
1.78333	1	1.78333	2	1.78333	1	1.78333	2	1.78333	1	1.78333	2	1.78333	0	1.78333	1	1.78333	0	1.78333	0	1.78333	0	1.78333	0	1.78333	0	3.56667	0	3.56667	1	3.56667	2
1.8	1	1.8	2	1.8	1	1.8	2	1.8	1	1.8	2	1.8	0	1.8	1	1.8	0	1.8	0	1.8	0	1.8	0	1.8	0	3.6	0	3.6	1	3.6	2
1.81667	1	1.81667	2	1.81667	1	1.81667	2	1.81667	1	1.81667	2	1.81667	0	1.81667	1	1.81667	0	1.81667	0	1.81667	0	1.81667	0	1.81667	0	3.63333	0	3.63333	1	3.63333	2
1.83333	1	1.83333	2	1.83333	1	1.83333	2	1.83333	1	1.83333	2	1.83333	0	1.83333	1	1.83333	0	1.83333	0	1.83333	0	1.83333	0	1.83333	0	3.66667	0	3.66667	1	3.66667	2
1.85	1	1.85	2	1.85	1	1.85	2	1.85	1	1.85	2	1.85	0	1.85	1	1.85	0	1.85	0	1.85	0	1.85	0	1.85	0	3.7	0	3.7	1	3.7	2
1.86667	1	1.86667	3	1.86667	1	1.86667	2	1.86667	1	1.86667	2	1.86667	0	1.86667	1	1.86667	0	1.86667	0	1.86667	0	1.86667	0	1.86667	0	3.73333	0	3.73333	1	3.73333	2
1.88333	1	1.88333	3	1.88333	1	1.88333	2	1.88333	1	1.88333	2	1.88333	0	1.88333	1	1.88333	0	1.88333	0	1.88333	0	1.88333	0	1.88333	0	3.76667	0	3.76667	1	3.76667	2
1.9	1	1.9	3	1.9	1	1.9	2	1.9	1	1.9	2	1.9	0	1.9	1	1.9	0	1.9	0	1.9	0	1.9	0	1.9	0	3.8	0	3.8	1	3.8	2
1.91667	1	1.91667	3	1.91667	1	1.91667	2	1.91667	1	1.91667	2	1.91667	0	1.91667	1	1.91667	0	1.91667	0	1.91667	0	1.91667	0	1.91667	0	3.83333	0	3.83333	1	3.83333	2
1.93333	1	1.93333	3	1.93333	1	1.93333	2	1.93333	1	1.93333	2	1.93333	0	1.93333	1	1.93333	0	1.93333	0	1.93333	0	1.93333	0	1.93333	0	3.86667	0	3.86667	1	3.86667	2
1.95	1	1.95	3	1.95	1	1.95	2	1.95	1	1.95	2	1.95	0	1.95	1	1.95	0	1.95	0	1.95	0	1.95	0	1.95	0	3.9	0	3.9	1	3.9	2
1.96667	1	1.96667	3	1.96667	1	1.96667	2	1.96667	1	1.96667	2	1.96667	0	1.96667	1	1.96667	0	1.96667	0	1.96667	0	1.96667	0	1.96667	0	3.93333	0	3.93333	1	3.93333	2
1.98333	1	1.98333	3	1.98333	1	1.98333	2	1.98333	1	1.98333	2	1.98333	0	1.98333	1	1.98333	0	1.98333	0	1.98333	0	1.98333	0	1.98333	0	3.96667	0	3.96667	2	3.96667	2
2	1	2	3	2	1	2	2	2	1	2	2	2	0	2	1	2	0	2	0	2	0	2	0	2	0	4	0	4	2	4	2
2.01667	1	2.01667	3	2.01667	1	2.01667	2	2.01667	1	2.01667	2	2.01667	0	2.01667	1	2.01667	0	2.01667	0	2.01667	0	2.01667	0	2.01667	0	4.03333	0	4.03333	2	4.03333	2
2.03333	1	2.03333	3	2.03333	1	2.03333	2	2.03333	1	2.03333	2	2.03333	0	2.03333	1	2.03333	0	2.03333	0	2.03333	0	2.03333	0	2.03333	0	4.06667	0	4.06667	2	4.06667	2
2.05	1	2.05	3	2.05	1	2.05	2	2.05	1	2.05	2	2.05	0	2.05	1	2.05	0	2.05	0	2.05	0	2.05	0	2.05	0	4.1	0	4.1	2	4.1	2
2.06667	1	2.06667	3	2.06667	1	2.06667	2	2.06667	1	2.06667	2	2.06667	0	2.06667	1	2.06667	0	2.06667	0	2.06667	0	2.06667	0	2.06667	0	4.13333	0	4.13333	2	4.13333	2
2.08333	1	2.08333	3	2.08333	1	2.08333	2	2.08333	1	2.08333	2	2.08333	0	2.08333	1	2.08333	0	2.08333	0	2.08333	0	2.08333	0	2.08333	0	4.16667	0	4.16667	2	4.16667	2
2.1	1	2.1	3	2.1	1	2.1	2	2.1	1	2.1	2	2.1	0	2.1	1	2.1	0	2.1	0	2.1	0	2.1	0	2.1	0	4.2	0	4.2	2	4.2	2
2.11667	1	2.11667	3	2.11667	1	2.11667	2	2.11667	1	2.11667	2	2.11667	0	2.11667	1	2.11667	0	2.11667	0	2.11667	0	2.11667	0	2.11667	0	4.23333	0	4.23333	2	4.23333	2
2.13333	1	2.13333	3	2.13333	1	2.13333	2	2.13333	1	2.13333	2	2.13333	0	2.13333	1	2.13333	0	2.13333	0	2.13333	0	2.13333	0	2.13333	0	4.26667	0	4.26667	2	4.26667	2
2.15	1	2.15	3	2.15	1	2.15	2	2.15	1	2.15	2	2.15	0	2.15	1	2.15	0	2.15	0	2.15	0	2.15	0	2.15	0	4.3	0	4.3	2	4.3	2
2.16667	1	2.16667	3	2.16667	1	2.16667	2	2.16667	1	2.16667	2	2.16667	0	2.16667	1	2.16667	0	2.16667	0	2.16667	0	2.16667	0	2.16667	0	4.33333	0	4.33333	2	4.33333	2
2.18333	1	2.18333	3	2.18333	1	2.18333	2	2.18333	1	2.18333	2	2.18333	0	2.18333	1	2.18333	0	2.18333	0	2.18333	0	2.18333	0	2.18333	0	4.36667	0	4.36667	2	4.36667	2
2.2	1	2.2	3	2.2	1	2.2	2	2.2	1	2.2	2	2.2	0	2.2	1	2.2	0	2.2	0	2.2	0	2.2	0	2.2	0	4.4	0	4.4	2	4.4	2
2.21667	1	2.21667	3	2.21667	1	2.21667	2	2.21667	1	2.21667	2	2.21667	0	2.21667	1	2.21667	0	2.21667	0	2.21667	0	2.21667	0	2.21667	0	4.43333	0	4.43333	2	4.43333	2
2.23333	1	2.23333	3	2.23333	1	2.23333	2	2.23333	1	2.23333	2	2.23333	0	2.23333	1	2.23333	0	2.23333	0	2.23333	0	2.23333	0	2.23333	0	4.46667	0	4.46667	2	4.46667	2
2.25	1	2.25	3	2.25	1	2.25	2	2.25	1	2.25	2	2.25	0	2.25	1	2.25	0	2.25	0	2.25	0	2.25	0	2.25	0	4.5	0	4.5	2	4.5	2
2.26667	1	2.26667	3	2.26667	1	2.26667	2	2.26667	1	2.26667	2	2.26667	0	2.26667	1	2.26667	0	2.26667	0	2.26667	0	2.26667	0	2.26667	0	4.53333	0	4.53333	2	4.53333	2
2.28333	1	2.28333	3	2.28333	1	2.28333	2	2.28333	1	2.28333	2	2.28333	0	2.28333	1	2.28333	0	2.28333	0	2.28333	0	2.28333	0	2.28333	0	4.56667	0	4.56667	2	4.56667	2
2.3	1	2.3	3	2.3	1	2.3	2	2.3	1	2.3	2	2.3	0	2.3	1	2.3	0	2.3	0	2.3	0	2.3	0	2.3	0	4.6	0	4.6	2	4.6	2
2.31667	1	2.31667	3	2.31667	1	2.31667	2	2.31667	1	2.31667	2	2.31667	0	2.31667	1	2.31667	0	2.31667	0	2.31667	0	2.31667	0	2.31667	0	4.63333	0	4.63333	2	4.63333	2
2.33333	1	2.33333	3	2.33333	1	2.33333	2	2.33333	1	2.33333	2	2.33333	0	2.33333	1	2.33333	0	2.33333	0	2.33333	0	2.33333	0	2.33333	0	4.66667	0	4.66667	2	4.66667	2
2.35	1	2.35	3	2.35	1	2.35	2	2.35	1	2.35	2	2.35	0	2.35	1	2.35	0	2.35	0	2.35	0	2.35	0	2.35	0	4.7	0	4.7	2	4.7	2
2.36667	1	2.36667	3	2.36667	1	2.36667	2	2.36667	1	2.36667	2	2.36667	0	2.36667	1	2.36667	0	2.36667	0	2.36667	0	2.36667	0	2.36667	0	4.73333	0	4.73333	2	4.73333	2
2.38333	1	2.38333	3	2.38333	1	2.38333	2	2.38333	1	2.38333	2	2.38333	0	2.38333	1	2.38333	0	2.38333	0	2.38333	0	2.38333	0	2.38333	0	4.76667	0	4.76667	2	4.76667	2
2.4	1	2.4	3	2.4	1	2.4	2	2.4	1	2.4	2	2.4	0	2.4	1	2.4	0	2.4	0	2.4	0	2.4	0	2.4	0	4.8	0	4.8	2	4.8	2
2.41667	1	2.41667	3	2.41667	1	2.41667	2	2.41667	1	2.41667	2	2.41667	0	2.41667	1	2.41667	0	2.41667	0	2.41667	0	2.41667	0	2.41667	0	4.83333	0	4.83333	2	4.83333	2
2.43333	1	2.43333	3	2.43333	1	2.43333	2	2.43333	1	2.43333	2	2.43333	0	2.43333	1	2.43333	0	2.43333	0	2.43333	0	2.43333	0	2.43333	0	4.86667	0	4.86667	2	4.86667	2
2.45	1	2.45	3	2.45	1	2.45	2	2.45	1	2.45	2	2.45	0	2.45	1	2.45	0	2.45	0	2.45	0	2.45	0	2.45	0	4.9	0	4.9	2	4.9	2
2.46667	1	2.46667	3	2.46667	1	2.46667	2	2.46667	1	2.46667	2	2.46667	0	2.46667	1	2.46667	0	2.46667	0	2.46667	0	2.46667	0	2.46667	0	4.93333	0	4.93333	2	4.93333	2
2.48333	1	2.48333	3	2.48333	1	2.48333	2	2.48333	1	2.48333	2	2.48333	0	2.48333	1	2.48333	0	2.48333	0	2.48333	0	2.48333	0	2.48333	0	4.96667	0	4.96667	2	4.96667	2
2.5	1	2.5	3	2.5	1	2.5	2	2.5	1	2.5	2	2.5	0	2.5	1	2.5	0	2.5	0	2.5	0	2.5	0	2.5	0	5	0	5	2	5	2
2.51667	1	2.51667	3	2.51667	1	2.51667	2	2.51667	1	2.51667	2	2.51667	0	2.51667	1	2.51667	0	2.51667	0	2.51667	0	2.51667	0	2.51667	0	5.03333	0	5.03333	2	5.03333	2
2.53333	1	2.53333	3	2.53333	1	2.53333	2	2.53333	1	2.53333	2	2.53333	0	2.53333	1	2.53333	0	2.53333	0	2.53333	0	2.53333	0	2.53333	0	5.06667	0	5.06667	2	5.06667	2
2.55	1	2.55	3	2.55	1	2.55	2	2.55	1	2.55	2	2.55	0	2.55	1	2.55	0	2.55	0	2.55	0	2.55	0	2.55	0	5.1	0	5.1	2	5.1	2
2.56667	1	2.56667	3	2.56667	1	2.56667	2	2.56667	1	2.56667	2	2.56667	0	2.56667	1	2.56667	0	2.56667	0	2.56667	0	2.56667	0	2.56667	0	5.13333	0	5.13333	2	5.13333	2
2.58333	1	2.58333	3	2.58333	1	2.58333	2	2.58333	1	2.58333	2	2.58333	0	2.58333	1	2.58333	0	2.58333	0	2.58333	0	2.58333	0	2.58333	0	5.16667	0	5.16667	2	5.16667	2
2.6	1	2.6	3	2.6	1	2.6	2	2.6	1	2.6	2	2.6	0	2.6	1	2.6	0	2.6	0	2.6	0	2.6	0	2.6	0	5.2	0	5.2	2	5.2	2
2.61667	1	2.61667	3	2.61667	1	2.61667	2	2.61667	1	2.61667	2	2.61667	0	2.61667	1	2.61667	0	2.61667	0	2.61667	0	2.61667	0	2.61667	0	5.23333	0	5.23333	2	5.23333	2
2.63333	1	2.63333	3	2.63333	1	2.63333	2	2.63333	1	2.63333	2	2.63333	0	2.63333	1	2.63333	0	2.63333	0	2.63333	0	2.63333	0	2.63333	0	5.26667	0	5.26667	2	5.26667	2
2.65	1	2.65	3	2.65	1	2.65	2	2.65	1	2.65	2	2.65	0	2.65	1	2.65	0	2.65	0	2.65	0	2.65	0	2.65	0	5.3	0	5.3	2	5.3	2
2.66667	1	2.66667	3	2.66667	1	2.66667	2	2.66667	1	2.66667	2	2.66667	0	2.66667	1	2.66667	0	2.66667	0	2.66667	0	2.66667	0	2.66667	0	5.33333	0	5.33333	2	5.33333	2
2.68333	1	2.68333	3	2.68333	1	2.68333	2	2.68333	1	2.68333	2	2.68333	0	2.68333	1	2.68333	0	2.68333	0	2.68333	0	2.68333	0	2.68333	0	5.36667	0	5.36667	2	5.36667	2
2.7	1	2.7	3	2.7	1	2.7	2	2.7	1	2.7	2	2.7	0	2.7	1	2.7	0	2.7	0	2.7	0	2.7	0	2.7	0	5.4	0	5.4	2	5.4	2
2.71667	1	2.71667	3	2.71667	1	2.71667	2	2.71667	1	2.71667	2	2.71667	0	2.71667	1	2.71667	0	2.71667	0	2.71667	0	2.71667	0	2.71667	0	5.43333	0	5.43333	2	5.43333	2
2.73333	1	2.73333	3	2.73333	1	2.73333	2	2.73333	1	2.73333	2	2.73333	0	2.73333	1	2.73333	0	2.73333	0	2.73333	0	2.73333	0	2.73333	0	5.46667	0	5.46667	2	5.46667	2
2.75	1	2.75	3	2.75	1	2.75	2	2.75	1	2.75	2	2.75	0	2.75	1	2.75	0	2.75	0	2.75	0	2.75	0	2.75	0	5.5	0	5.5	2	5.5	2
2.76667	1	2.76667	3	2.76667	1	2.76667	2	2.76667	1	2.76667	2	2.76667	0	2.76667	1	2.76667	0	2.76667	0	2.76667	0	2.76667	0	2.76667	0	5.53333	0	5.53333	2	5.53333	2
2.78333	1	2.78333	3	2.78333	1	2.78333	2	2.78333	1	2.78333	2	2.78333	0	2.78333	1	2.78333	0	2.78333	0	2.78333	0	2.78333	0	2.78333	0	5.56667	0	5.56667	2	5.56667	2
2.8	1	2.8	3	2.8	1	2.8	2	2.8	1	2.8	2	2.8	0	2.8	1	2.8	0	2.8	0	2.8	0	2.8	0	2.8	0	5.6	0	5.6	2	5.6	2
2.81667	1	2.81667	3	2.81667	1	2.81667	2	2.81667	1	2.81667	2	2.81667	1	2.81667	1	2.81667	0	2.81667	0	2.81667	0	2.81667	0	2.81667	0	5.63333	0	5.63333	2	5.63333	2
2.83333	1	2.83333	3	2.83333	1	2.83333	2	2.83333	1	2.83333	2	2.83333	1	2.83333	1	2.83333	0	2.83333	0	2.83333	0	2.83333	0	2.83333	0	5.66667	0	5.66667	2	5.66667	2
2.85	1	2.85	3	2.85	1	2.85	2	2.85	1	2.85	2	2.85	1	2.85	1	2.85	0	2.85	0	2.85	0	2.85	0	2.85	0	5.7	0	5.7	2	5.7	2
2.86667	1	2.86667	3	2.86667	1	2.86667	2	2.86667	1	2.86667	2	2.86667	1	2.86667	1	2.86667	0	2.86667	0	2.86667	0	2.86667	0	2.86667	0	5.73333	0	5.73333	2	5.73333	2
2.88333	1	2.88333	3	2.88333	1	2.88333	2	2.88333	1	2.88333	2	2.88333	1	2.88333	1	2.88333	0	2.88333	0	2.88333	0	2.88333	0	2.88333	0	5.76667	0	5.76667	2	5.76667	2
2.9	1	2.9	3	2.9	1	2.9	2	2.9	1	2.9	2	2.9	1	2.9	1	2.9	0	2.9	0	2.9	0	2.9	0	2.9	0	5.8	0	5.8	2	5.8	2
2.91667	1	2.91667	3	2.91667	1	2.91667	2	2.91667	1	2.91667	2	2.91667	1	2.91667	1	2.91667	0	2.91667	0	2.91667	0	2.91667	0	2.91667	0	5.83333	0	5.83333	2	5.83333	2
2.93333	1	2.93333	3	2.93333	1	2.93333	2	2.93333	1	2.93333	2	2.93333	1	2.93333	1	2.93333	0	2.93333	0	2.93333	0	2.93333	0	2.93333	0	5.86667	0	5.86667	2	5.86667	2
2.95	1	2.95	3	2.95	1	2.95	2	2.95	1	2.95	2	2.95	1	2.95	1	2.95	0	2.95	0	2.95	0	2.95	0	2.95	0	5.9	0	5.9	2	5.9	2
2.96667	1	2.96667	3	2.96667	1	2.96667	2	2.96667	1	2.96667	2	2.96667	1	2.96667	1	2.96667	0	2.96667	0	2.96667	0	2.96667	0	2.96667	0	5.93333	0	5.93333	2	5.93333	2
2.98333	1	2.98333	3	2.98333	1	2.98333	2	2.98333	1	2.98333	2	2.98333	1	2.98333	1	2.98333	0	2.98333	0	2.98333	0	2.98333	0	2.98333	0	5.96667	0	5.96667	2	5.96667	2
3	1	3	3	3	1	3	2	3	1	3	2	3	1	3	1	3	0	3	0	3	0	3	0	3	0	6	0	6	2	6	2
3.01667	1	3.01667	3	3.01667	1	3.01667	2	3.01667	1	3.01667	2	3.01667	1	3.01667	1	3.01667	0	3.01667	0	3.01667	0	3.01667	0	3.01667	0	6.03333	0	6.03333	2	6.03333	2
3.03333	1	3.03333	3	3.03333	1	3.03333	2	3.03333	1	3.03333	2	3.03333	1	3.03333	1	3.03333	0	3.03333	0	3.03333	0	3.03333	0	3.03333	0	6.06667	0	6.06667	2	6.06667	2
3.05	1	3.05	3	3.05	1	3.05	2	3.05	1	3.05	2	3.05	1	3.05	1	3.05	0	3.05	0	3.05	0	3.05	0	3.05	0	6.1	0	6.1	2	6.1	2
3.06667	1	3.06667	3	3.06667	1	3.06667	2	3.06667	1	3.06667	2	3.06667	1	3.06667	1	3.06667	0	3.06667	0	3.06667	0	3.06667	0	3.06667	0	6.13333	0	6.13333	2	6.13333	2
3.08333	1	3.08333	3	3.08333	1	3.08333	2	3.08333	1	3.08333	2	3.08333	1	3.08333	1	3.08333	0	3.08333	0	3.08333	0	3.08333	0	3.08333	0	6.16667	0	6.16667	2	6.16667	2
3.1	1	3.1	3	3.1	1	3.1	2	3.1	1	3.1	2	3.1	1	3.1	1	3.1	0	3.1	0	3.1	0	3.1	0	3.1	0	6.2	0	6.2	2	6.2	2
3.11667	1	3.11667	3	3.11667	1	3.11667	2	3.11667	1	3.11667	2	3.11667	1	3.11667	1	3.11667	0	3.11667	0	3.11667	0	3.11667	0	3.11667	0	6.23333	0	6.23333	2	6.23333	2
3.13333	1	3.13333	3	3.13333	1	3.13333	2	3.13333	1	3.13333	2	3.13333	1	3.13333	1	3.13333	0	3.13333	0	3.13333	0	3.13333	0	3.13333	0	6.26667	0	6.26667	2	6.26667	2
3.15	1	3.15	3	3.15	1	3.15	2	3.15	1	3.15	2	3.15	1	3.15	1	3.15	0	3.15	0	3.15	0	3.15	0	3.15	0	6.3	0	6.3	2	6.3	2
3.16667	1	3.16667	3	3.16667	1	3.16667	2	3.16667	1	3.16667	2	3.16667	1	3.16667	1	3.16667	0	3.16667	0	3.16667	0	3.16667	0	3.16667	0	6.33333	0	6.33333	2	6.33333	2
3.18333	1	3.18333	3	3.18333	1	3.18333	2	3.18333	1	3.18333	2	3.18333	1	3.18333	1	3.18333	0	3.18333	0	3.18333	0	3.18333	0	3.18333	0	6.36667	0	6.36667	2	6.36667	2
3.2	1	3.2	3	3.2	1	3.2	2	3.2	1	3.2	2	3.2	1	3.2	1	3.2	0	3.2	0	3.2	0	3.2	0	3.2	0	6.4	0	6.4	2	6.4	2
3.21667	1	3.21667	3	3.21667	1	3.21667	2	3.21667	1	3.21667	2	3.21667	1	3.21667	1	3.21667	0	3.21667	0	3.21667	0	3.21667	0	3.21667	0	6.43333	0	6.43333	2	6.43333	2
3.23333	1	3.23333	3	3.23333	1	3.23333	2	3.23333	1	3.23333	2	3.23333	1	3.23333	1	3.23333	0	3.23333	0	3.23333	0	3.23333	0	3.23333	0	6.46667	0	6.46667	2	6.46667	2
3.25	1	3.25	3	3.25	1	3.25	2	3.25	1	3.25	2	3.25	1	3.25	1	3.25	0	3.25	0	3.25	0	3.25	0	3.25	0	6.5	0	6.5	2	6.5	2
3.26667	1	3.26667	3	3.26667	1	3.26667	2	3.26667	1	3.26667	2	3.26667	1	3.26667	1	3.26667	0	3.26667	0	3.26667	0	3.26667	0	3.26667	0	6.53333	0	6.53333	2	6.53333	2
3.28333	1	3.28333	3	3.28333	1	3.28333	2	3.28333	1	3.28333	2	3.28333	1	3.28333	1	3.28333	0	3.28333	0	3.28333	0	3.28333	0	3.28333	0	6.56667	0	6.56667	2	6.56667	2
3.3	1	3.3	3	3.3	1	3.3	2	3.3	1	3.3	2	3.3	1	3.3	1	3.3	0	3.3	0	3.3	0	3.3	0	3.3	0	6.6	0	6.6	2	6.6	2
3.31667	1	3.31667	3	3.31667	1	3.31667	2	3.31667	1	3.31667	2	3.31667	1	3.31667	1	3.31667	0	3.31667	0	3.31667	0	3.31667	0	3.31667	0	6.63333	0	6.63333	3	6.63333	2
3.33333	1	3.33333	3	3.33333	1	3.33333	2	3.33333	1	3.33333	2	3.33333	1	3.33333	1	3.33333	0	3.33333	0	3.33333	0	3.33333	0	3.33333	0	6.66667	0	6.66667	3	6.66667	2
3.35	1	3.35	3	3.35	1	3.35	2	3.35	1	3.35	2	3.35	1	3.35	1	3.35	0	3.35	0	3.35	0	3.35	0	3.35	0	6.7	1	6.7	3	6.7	2
3.36667	1	3.36667	3	3.36667	1	3.36667	2	3.36667	1	3.36667	2	3.36667	1	3.36667	1	3.36667	0	3.36667	0	3.36667	0	3.36667	0	3.36667	0	6.73333	1	6.73333	3	6.73333	2
3.38333	1	3.38333	3	3.38333	1	3.38333	2	3.38333	1	3.38333	2	3.38333	1	3.38333	1	3.38333	0	3.38333	0	3.38333	0	3.38333	0	3.38333	0	6.76667	1	6.76667	3	6.76667	2
3.4	1	3.4	3	3.4	1	3.4	2	3.4	1	3.4	2	3.4	1	3.4	1	3.4	0	3.4	0	3.4	0	3.4	0	3.4	0	6.8	1	6.8	3	6.8	2
3.41667	1	3.41667	3	3.41667	1	3.41667	2	3.41667	1	3.41667	2	3.41667	1	3.41667	1	3.41667	0	3.41667	0	3.41667	0	3.41667	0	3.41667	0	6.83333	1	6.83333	3	6.83333	2
3.43333	1	3.43333	3	3.43333	1	3.43333	2	3.43333	1	3.43333	2	3.43333	1	3.43333	1	3.43333	0	3.43333	0	3.43333	0	3.43333	0	3.43333	0	6.86667	1	6.86667	3	6.86667	2
3.45	1	3.45	3	3.45	1	3.45	2	3.45	1	3.45	2	3.45	1	3.45	1	3.45	0	3.45	0	3.45	0	3.45	0	3.45	0	6.9	1	6.9	3	6.9	2
3.46667	1	3.46667	3	3.46667	1	3.46667	2	3.46667	1	3.46667	2	3.46667	1	3.46667	1	3.46667	0	3.46667	0	3.46667	0	3.46667	0	3.46667	0	6.93333	1	6.93333	3	6.93333	2
3.48333	1	3.48333	3	3.48333	1	3.48333	2	3.48333	1	3.48333	2	3.48333	1	3.48333	1	3.48333	0	3.48333	0	3.48333	0	3.48333	0	3.48333	0	6.96667	1	6.96667	3	6.96667	2
3.5	1	3.5	3	3.5	1	3.5	2	3.5	1	3.5	2	3.5	1	3.5	1	3.5	0	3.5	0	3.5	0	3.5	0	3.5	0	7	1	7	3	7	2
3.51667	1	3.51667	3	3.51667	1	3.51667	2	3.51667	1	3.51667	2	3.51667	1	3.51667	1	3.51667	0	3.51667	0	3.51667	0	3.51667	0	3.51667	0	7.03333	1	7.03333	3	7.03333	2
3.53333	1	3.53333	3	3.53333	1	3.53333	2	3.53333	1	3.53333	2	3.53333	1	3.53333	1	3.53333	0	3.53333	0	3.53333	0	3.53333	0	3.53333	0	7.06667	1	7.06667	3	7.06667	2
3.55	1	3.55	3	3.55	1	3.55	2	3.55	1	3.55	2	3.55	1	3.55	1	3.55	0	3.55	0	3.55	0	3.55	0	3.55	0	7.1	1	7.1	3	7.1	2
3.56667	1	3.56667	3	3.56667	1	3.56667	2	3.56667	1	3.56667	2	3.56667	1	3.56667	1	3.56667	0	3.56667	0	3.56667	0	3.56667	0	3.56667	0	7.13333	1	7.13333	3	7.13333	2
3.58333	1	3.58333	3	3.58333	1	3.58333	2	3.58333	1	3.58333	2	3.58333	1	3.58333	1	3.58333	0	3.58333	0	3.58333	0	3.58333	0	3.58333	0	7.16667	1	7.16667	3	7.16667	2
3.6	1	3.6	3	3.6	1	3.6	2	3.6	1	3.6	2	3.6	1	3.6	1	3.6	0	3.6	0	3.6	0	3.6	0	3.6	0	7.2	1	7.2	3	7.2	2
3.61667	1	3.61667	3	3.61667	1	3.61667	2	3.61667	1	3.61667	2	3.61667	1	3.61667	1	3.61667	0	3.61667	0	3.61667	0	3.61667	0	3.61667	0	7.23333	1	7.23333	3	7.23333	2
3.63333	1	3.63333	3	3.63333	1	3.63333	2	3.63333	1	3.63333	2	3.63333	1	3.63333	1	3.63333	0	3.63333	0	3.63333	0	3.63333	0	3.63333	0	7.26667	1	7.26667	3	7.26667	2
3.65	1	3.65	3	3.65	1	3.65	2	3.65	1	3.65	2	3.65	1	3.65	1	3.65	0	3.65	0	3.65	0	3.65	0	3.65	0	7.3	1	7.3	3	7.3	2
3.66667	1	3.66667	3	3.66667	1	3.66667	2	3.66667	1	3.66667	2	3.66667	1	3.66667	1	3.66667	0	3.66667	0	3.66667	0	3.66667	0	3.66667	0	7.33333	1	7.33333	3	7.33333	2
3.68333	1	3.68333	3	3.68333	1	3.68333	2	3.68333	1	3.68333	2	3.68333	1	3.68333	1	3.68333	0	3.68333	0	3.68333	0	3.68333	0	3.68333	0	7.36667	1	7.36667	3	7.36667	2
3.7	1	3.7	3	3.7	1	3.7	2	3.7	1	3.7	2	3.7	1	3.7	1	3.7	0	3.7	0	3.7	0	3.7	0	3.7	0	7.4	1	7.4	3	7.4	2
3.71667	1	3.71667	3	3.71667	1	3.71667	2	3.71667	1	3.71667	2	3.71667	1	3.71667	1	3.71667	0	3.71667	0	3.71667	0	3.71667	0	3.71667	0	7.43333	1	7.43333	3	7.43333	2
3.73333	1	3.73333	3	3.73333	1	3.73333	2	3.73333	1	3.73333	2	3.73333	1	3.73333	1	3.73333	0	3.73333	0	3.73333	0	3.73333	0	3.73333	0	7.46667	1	7.46667	3	7.46667	2
3.75	1	3.75	3	3.75	1	3.75	2	3.75	1	3.75	2	3.75	1	3.75	1	3.75	0	3.75	0	3.75	0	3.75	0	3.75	0	7.5	1	7.5	3	7.5	2
3.76667	1	3.76667	3	3.76667	1	3.76667	2	3.76667	1	3.76667	2	3.76667	1	3.76667	1	3.76667	0	3.76667	0	3.76667	0	3.76667	0	3.76667	0	7.53333	1	7.53333	3	7.53333	2
3.78333	1	3.78333	3	3.78333	1	3.78333	2	3.78333	1	3.78333	2	3.78333	1	3.78333	1	3.78333	0	3.78333	0	3.78333	0	3.78333	0	3.78333	0	7.56667	1	7.56667	3	7.56667	2
3.8	1	3.8	3	3.8	1	3.8	2	3.8	1	3.8	2	3.8	1	3.8	1	3.8	0	3.8	0	3.8	0	3.8	0	3.8	0	7.6	2	7.6	3	7.6	2
3.81667	1	3.81667	3	3.81667	1	3.81667	2	3.81667	1	3.81667	2	3.81667	1	3.81667	1	3.81667	0	3.81667	0	3.81667	0	3.81667	0	3.81667	0	7.63333	2	7.63333	3	7.63333	2
3.83333	1	3.83333	3	3.83333	1	3.83333	2	3.83333	1	3.83333	2	3.83333	1	3.83333	1	3.83333	0	3.83333	0	3.83333	0	3.83333	0	3.83333	0	7.66667	2	7.66667	3	7.66667	2
3.85	1	3.85	3	3.85	1	3.85	2	3.85	2	3.85	2	3.85	1	3.85	1	3.85	0	3.85	0	3.85	0	3.85	0	3.85	0	7.7	2	7.7	3	7.7	2
3.86667	1	3.86667	3	3.86667	1	3.86667	2	3.86667	2	3.86667	2	3.86667	1	3.86667	1	3.86667	0	3.86667	0	3.86667	0	3.86667	0	3.86667	0	7.73333	2	7.73333	3	7.73333	2
3.88333	1	3.88333	3	3.88333	1	3.88333	2	3.88333	2	3.88333	2	3.88333	1	3.88333	1	3.88333	0	3.88333	0	3.88333	0	3.88333	0	3.88333	0	7.76667	2	7.76667	3	7.76667	2
3.9	1	3.9	3	3.9	1	3.9	2	3.9	2	3.9	2	3.9	1	3.9	1	3.9	0	3.9	0	3.9	0	3.9	0	3.9	0	7.8	2	7.8	3	7.8	3
3.91667	1	3.91667	3	3.91667	1	3.91667	2	3.91667	2	3.91667	2	3.91667	1	3.91667	1	3.91667	0	3.91667	0	3.91667	0	3.91667	0	3.91667	0	7.83333	2	7.83333	3	7.83333	3
3.93333	1	3.93333	3	3.93333	1	3.93333	2	3.93333	2	3.93333	2	3.93333	1	3.93333	1	3.93333	0	3.93333	0	3.93333	0	3.93333	0	3.93333	0	7.86667	2	7.86667	3	7.86667	3
3.95	1	3.95	3	3.95	1	3.95	2	3.95	2	3.95	2	3.95	1	3.95	1	3.95	0	3.95	0	3.95	0	3.95	0	3.95	0	7.9	2	7.9	3	7.9	3
3.96667	1	3.96667	3	3.96667	1	3.96667	2	3.96667	2	3.96667	2	3.96667	1	3.96667	1	3.96667	0	3.96667	0	3.96667	0	3.96667	0	3.96667	0	7.93333	2	7.93333	3	7.93333	3
3.98333	1	3.98333	3	3.98333	1	3.98333	2	3.98333	2	3.98333	2	3.98333	1	3.98333	1	3.98333	0	3.98333	0	3.98333	0	3.98333	0	3.98333	0	7.96667	2	7.96667	3	7.96667	3
4	1	4	3	4	1	4	2	4	2	4	2	4	1	4	1	4	0	4	0	4	0	4	0	4	0	8	2	8	3	8	3
4.01667	1	4.01667	3	4.01667	1	4.01667	2	4.01667	2	4.01667	2	4.01667	1	4.01667	1	4.01667	0	4.01667	0	4.01667	0	4.01667	0	4.01667	0	8.03333	2	8.03333	3	8.03333	3
4.03333	1	4.03333	3	4.03333	1	4.03333	2	4.03333	2	4.03333	2	4.03333	1	4.03333	1	4.03333	0	4.03333	0	4.03333	0	4.03333	0	4.03333	0	8.06667	2	8.06667	3	8.06667	3
4.05	1	4.05	3	4.05	1	4.05	2	4.05	2	4.05	2	4.05	1	4.05	1	4.05	0	4.05	0	4.05	0	4.05	0	4.05	0	8.1	2	8.1	3	8.1	3
4.06667	1	4.06667	3	4.06667	1	4.06667	2	4.06667	2	4.06667	2	4.06667	1	4.06667	1	4.06667	0	4.06667	0	4.06667	0	4.06667	0	4.06667	0	8.13333	2	8.13333	3	8.13333	3
4.08333	1	4.08333	3	4.08333	1	4.08333	2	4.08333	2	4.08333	2	4.08333	1	4.08333	1	4.08333	0	4.08333	0	4.08333	0	4.08333	0	4.08333	0	8.16667	2	8.16667	3	8.16667	3
4.1	1	4.1	3	4.1	1	4.1	2	4.1	2	4.1	2	4.1	1	4.1	1	4.1	0	4.1	0	4.1	0	4.1	0	4.1	0	8.2	2	8.2	3	8.2	3
4.11667	1	4.11667	3	4.11667	1	4.11667	2	4.11667	2	4.11667	2	4.11667	1	4.11667	1	4.11667	0	4.11667	0	4.11667	0	4.11667	0	4.11667	0	8.23333	2	8.23333	3	8.23333	3
4.13333	1	4.13333	3	4.13333	1	4.13333	2	4.13333	2	4.13333	2	4.13333	1	4.13333	1	4.13333	0	4.13333	0	4.13333	0	4.13333	0	4.13333	0	8.26667	2	8.26667	3	8.26667	3
4.15	1	4.15	3	4.15	1	4.15	2	4.15	2	4.15	2	4.15	1	4.15	1	4.15	0	4.15	0	4.15	0	4.15	0	4.15	0	8.3	2	8.3	3	8.3	3
4.16667	1	4.16667	3	4.16667	1	4.16667	2	4.16667	2	4.16667	2	4.16667	1	4.16667	1	4.16667	0	4.16667	0	4.16667	0	4.16667	0	4.16667	0	8.33333	2	8.33333	3	8.33333	3
4.18333	1	4.18333	3	4.18333	1	4.18333	2	4.18333	2	4.18333	2	4.18333	1	4.18333	1	4.18333	0	4.18333	0	4.18333	0	4.18333	0	4.18333	0	8.36667	2	8.36667	3	8.36667	3
4.2	1	4.2	3	4.2	1	4.2	2	4.2	2	4.2	2	4.2	1	4.2	1	4.2	0	4.2	0	4.2	0	4.2	0	4.2	0	8.4	3	8.4	3	8.4	3
4.21667	1	4.21667	3	4.21667	1	4.21667	2	4.21667	2	4.21667	2	4.21667	1	4.21667	1	4.21667	0	4.21667	0	4.21667	0	4.21667	0	4.21667	0	8.43333	3	8.43333	3	8.43333	3
4.23333	1	4.23333	3	4.23333	1	4.23333	2	4.23333	2	4.23333	2	4.23333	1	4.23333	1	4.23333	0	4.23333	0	4.23333	0	4.23333	0	4.23333	0	8.46667	3	8.46667	3	8.46667	3
4.25	1	4.25	3	4.25	1	4.25	2	4.25	2	4.25	2	4.25	1	4.25	1	4.25	0	4.25	0	4.25	0	4.25	0	4.25	0	8.5	3	8.5	3	8.5	3
4.26667	1	4.26667	3	4.26667	1	4.26667	2	4.26667	2	4.26667	2	4.26667	1	4.26667	1	4.26667	0	4.26667	0	4.26667	0	4.26667	0	4.26667	0	8.53333	4	8.53333	3	8.53333	3
4.28333	1	4.28333	3	4.28333	1	4.28333	2	4.28333	2	4.28333	2	4.28333	1	4.28333	1	4.28333	0	4.28333	0	4.28333	0	4.28333	0	4.28333	0	8.56667	4	8.56667	3	8.56667	3
4.3	1	4.3	3	4.3	1	4.3	2	4.3	2	4.3	2	4.3	1	4.3	1	4.3	0	4.3	0	4.3	0	4.3	0	4.3	0	8.6	4	8.6	3	8.6	3
4.31667	1	4.31667	3	4.31667	1	4.31667	2	4.31667	2	4.31667	2	4.31667	1	4.31667	1	4.31667	0	4.31667	0	4.31667	0	4.31667	0	4.31667	0	8.63333	4	8.63333	3	8.63333	3
4.33333	1	4.33333	3	4.33333	1	4.33333	2	4.33333	2	4.33333	2	4.33333	1	4.33333	1	4.33333	0	4.33333	0	4.33333	0	4.33333	0	4.33333	0	8.66667	4	8.66667	3	8.66667	3
4.35	1	4.35	3	4.35	1	4.35	2	4.35	2	4.35	2	4.35	1	4.35	1	4.35	0	4.35	0	4.35	0	4.35	0	4.35	0	8.7	4	8.7	3	8.7	3
4.36667	1	4.36667	3	4.36667	1	4.36667	2	4.36667	2	4.36667	2	4.36667	1	4.36667	1	4.36667	0	4.36667	0	4.36667	0	4.36667	0	4.36667	0	8.73333	4	8.73333	3	8.73333	3
4.38333	1	4.38333	3	4.38333	1	4.38333	2	4.38333	2	4.38333	2	4.38333	1	4.38333	1	4.38333	0	4.38333	0	4.38333	0	4.38333	0	4.38333	0	8.76667	4	8.76667	3	8.76667	3
4.4	1	4.4	3	4.4	1	4.4	2	4.4	2	4.4	2	4.4	1	4.4	1	4.4	0	4.4	0	4.4	0	4.4	0	4.4	0	8.8	4	8.8	3	8.8	3
4.41667	1	4.41667	3	4.41667	1	4.41667	2	4.41667	2	4.41667	2	4.41667	1	4.41667	1	4.41667	0	4.41667	0	4.41667	0	4.41667	0	4.41667	0	8.83333	4	8.83333	3	8.83333	3
4.43333	1	4.43333	3	4.43333	1	4.43333	2	4.43333	2	4.43333	2	4.43333	1	4.43333	1	4.43333	0	4.43333	0	4.43333	0	4.43333	0	4.43333	0	8.86667	4	8.86667	3	8.86667	3
4.45	1	4.45	3	4.45	1	4.45	2	4.45	2	4.45	2	4.45	1	4.45	1	4.45	0	4.45	0	4.45	0	4.45	0	4.45	0	8.9	4	8.9	3	8.9	3
4.46667	1	4.46667	3	4.46667	1	4.46667	2	4.46667	2	4.46667	2	4.46667	1	4.46667	1	4.46667	0	4.46667	0	4.46667	0	4.46667	0	4.46667	0	8.93333	4	8.93333	3	8.93333	3
4.48333	1	4.48333	3	4.48333	1	4.48333	2	4.48333	2	4.48333	2	4.48333	1	4.48333	1	4.48333	0	4.48333	0	4.48333	0	4.48333	0	4.48333	0	8.96667	4	8.96667	3	8.96667	3
4.5	1	4.5	3	4.5	1	4.5	2	4.5	2	4.5	2	4.5	1	4.5	1	4.5	0	4.5	0	4.5	0	4.5	0	4.5	0	9	4	9	3	9	3
4.51667	1	4.51667	3	4.51667	1	4.51667	2	4.51667	2	4.51667	2	4.51667	1	4.51667	1	4.51667	0	4.51667	0	4.51667	0	4.51667	0	4.51667	0	9.03333	4	9.03333	3	9.03333	3
4.53333	1	4.53333	3	4.53333	1	4.53333	2	4.53333	2	4.53333	2	4.53333	1	4.53333	1	4.53333	0	4.53333	0	4.53333	0	4.53333	0	4.53333	0	9.06667	4	9.06667	3	9.06667	3
4.55	1	4.55	3	4.55	1	4.55	2	4.55	2	4.55	2	4.55	1	4.55	1	4.55	0	4.55	0	4.55	0	4.55	0	4.55	0	9.1	4	9.1	3	9.1	3
4.56667	1	4.56667	3	4.56667	1	4.56667	2	4.56667	2	4.56667	2	4.56667	1	4.56667	1	4.56667	0	4.56667	0	4.56667	0	4.56667	0	4.56667	0	9.13333	4	9.13333	3	9.13333	3
4.58333	1	4.58333	3	4.58333	1	4.58333	2	4.58333	2	4.58333	2	4.58333	1	4.58333	1	4.58333	0	4.58333	0	4.58333	0	4.58333	0	4.58333	0	9.16667	4	9.16667	3	9.16667	3
4.6	1	4.6	3	4.6	1	4.6	2	4.6	2	4.6	2	4.6	1	4.6	1	4.6	0	4.6	0	4.6	0	4.6	0	4.6	0	9.2	4	9.2	3	9.2	3
4.61667	1	4.61667	3	4.61667	1	4.61667	2	4.61667	2	4.61667	2	4.61667	1	4.61667	1	4.61667	0	4.61667	0	4.61667	0	4.61667	0	4.61667	0	9.23333	4	9.23333	3	9.23333	3
4.63333	1	4.63333	3	4.63333	1	4.63333	2	4.63333	2	4.63333	2	4.63333	1	4.63333	1	4.63333	0	4.63333	0	4.63333	0	4.63333	0	4.63333	0	9.26667	4	9.26667	3	9.26667	3
4.65	1	4.65	3	4.65	1	4.65	2	4.65	2	4.65	2	4.65	1	4.65	1	4.65	0	4.65	0	4.65	0	4.65	0	4.65	0	9.3	4	9.3	3	9.3	3
4.66667	1	4.66667	3	4.66667	1	4.66667	2	4.66667	2	4.66667	2	4.66667	1	4.66667	1	4.66667	0	4.66667	0	4.66667	0	4.66667	0	4.66667	0	9.33333	4	9.33333	3	9.33333	3
4.68333	1	4.68333	3	4.68333	1	4.68333	2	4.68333	2	4.68333	2	4.68333	1	4.68333	1	4.68333	0	4.68333	0	4.68333	0	4.68333	0	4.68333	0	9.36667	4	9.36667	3	9.36667	3
4.7	1	4.7	3	4.7	1	4.7	2	4.7	2	4.7	2	4.7	1	4.7	1	4.7	0	4.7	0	4.7	0	4.7	0	4.7	0	9.4	4	9.4	3	9.4	3
4.71667	1	4.71667	3	4.71667	1	4.71667	2	4.71667	2	4.71667	2	4.71667	1	4.71667	1	4.71667	0	4.71667	0	4.71667	0	4.71667	0	4.71667	0	9.43333	4	9.43333	3	9.43333	3
4.73333	1	4.73333	3	4.73333	1	4.73333	2	4.73333	2	4.73333	2	4.73333	1	4.73333	1	4.73333	0	4.73333	0	4.73333	0	4.73333	0	4.73333	0	9.46667	4	9.46667	3	9.46667	3
4.75	1	4.75	3	4.75	1	4.75	2	4.75	2	4.75	2	4.75	1	4.75	1	4.75	0	4.75	0	4.75	0	4.75	0	4.75	0	9.5	4	9.5	3	9.5	3
4.76667	1	4.76667	3	4.76667	1	4.76667	2	4.76667	2	4.76667	2	4.76667	1	4.76667	1	4.76667	0	4.76667	0	4.76667	0	4.76667	0	4.76667	0	9.53333	4	9.53333	3	9.53333	3
4.78333	1	4.78333	3	4.78333	1	4.78333	2	4.78333	2	4.78333	2	4.78333	1	4.78333	1	4.78333	0	4.78333	0	4.78333	0	4.78333	0	4.78333	0	9.56667	4	9.56667	3	9.56667	3
4.8	1	4.8	3	4.8	1	4.8	2	4.8	2	4.8	2	4.8	1	4.8	1	4.8	0	4.8	0	4.8	0	4.8	0	4.8	0	9.6	4	9.6	3	9.6	3
4.81667	1	4.81667	3	4.81667	1	4.81667	2	4.81667	2	4.81667	2	4.81667	1	4.81667	1	4.81667	0	4.81667	0	4.81667	0	4.81667	0	4.81667	0	9.63333	4	9.63333	3	9.63333	3
4.83333	1	4.83333	3	4.83333	1	4.83333	2	4.83333	2	4.83333	2	4.83333	1	4.83333	1	4.83333	0	4.83333	0	4.83333	0	4.83333	0	4.83333	0	9.66667	4	9.66667	3	9.66667	3
4.85	1	4.85	3	4.85	1	4.85	2	4.85	2	4.85	2	4.85	1	4.85	1	4.85	0	4.85	0	4.85	0	4.85	0	4.85	0	9.7	4	9.7	3	9.7	3
4.86667	1	4.86667	3	4.86667	1	4.86667	2	4.86667	2	4.86667	2	4.86667	1	4.86667	1	4.86667	0	4.86667	0	4.86667	0	4.86667	0	4.86667	0	9.73333	4	9.73333	3	9.73333	3
4.88333	1	4.88333	3	4.88333	1	4.88333	2	4.88333	2	4.88333	2	4.88333	1	4.88333	1	4.88333	0	4.88333	0	4.88333	0	4.88333	0	4.88333	0	9.76667	4	9.76667	3	9.76667	3
4.9	1	4.9	3	4.9	1	4.9	2	4.9	2	4.9	2	4.9	1	4.9	1	4.9	0	4.9	0	4.9	0	4.9	0	4.9	0	9.8	4	9.8	3	9.8	3
4.91667	1	4.91667	3	4.91667	1	4.91667	2	4.91667	2	4.91667	2	4.91667	1	4.91667	1	4.91667	0	4.91667	0	4.91667	0	4.91667	0	4.91667	0	9.83333	4	9.83333	3	9.83333	3
4.93333	1	4.93333	3	4.93333	1	4.93333	2	4.93333	2	4.93333	2	4.93333	1	4.93333	1	4.93333	0	4.93333	0	4.93333	0	4.93333	0	4.93333	0	9.86667	4	9.86667	3	9.86667	3
4.95	1	4.95	3	4.95	1	4.95	2	4.95	2	4.95	2	4.95	1	4.95	1	4.95	0	4.95	0	4.95	0	4.95	0	4.95	0	9.9	5	9.9	3	9.9	3
4.96667	1	4.96667	3	4.96667	1	4.96667	2	4.96667	2	4.96667	2	4.96667	1	4.96667	1	4.96667	0	4.96667	0	4.96667	0	4.96667	0	4.96667	0	9.93333	5	9.93333	3	9.93333	3
4.98333	1	4.98333	3	4.98333	1	4.98333	2	4.98333	2	4.98333	2	4.98333	1	4.98333	1	4.98333	0	4.98333	0	4.98333	0	4.98333	0	4.98333	0	9.96667	5	9.96667	3	9.96667	3
5	1	5	3	5	1	5	2	5	2	5	2	5	1	5	1	5	0	5	0	5	0	5	0	5	0	10	5	10	3	10	3
5.01667	1	5.01667	3	5.01667	1	5.01667	2	5.01667	2	5.01667	2	5.01667	1	5.01667	1	5.01667	0	5.01667	0	5.01667	0	5.01667	0	5.01667	0	10.0333	5	10.0333	3	10.0333	3
5.03333	1	5.03333	3	5.03333	1	5.03333	2	5.03333	2	5.03333	2	5.03333	1	5.03333	1	5.03333	0	5.03333	0	5.03333	0	5.03333	0	5.03333	0	10.0667	5	10.0667	3	10.0667	3
5.05	1	5.05	3	5.05	1	5.05	2	5.05	2	5.05	2	5.05	1	5.05	1	5.05	0	5.05	0	5.05	0	5.05	0	5.05	0	10.1	5	10.1	3	10.1	3
5.06667	1	5.06667	3	5.06667	1	5.06667	2	5.06667	2	5.06667	2	5.06667	1	5.06667	1	5.06667	0	5.06667	0	5.06667	0	5.06667	0	5.06667	0	10.1333	5	10.1333	3	10.1333	3
5.08333	1	5.08333	3	5.08333	1	5.08333	2	5.08333	2	5.08333	2	5.08333	1	5.08333	1	5.08333	0	5.08333	0	5.08333	0	5.08333	0	5.08333	0	10.1667	5	10.1667	3	10.1667	3
5.1	1	5.1	3	5.1	1	5.1	2	5.1	2	5.1	2	5.1	1	5.1	1	5.1	0	5.1	0	5.1	0	5.1	0	5.1	0	10.2	5	10.2	3	10.2	3
5.11667	1	5.11667	3	5.11667	1	5.11667	2	5.11667	2	5.11667	2	5.11667	1	5.11667	1	5.11667	0	5.11667	0	5.11667	0	5.11667	0	5.11667	0	10.2333	5	10.2333	3	10.2333	3
5.13333	1	5.13333	3	5.13333	1	5.13333	2	5.13333	2	5.13333	2	5.13333	1	5.13333	1	5.13333	0	5.13333	0	5.13333	0	5.13333	0	5.13333	0	10.2667	5	10.2667	3	10.2667	3
5.15	1	5.15	3	5.15	1	5.15	2	5.15	2	5.15	2	5.15	1	5.15	1	5.15	0	5.15	0	5.15	0	5.15	0	5.15	0	10.3	5	10.3	3	10.3	3
5.16667	1	5.16667	3	5.16667	1	5.16667	2	5.16667	2	5.16667	2	5.16667	1	5.16667	1	5.16667	0	5.16667	0	5.16667	0	5.16667	0	5.16667	0	10.3333	5	10.3333	3	10.3333	3
5.18333	1	5.18333	3	5.18333	1	5.18333	2	5.18333	2	5.18333	2	5.18333	1	5.18333	1	5.18333	0	5.18333	0	5.18333	0	5.18333	0	5.18333	0	10.3667	5	10.3667	3	10.3667	3
5.2	1	5.2	3	5.2	1	5.2	2	5.2	2	5.2	2	5.2	1	5.2	1	5.2	0	5.2	0	5.2	0	5.2	0	5.2	0	10.4	5	10.4	3	10.4	3
5.21667	1	5.21667	3	5.21667	1	5.21667	2	5.21667	2	5.21667	2	5.21667	1	5.21667	1	5.21667	0	5.21667	0	5.21667	0	5.21667	0	5.21667	0	10.4333	5	10.4333	3	10.4333	3
5.23333	1	5.23333	3	5.23333	1	5.23333	2	5.23333	2	5.23333	2	5.23333	1	5.23333	1	5.23333	0	5.23333	0	5.23333	0	5.23333	0	5.23333	0	10.4667	5	10.4667	3	10.4667	3
5.25	1	5.25	3	5.25	1	5.25	2	5.25	2	5.25	2	5.25	1	5.25	1	5.25	0	5.25	0	5.25	0	5.25	0	5.25	0	10.5	5	10.5	3	10.5	3
5.26667	1	5.26667	3	5.26667	1	5.26667	2	5.26667	2	5.26667	2	5.26667	1	5.26667	1	5.26667	0	5.26667	0	5.26667	0	5.26667	0	5.26667	0	10.5333	5	10.5333	3	10.5333	3
5.28333	1	5.28333	3	5.28333	1	5.28333	2	5.28333	2	5.28333	2	5.28333	1	5.28333	1	5.28333	0	5.28333	0	5.28333	0	5.28333	0	5.28333	0	10.5667	5	10.5667	3	10.5667	3
5.3	1	5.3	3	5.3	1	5.3	2	5.3	2	5.3	2	5.3	1	5.3	1	5.3	0	5.3	0	5.3	0	5.3	0	5.3	0	10.6	5	10.6	3	10.6	3
5.31667	1	5.31667	3	5.31667	1	5.31667	2	5.31667	2	5.31667	2	5.31667	1	5.31667	1	5.31667	0	5.31667	0	5.31667	0	5.31667	0	5.31667	0	10.6333	5	10.6333	3	10.6333	3
5.33333	1	5.33333	3	5.33333	1	5.33333	2	5.33333	2	5.33333	2	5.33333	1	5.33333	1	5.33333	0	5.33333	0	5.33333	0	5.33333	0	5.33333	0	10.6667	5	10.6667	3	10.6667	3
5.35	1	5.35	3	5.35	1	5.35	2	5.35	2	5.35	2	5.35	1	5.35	1	5.35	0	5.35	0	5.35	0	5.35	0	5.35	0	10.7	5	10.7	3	10.7	3
5.36667	1	5.36667	3	5.36667	1	5.36667	2	5.36667	2	5.36667	2	5.36667	1	5.36667	1	5.36667	0	5.36667	0	5.36667	0	5.36667	0	5.36667	0	10.7333	5	10.7333	3	10.7333	3
5.38333	1	5.38333	3	5.38333	1	5.38333	2	5.38333	2	5.38333	2	5.38333	1	5.38333	1	5.38333	0	5.38333	0	5.38333	0	5.38333	0	5.38333	0	10.7667	6	10.7667	3	10.7667	3
5.4	1	5.4	3	5.4	1	5.4	2	5.4	2	5.4	2	5.4	1	5.4	1	5.4	0	5.4	0	5.4	0	5.4	0	5.4	0	10.8	6	10.8	3	10.8	3
5.41667	1	5.41667	3	5.41667	1	5.41667	2	5.41667	2	5.41667	2	5.41667	1	5.41667	1	5.41667	0	5.41667	0	5.41667	0	5.41667	0	5.41667	0	10.8333	6	10.8333	3	10.8333	3
5.43333	1	5.43333	3	5.43333	1	5.43333	2	5.43333	2	5.43333	2	5.43333	1	5.43333	1	5.43333	0	5.43333	0	5.43333	0	5.43333	0	5.43333	0	10.8667	6	10.8667	3	10.8667	3
5.45	1	5.45	3	5.45	1	5.45	2	5.45	2	5.45	2	5.45	1	5.45	1	5.45	0	5.45	0	5.45	0	5.45	0	5.45	0	10.9	6	10.9	3	10.9	3
5.46667	1	5.46667	3	5.46667	1	5.46667	2	5.46667	2	5.46667	2	5.46667	1	5.46667	1	5.46667	0	5.46667	0	5.46667	0	5.46667	0	5.46667	0	10.9333	6	10.9333	3	10.9333	3
5.48333	1	5.48333	3	5.48333	1	5.48333	2	5.48333	2	5.48333	2	5.48333	1	5.48333	1	5.48333	0	5.48333	0	5.48333	0	5.48333	0	5.48333	0	10.9667	6	10.9667	3	10.9667	3
5.5	1	5.5	3	5.5	1	5.5	2	5.5	2	5.5	2	5.5	1	5.5	1	5.5	0	5.5	0	5.5	0	5.5	0	5.5	0	11	6	11	3	11	3
5.51667	1	5.51667	3	5.51667	1	5.51667	2	5.51667	2	5.51667	2	5.51667	1	5.51667	1	5.51667	0	5.51667	0	5.51667	0	5.51667	0	5.51667	0	11.0333	6	11.0333	3	11.0333	3
5.53333	1	5.53333	3	5.53333	1	5.53333	2	5.53333	2	5.53333	2	5.53333	1	5.53333	1	5.53333	0	5.53333	0	5.53333	0	5.53333	0	5.53333	0	11.0667	6	11.0667	3	11.0667	3
5.55	1	5.55	3	5.55	1	5.55	2	5.55	2	5.55	2	5.55	1	5.55	1	5.55	0	5.55	0	5.55	0	5.55	0	5.55	0	11.1	6	11.1	3	11.1	3
5.56667	1	5.56667	3	5.56667	1	5.56667	2	5.56667	2	5.56667	3	5.56667	1	5.56667	1	5.56667	0	5.56667	0	5.56667	0	5.56667	0	5.56667	0	11.1333	6	11.1333	3	11.1333	3
5.58333	1	5.58333	3	5.58333	1	5.58333	2	5.58333	2	5.58333	3	5.58333	1	5.58333	1	5.58333	0	5.58333	0	5.58333	0	5.58333	0	5.58333	0	11.1667	6	11.1667	3	11.1667	3
5.6	1	5.6	3	5.6	1	5.6	2	5.6	2	5.6	3	5.6	1	5.6	1	5.6	0	5.6	0	5.6	0	5.6	0	5.6	0	11.2	6	11.2	3	11.2	3
5.61667	1	5.61667	3	5.61667	1	5.61667	2	5.61667	2	5.61667	3	5.61667	1	5.61667	1	5.61667	0	5.61667	0	5.61667	0	5.61667	0	5.61667	0	11.2333	6	11.2333	3	11.2333	3
5.63333	1	5.63333	3	5.63333	1	5.63333	2	5.63333	2	5.63333	3	5.63333	1	5.63333	1	5.63333	0	5.63333	0	5.63333	0	5.63333	0	5.63333	0	11.2667	6	11.2667	3	11.2667	3
5.65	1	5.65	3	5.65	1	5.65	2	5.65	2	5.65	3	5.65	1	5.65	1	5.65	0	5.65	0	5.65	0	5.65	0	5.65	0	11.3	6	11.3	3	11.3	3
5.66667	1	5.66667	3	5.66667	1	5.66667	2	5.66667	2	5.66667	3	5.66667	1	5.66667	1	5.66667	0	5.66667	0	5.66667	0	5.66667	0	5.66667	0	11.3333	6	11.3333	3	11.3333	3
5.68333	1	5.68333	3	5.68333	1	5.68333	2	5.68333	2	5.68333	3	5.68333	1	5.68333	1	5.68333	0	5.68333	0	5.68333	0	5.68333	0	5.68333	0	11.3667	6	11.3667	3	11.3667	3
5.7	1	5.7	3	5.7	1	5.7	2	5.7	2	5.7	3	5.7	1	5.7	1	5.7	0	5.7	0	5.7	0	5.7	0	5.7	0	11.4	6	11.4	3	11.4	3
5.71667	1	5.71667	3	5.71667	1	5.71667	2	5.71667	2	5.71667	3	5.71667	1	5.71667	1	5.71667	0	5.71667	0	5.71667	0	5.71667	0	5.71667	0	11.4333	6	11.4333	3	11.4333	3
5.73333	1	5.73333	3	5.73333	1	5.73333	2	5.73333	2	5.73333	3	5.73333	1	5.73333	1	5.73333	0	5.73333	0	5.73333	0	5.73333	0	5.73333	0	11.4667	6	11.4667	3	11.4667	3
5.75	1	5.75	3	5.75	1	5.75	2	5.75	2	5.75	3	5.75	1	5.75	1	5.75	0	5.75	0	5.75	0	5.75	0	5.75	0	11.5	6	11.5	3	11.5	3
5.76667	1	5.76667	3	5.76667	1	5.76667	2	5.76667	2	5.76667	3	5.76667	1	5.76667	1	5.76667	0	5.76667	0	5.76667	0	5.76667	0	5.76667	0	11.5333	6	11.5333	3	11.5333	3
5.78333	1	5.78333	3	5.78333	1	5.78333	2	5.78333	2	5.78333	3	5.78333	1	5.78333	1	5.78333	0	5.78333	0	5.78333	0	5.78333	0	5.78333	0	11.5667	6	11.5667	3	11.5667	3
5.8	1	5.8	3	5.8	1	5.8	2	5.8	2	5.8	3	5.8	1	5.8	1	5.8	0	5.8	0	5.8	0	5.8	0	5.8	0	11.6	6	11.6	3	11.6	3
5.81667	1	5.81667	3	5.81667	1	5.81667	2	5.81667	2	5.81667	3	5.81667	1	5.81667	1	5.81667	0	5.81667	0	5.81667	0	5.81667	0	5.81667	0	11.6333	6	11.6333	3	11.6333	3
5.83333	1	5.83333	3	5.83333	1	5.83333	2	5.83333	2	5.83333	3	5.83333	1	5.83333	1	5.83333	0	5.83333	0	5.83333	0	5.83333	0	5.83333	0	11.6667	6	11.6667	3	11.6667	3
5.85	1	5.85	3	5.85	1	5.85	2	5.85	2	5.85	3	5.85	1	5.85	1	5.85	0	5.85	0	5.85	0	5.85	0	5.85	0	11.7	6	11.7	3	11.7	3
5.86667	1	5.86667	3	5.86667	1	5.86667	2	5.86667	2	5.86667	3	5.86667	1	5.86667	1	5.86667	0	5.86667	0	5.86667	0	5.86667	0	5.86667	0	11.7333	6	11.7333	3	11.7333	3
5.88333	1	5.88333	3	5.88333	1	5.88333	2	5.88333	2	5.88333	3	5.88333	1	5.88333	1	5.88333	0	5.88333	0	5.88333	0	5.88333	0	5.88333	0	11.7667	6	11.7667	3	11.7667	3
5.9	1	5.9	3	5.9	1	5.9	2	5.9	2	5.9	3	5.9	1	5.9	1	5.9	0	5.9	0	5.9	0	5.9	0	5.9	0	11.8	6	11.8	3	11.8	3
5.91667	1	5.91667	3	5.91667	1	5.91667	2	5.91667	2	5.91667	3	5.91667	1	5.91667	1	5.91667	0	5.91667	0	5.91667	0	5.91667	0	5.91667	0	11.8333	6	11.8333	3	11.8333	3
5.93333	1	5.93333	3	5.93333	1	5.93333	2	5.93333	2	5.93333	3	5.93333	1	5.93333	1	5.93333	0	5.93333	0	5.93333	0	5.93333	0	5.93333	0	11.8667	6	11.8667	3	11.8667	3
5.95	1	5.95	3	5.95	1	5.95	2	5.95	2	5.95	3	5.95	1	5.95	1	5.95	0	5.95	0	5.95	0	5.95	0	5.95	0	11.9	6	11.9	3	11.9	3
5.96667	1	5.96667	3	5.96667	1	5.96667	2	5.96667	2	5.96667	3	5.96667	1	5.96667	1	5.96667	0	5.96667	0	5.96667	0	5.96667	0	5.96667	0	11.9333	6	11.9333	3	11.9333	3
5.98333	1	5.98333	3	5.98333	1	5.98333	2	5.98333	2	5.98333	3	5.98333	1	5.98333	1	5.98333	0	5.98333	0	5.98333	0	5.98333	0	5.98333	0	11.9667	6	11.9667	3	11.9667	3
6	1	6	3	6	1	6	2	6	2	6	3	6	1	6	1	6	0	6	0	6	0	6	0	6	0	12	6	12	3	12	3
6.01667	1	6.01667	3	6.01667	1	6.01667	2	6.01667	2	6.01667	3	6.01667	1	6.01667	1	6.01667	0	6.01667	0	6.01667	0	6.01667	0	6.01667	0	12.0333	6	12.0333	3	12.0333	3
6.03333	1	6.03333	3	6.03333	1	6.03333	2	6.03333	2	6.03333	3	6.03333	1	6.03333	1	6.03333	0	6.03333	0	6.03333	0	6.03333	0	6.03333	0	12.0667	6	12.0667	3	12.0667	3
6.05	1	6.05	3	6.05	1	6.05	2	6.05	2	6.05	3	6.05	1	6.05	1	6.05	0	6.05	0	6.05	0	6.05	0	6.05	0	12.1	6	12.1	3	12.1	3
6.06667	1	6.06667	3	6.06667	1	6.06667	2	6.06667	2	6.06667	3	6.06667	1	6.06667	1	6.06667	0	6.06667	0	6.06667	0	6.06667	0	6.06667	0	12.1333	6	12.1333	3	12.1333	3
6.08333	1	6.08333	3	6.08333	1	6.08333	2	6.08333	2	6.08333	3	6.08333	1	6.08333	1	6.08333	0	6.08333	0	6.08333	0	6.08333	0	6.08333	0	12.1667	6	12.1667	3	12.1667	3
6.1	1	6.1	3	6.1	1	6.1	2	6.1	2	6.1	3	6.1	1	6.1	1	6.1	0	6.1	0	6.1	0	6.1	0	6.1	0	12.2	6	12.2	3	12.2	3
6.11667	1	6.11667	3	6.11667	1	6.11667	3	6.11667	2	6.11667	3	6.11667	1	6.11667	1	6.11667	0	6.11667	0	6.11667	0	6.11667	0	6.11667	0	12.2333	6	12.2333	3	12.2333	3
6.13333	1	6.13333	3	6.13333	1	6.13333	3	6.13333	2	6.13333	3	6.13333	1	6.13333	1	6.13333	0	6.13333	0	6.13333	0	6.13333	0	6.13333	0	12.2667	6	12.2667	3	12.2667	3
6.15	1	6.15	3	6.15	1	6.15	3	6.15	2	6.15	3	6.15	1	6.15	1	6.15	0	6.15	0	6.15	0	6.15	0	6.15	0	12.3	6	12.3	3	12.3	3
6.16667	1	6.16667	3	6.16667	1	6.16667	3	6.16667	2	6.16667	3	6.16667	1	6.16667	1	6.16667	0	6.16667	0	6.16667	0	6.16667	0	6.16667	0	12.3333	6	12.3333	3	12.3333	3
6.18333	1	6.18333	3	6.18333	1	6.18333	3	6.18333	2	6.18333	3	6.18333	1	6.18333	1	6.18333	0	6.18333	0	6.18333	0	6.18333	0	6.18333	0	12.3667	6	12.3667	3	12.3667	3
6.2	1	6.2	3	6.2	1	6.2	3	6.2	2	6.2	3	6.2	1	6.2	1	6.2	0	6.2	0	6.2	0	6.2	0	6.2	0	12.4	6	12.4	3	12.4	3
6.21667	1	6.21667	3	6.21667	1	6.21667	3	6.21667	2	6.21667	3	6.21667	1	6.21667	1	6.21667	0	6.21667	0	6.21667	0	6.21667	0	6.21667	0	12.4333	6	12.4333	3	12.4333	3
6.23333	1	6.23333	3	6.23333	1	6.23333	3	6.23333	2	6.23333	3	6.23333	1	6.23333	1	6.23333	0	6.23333	0	6.23333	0	6.23333	0	6.23333	0	12.4667	6	12.4667	3	12.4667	3
6.25	1	6.25	3	6.25	1	6.25	3	6.25	2	6.25	3	6.25	1	6.25	1	6.25	0	6.25	0	6.25	0	6.25	0	6.25	0	12.5	6	12.5	3	12.5	3
6.26667	1	6.26667	3	6.26667	1	6.26667	3	6.26667	2	6.26667	3	6.26667	1	6.26667	1	6.26667	0	6.26667	0	6.26667	0	6.26667	0	6.26667	0	12.5333	6	12.5333	3	12.5333	4
6.28333	1	6.28333	3	6.28333	1	6.28333	3	6.28333	2	6.28333	3	6.28333	1	6.28333	1	6.28333	0	6.28333	0	6.28333	0	6.28333	0	6.28333	0	12.5667	6	12.5667	3	12.5667	4
6.3	1	6.3	3	6.3	1	6.3	3	6.3	2	6.3	3	6.3	1	6.3	1	6.3	0	6.3	0	6.3	0	6.3	0	6.3	0	12.6	6	12.6	3	12.6	4
6.31667	1	6.31667	3	6.31667	1	6.31667	3	6.31667	2	6.31667	3	6.31667	1	6.31667	1	6.31667	0	6.31667	0	6.31667	0	6.31667	0	6.31667	0	12.6333	6	12.6333	3	12.6333	4
6.33333	1	6.33333	3	6.33333	1	6.33333	3	6.33333	2	6.33333	3	6.33333	1	6.33333	1	6.33333	0	6.33333	0	6.33333	0	6.33333	0	6.33333	0	12.6667	6	12.6667	3	12.6667	4
6.35	1	6.35	3	6.35	1	6.35	3	6.35	2	6.35	3	6.35	1	6.35	1	6.35	0	6.35	0	6.35	0	6.35	0	6.35	0	12.7	6	12.7	3	12.7	4
6.36667	1	6.36667	3	6.36667	1	6.36667	3	6.36667	2	6.36667	3	6.36667	1	6.36667	1	6.36667	0	6.36667	0	6.36667	0	6.36667	0	6.36667	0	12.7333	6	12.7333	3	12.7333	4
6.38333	1	6.38333	3	6.38333	1	6.38333	3	6.38333	2	6.38333	3	6.38333	1	6.38333	1	6.38333	0	6.38333	0	6.38333	0	6.38333	0	6.38333	0	12.7667	6	12.7667	3	12.7667	4
6.4	1	6.4	3	6.4	1	6.4	3	6.4	2	6.4	3	6.4	1	6.4	1	6.4	0	6.4	0	6.4	0	6.4	0	6.4	0	12.8	6	12.8	3	12.8	4
6.41667	1	6.41667	3	6.41667	1	6.41667	3	6.41667	2	6.41667	3	6.41667	1	6.41667	1	6.41667	0	6.41667	0	6.41667	0	6.41667	0	6.41667	0	12.8333	6	12.8333	3	12.8333	4
6.43333	1	6.43333	3	6.43333	1	6.43333	3	6.43333	2	6.43333	3	6.43333	1	6.43333	1	6.43333	0	6.43333	0	6.43333	0	6.43333	0	6.43333	0	12.8667	6	12.8667	3	12.8667	4
6.45	1	6.45	3	6.45	1	6.45	3	6.45	2	6.45	3	6.45	1	6.45	1	6.45	0	6.45	0	6.45	0	6.45	0	6.45	0	12.9	6	12.9	3	12.9	4
6.46667	1	6.46667	3	6.46667	1	6.46667	3	6.46667	2	6.46667	3	6.46667	1	6.46667	1	6.46667	0	6.46667	0	6.46667	0	6.46667	0	6.46667	0	12.9333	6	12.9333	3	12.9333	4
6.48333	1	6.48333	3	6.48333	1	6.48333	3	6.48333	2	6.48333	3	6.48333	1	6.48333	1	6.48333	0	6.48333	0	6.48333	0	6.48333	0	6.48333	0	12.9667	6	12.9667	3	12.9667	4
6.5	1	6.5	3	6.5	1	6.5	3	6.5	2	6.5	3	6.5	1	6.5	1	6.5	0	6.5	0	6.5	0	6.5	0	6.5	0	13	6	13	3	13	4
6.51667	1	6.51667	3	6.51667	1	6.51667	3	6.51667	2	6.51667	3	6.51667	1	6.51667	1	6.51667	0	6.51667	0	6.51667	0	6.51667	0	6.51667	0	13.0333	6	13.0333	3	13.0333	4
6.53333	1	6.53333	3	6.53333	1	6.53333	3	6.53333	2	6.53333	3	6.53333	1	6.53333	1	6.53333	0	6.53333	0	6.53333	0	6.53333	0	6.53333	0	13.0667	6	13.0667	3	13.0667	4
6.55	1	6.55	3	6.55	1	6.55	3	6.55	2	6.55	3	6.55	1	6.55	1	6.55	0	6.55	0	6.55	0	6.55	0	6.55	0	13.1	6	13.1	3	13.1	4
6.56667	1	6.56667	3	6.56667	1	6.56667	3	6.56667	2	6.56667	3	6.56667	1	6.56667	1	6.56667	0	6.56667	0	6.56667	0	6.56667	0	6.56667	0	13.1333	6	13.1333	3	13.1333	4
6.58333	1	6.58333	3	6.58333	1	6.58333	3	6.58333	2	6.58333	3	6.58333	1	6.58333	1	6.58333	0	6.58333	0	6.58333	0	6.58333	0	6.58333	0	13.1667	6	13.1667	3	13.1667	4
6.6	1	6.6	3	6.6	1	6.6	3	6.6	2	6.6	3	6.6	1	6.6	1	6.6	0	6.6	0	6.6	0	6.6	0	6.6	0	13.2	6	13.2	3	13.2	4
6.61667	1	6.61667	3	6.61667	1	6.61667	3	6.61667	2	6.61667	3	6.61667	1	6.61667	1	6.61667	0	6.61667	0	6.61667	0	6.61667	0	6.61667	0	13.2333	6	13.2333	3	13.2333	4
6.63333	1	6.63333	3	6.63333	1	6.63333	3	6.63333	2	6.63333	3	6.63333	1	6.63333	1	6.63333	0	6.63333	0	6.63333	0	6.63333	0	6.63333	0	13.2667	6	13.2667	3	13.2667	4
6.65	1	6.65	3	6.65	1	6.65	3	6.65	2	6.65	3	6.65	1	6.65	1	6.65	0	6.65	0	6.65	0	6.65	0	6.65	0	13.3	6	13.3	3	13.3	4
6.66667	1	6.66667	3	6.66667	1	6.66667	3	6.66667	2	6.66667	3	6.66667	1	6.66667	1	6.66667	0	6.66667	0	6.66667	0	6.66667	0	6.66667	0	13.3333	6	13.3333	3	13.3333	4
6.68333	1	6.68333	3	6.68333	1	6.68333	3	6.68333	2	6.68333	3	6.68333	1	6.68333	1	6.68333	0	6.68333	0	6.68333	0	6.68333	0	6.68333	0	13.3667	6	13.3667	3	13.3667	4
6.7	1	6.7	3	6.7	1	6.7	3	6.7	2	6.7	3	6.7	1	6.7	1	6.7	0	6.7	0	6.7	0	6.7	0	6.7	0	13.4	6	13.4	3	13.4	4
6.71667	1	6.71667	3	6.71667	1	6.71667	3	6.71667	2	6.71667	3	6.71667	1	6.71667	1	6.71667	0	6.71667	0	6.71667	0	6.71667	0	6.71667	0	13.4333	6	13.4333	3	13.4333	4
6.73333	1	6.73333	3	6.73333	1	6.73333	3	6.73333	2	6.73333	3	6.73333	1	6.73333	1	6.73333	0	6.73333	0	6.73333	0	6.73333	0	6.73333	0	13.4667	6	13.4667	3	13.4667	4
6.75	1	6.75	3	6.75	1	6.75	3	6.75	2	6.75	3	6.75	1	6.75	1	6.75	0	6.75	0	6.75	0	6.75	0	6.75	0	13.5	6	13.5	3	13.5	4
6.76667	1	6.76667	3	6.76667	1	6.76667	3	6.76667	2	6.76667	3	6.76667	1	6.76667	1	6.76667	0	6.76667	0	6.76667	0	6.76667	0	6.76667	0	13.5333	6	13.5333	3	13.5333	4
6.78333	1	6.78333	3	6.78333	1	6.78333	3	6.78333	2	6.78333	3	6.78333	1	6.78333	1	6.78333	0	6.78333	0	6.78333	0	6.78333	0	6.78333	0	13.5667	6	13.5667	3	13.5667	4
6.8	1	6.8	3	6.8	1	6.8	3	6.8	2	6.8	3	6.8	1	6.8	1	6.8	0	6.8	0	6.8	0	6.8	0	6.8	0	13.6	6	13.6	3	13.6	4
6.81667	1	6.81667	3	6.81667	1	6.81667	3	6.81667	2	6.81667	3	6.81667	1	6.81667	1	6.81667	0	6.81667	0	6.81667	0	6.81667	0	6.81667	0	13.6333	6	13.6333	3	13.6333	4
6.83333	1	6.83333	3	6.83333	1	6.83333	3	6.83333	2	6.83333	3	6.83333	1	6.83333	1	6.83333	0	6.83333	0	6.83333	0	6.83333	0	6.83333	0	13.6667	6	13.6667	3	13.6667	4
6.85	1	6.85	3	6.85	1	6.85	3	6.85	2	6.85	3	6.85	1	6.85	1	6.85	0	6.85	0	6.85	0	6.85	0	6.85	0	13.7	6	13.7	3	13.7	4
6.86667	1	6.86667	3	6.86667	1	6.86667	3	6.86667	2	6.86667	3	6.86667	1	6.86667	1	6.86667	0	6.86667	0	6.86667	0	6.86667	0	6.86667	0	13.7333	6	13.7333	3	13.7333	4
6.88333	1	6.88333	3	6.88333	1	6.88333	3	6.88333	2	6.88333	3	6.88333	1	6.88333	1	6.88333	0	6.88333	0	6.88333	0	6.88333	0	6.88333	0	13.7667	6	13.7667	3	13.7667	4
6.9	1	6.9	3	6.9	1	6.9	3	6.9	2	6.9	3	6.9	1	6.9	1	6.9	0	6.9	0	6.9	0	6.9	0	6.9	0	13.8	6	13.8	3	13.8	4
6.91667	1	6.91667	3	6.91667	1	6.91667	3	6.91667	2	6.91667	3	6.91667	1	6.91667	1	6.91667	0	6.91667	0	6.91667	0	6.91667	0	6.91667	0	13.8333	6	13.8333	3	13.8333	4
6.93333	1	6.93333	3	6.93333	1	6.93333	3	6.93333	2	6.93333	3	6.93333	1	6.93333	1	6.93333	0	6.93333	0	6.93333	0	6.93333	0	6.93333	0	13.8667	6	13.8667	3	13.8667	4
6.95	1	6.95	3	6.95	1	6.95	3	6.95	2	6.95	3	6.95	1	6.95	1	6.95	0	6.95	0	6.95	0	6.95	0	6.95	0	13.9	6	13.9	3	13.9	4
6.96667	1	6.96667	3	6.96667	1	6.96667	3	6.96667	2	6.96667	3	6.96667	1	6.96667	1	6.96667	0	6.96667	0	6.96667	0	6.96667	1	6.96667	0	13.9333	6	13.9333	3	13.9333	4
6.98333	1	6.98333	3	6.98333	1	6.98333	3	6.98333	2	6.98333	3	6.98333	1	6.98333	1	6.98333	0	6.98333	0	6.98333	0	6.98333	1	6.98333	0	13.9667	6	13.9667	3	13.9667	4
7	1	7	3	7	1	7	3	7	2	7	3	7	1	7	1	7	0	7	0	7	0	7	1	7	0	14	6	14	3	14	4
7.01667	1	7.01667	3	7.01667	1	7.01667	3	7.01667	2	7.01667	3	7.01667	1	7.01667	1	7.01667	0	7.01667	0	7.01667	0	7.01667	1	7.01667	0	14.0333	6	14.0333	3	14.0333	4
7.03333	1	7.03333	3	7.03333	1	7.03333	3	7.03333	2	7.03333	3	7.03333	1	7.03333	1	7.03333	0	7.03333	0	7.03333	0	7.03333	1	7.03333	0	14.0667	6	14.0667	3	14.0667	4
7.05	1	7.05	3	7.05	1	7.05	3	7.05	2	7.05	3	7.05	1	7.05	1	7.05	0	7.05	0	7.05	0	7.05	1	7.05	0	14.1	6	14.1	3	14.1	4
7.06667	1	7.06667	3	7.06667	1	7.06667	3	7.06667	2	7.06667	3	7.06667	1	7.06667	1	7.06667	0	7.06667	0	7.06667	0	7.06667	1	7.06667	0	14.1333	6	14.1333	3	14.1333	4
7.08333	1	7.08333	3	7.08333	1	7.08333	3	7.08333	2	7.08333	3	7.08333	1	7.08333	1	7.08333	0	7.08333	0	7.08333	0	7.08333	1	7.08333	0	14.1667	6	14.1667	3	14.1667	4
7.1	1	7.1	3	7.1	1	7.1	3	7.1	2	7.1	3	7.1	1	7.1	1	7.1	0	7.1	0	7.1	0	7.1	1	7.1	0	14.2	6	14.2	3	14.2	4
7.11667	1	7.11667	3	7.11667	1	7.11667	3	7.11667	2	7.11667	3	7.11667	1	7.11667	1	7.11667	0	7.11667	0	7.11667	0	7.11667	1	7.11667	0	14.2333	6	14.2333	3	14.2333	4
7.13333	1	7.13333	3	7.13333	1	7.13333	3	7.13333	2	7.13333	3	7.13333	1	7.13333	1	7.13333	0	7.13333	0	7.13333	0	7.13333	1	7.13333	0	14.2667	6	14.2667	3	14.2667	4
7.15	1	7.15	3	7.15	1	7.15	3	7.15	2	7.15	3	7.15	1	7.15	1	7.15	0	7.15	0	7.15	0	7.15	1	7.15	0	14.3	6	14.3	3	14.3	4
7.16667	1	7.16667	4	7.16667	1	7.16667	3	7.16667	2	7.16667	3	7.16667	1	7.16667	1	7.16667	0	7.16667	0	7.16667	0	7.16667	1	7.16667	0	14.3333	6	14.3333	3	14.3333	4
7.18333	1	7.18333	4	7.18333	1	7.18333	3	7.18333	2	7.18333	3	7.18333	1	7.18333	1	7.18333	0	7.18333	0	7.18333	0	7.18333	1	7.18333	0	14.3667	6	14.3667	3	14.3667	4
7.2	1	7.2	4	7.2	1	7.2	3	7.2	2	7.2	3	7.2	1	7.2	1	7.2	0	7.2	0	7.2	0	7.2	1	7.2	0	14.4	6	14.4	3	14.4	4
7.21667	1	7.21667	4	7.21667	1	7.21667	3	7.21667	2	7.21667	3	7.21667	1	7.21667	1	7.21667	0	7.21667	0	7.21667	0	7.21667	1	7.21667	0	14.4333	6	14.4333	3	14.4333	4
7.23333	1	7.23333	4	7.23333	1	7.23333	3	7.23333	2	7.23333	3	7.23333	1	7.23333	1	7.23333	0	7.23333	0	7.23333	0	7.23333	1	7.23333	0	14.4667	6	14.4667	3	14.4667	4
7.25	1	7.25	4	7.25	1	7.25	3	7.25	2	7.25	3	7.25	1	7.25	1	7.25	0	7.25	0	7.25	0	7.25	1	7.25	0	14.5	6	14.5	3	14.5	4
7.26667	1	7.26667	4	7.26667	1	7.26667	3	7.26667	2	7.26667	3	7.26667	1	7.26667	1	7.26667	0	7.26667	0	7.26667	0	7.26667	1	7.26667	0	14.5333	6	14.5333	3	14.5333	4
7.28333	1	7.28333	4	7.28333	1	7.28333	3	7.28333	2	7.28333	3	7.28333	1	7.28333	1	7.28333	0	7.28333	0	7.28333	0	7.28333	1	7.28333	0	14.5667	6	14.5667	3	14.5667	4
7.3	1	7.3	4	7.3	1	7.3	3	7.3	2	7.3	3	7.3	1	7.3	1	7.3	0	7.3	0	7.3	0	7.3	1	7.3	0	14.6	6	14.6	3	14.6	5
7.31667	1	7.31667	4	7.31667	1	7.31667	3	7.31667	2	7.31667	3	7.31667	1	7.31667	1	7.31667	0	7.31667	0	7.31667	0	7.31667	1	7.31667	0	14.6333	6	14.6333	3	14.6333	5
7.33333	1	7.33333	4	7.33333	1	7.33333	3	7.33333	2	7.33333	3	7.33333	1	7.33333	1	7.33333	0	7.33333	0	7.33333	0	7.33333	1	7.33333	0	14.6667	6	14.6667	3	14.6667	5
7.35	1	7.35	4	7.35	1	7.35	3	7.35	2	7.35	3	7.35	1	7.35	1	7.35	0	7.35	0	7.35	0	7.35	1	7.35	0	14.7	6	14.7	3	14.7	5
7.36667	1	7.36667	4	7.36667	1	7.36667	3	7.36667	2	7.36667	3	7.36667	1	7.36667	1	7.36667	0	7.36667	0	7.36667	0	7.36667	1	7.36667	0	14.7333	7	14.7333	3	14.7333	5
7.38333	1	7.38333	4	7.38333	1	7.38333	3	7.38333	2	7.38333	3	7.38333	1	7.38333	1	7.38333	0	7.38333	0	7.38333	0	7.38333	1	7.38333	0	14.7667	7	14.7667	3	14.7667	5
7.4	1	7.4	4	7.4	1	7.4	3	7.4	2	7.4	3	7.4	1	7.4	1	7.4	0	7.4	0	7.4	0	7.4	1	7.4	0	14.8	7	14.8	3	14.8	5
7.41667	1	7.41667	4	7.41667	1	7.41667	3	7.41667	2	7.41667	3	7.41667	1	7.41667	1	7.41667	0	7.41667	0	7.41667	0	7.41667	1	7.41667	0	14.8333	7	14.8333	3	14.8333	5
7.43333	1	7.43333	4	7.43333	1	7.43333	3	7.43333	2	7.43333	3	7.43333	1	7.43333	1	7.43333	0	7.43333	0	7.43333	0	7.43333	1	7.43333	0	14.8667	7	14.8667	3	14.8667	5
7.45	1	7.45	4	7.45	1	7.45	3	7.45	2	7.45	3	7.45	1	7.45	1	7.45	0	7.45	0	7.45	0	7.45	1	7.45	0	14.9	7	14.9	3	14.9	5
7.46667	1	7.46667	4	7.46667	1	7.46667	3	7.46667	2	7.46667	3	7.46667	1	7.46667	1	7.46667	0	7.46667	0	7.46667	0	7.46667	1	7.46667	0	14.9333	7	14.9333	3	14.9333	5
7.48333	1	7.48333	4	7.48333	1	7.48333	3	7.48333	2	7.48333	3	7.48333	1	7.48333	1	7.48333	0	7.48333	0	7.48333	0	7.48333	1	7.48333	0	14.9667	7	14.9667	3	14.9667	5
7.5	1	7.5	4	7.5	1	7.5	3	7.5	2	7.5	3	7.5	1	7.5	1	7.5	0	7.5	0	7.5	0	7.5	1	7.5	0	15	7	15	3	15	5
7.51667	1	7.51667	4	7.51667	1	7.51667	3	7.51667	2	7.51667	3	7.51667	1	7.51667	1	7.51667	0	7.51667	0	7.51667	0	7.51667	1	7.51667	0	15.0333	7	15.0333	3	15.0333	5
7.53333	1	7.53333	4	7.53333	1	7.53333	3	7.53333	2	7.53333	3	7.53333	1	7.53333	1	7.53333	0	7.53333	0	7.53333	0	7.53333	1	7.53333	0	15.0667	7	15.0667	3	15.0667	5
7.55	1	7.55	4	7.55	1	7.55	3	7.55	2	7.55	3	7.55	1	7.55	1	7.55	0	7.55	0	7.55	0	7.55	1	7.55	0	15.1	7	15.1	3	15.1	5
7.56667	1	7.56667	4	7.56667	1	7.56667	3	7.56667	2	7.56667	3	7.56667	1	7.56667	1	7.56667	0	7.56667	0	7.56667	0	7.56667	1	7.56667	0	15.1333	7	15.1333	3	15.1333	5
7.58333	1	7.58333	4	7.58333	1	7.58333	3	7.58333	2	7.58333	3	7.58333	1	7.58333	1	7.58333	0	7.58333	0	7.58333	0	7.58333	1	7.58333	0	15.1667	7	15.1667	3	15.1667	5
7.6	1	7.6	4	7.6	1	7.6	3	7.6	2	7.6	3	7.6	1	7.6	1	7.6	0	7.6	0	7.6	0	7.6	1	7.6	0	15.2	7	15.2	3	15.2	5
7.61667	1	7.61667	4	7.61667	1	7.61667	3	7.61667	2	7.61667	3	7.61667	1	7.61667	1	7.61667	0	7.61667	0	7.61667	0	7.61667	1	7.61667	0	15.2333	7	15.2333	3	15.2333	5
7.63333	1	7.63333	4	7.63333	1	7.63333	3	7.63333	2	7.63333	3	7.63333	1	7.63333	1	7.63333	0	7.63333	0	7.63333	0	7.63333	1	7.63333	0	15.2667	7	15.2667	3	15.2667	5
7.65	1	7.65	4	7.65	1	7.65	3	7.65	2	7.65	3	7.65	1	7.65	1	7.65	0	7.65	0	7.65	0	7.65	1	7.65	0	15.3	7	15.3	3	15.3	5
7.66667	1	7.66667	4	7.66667	1	7.66667	3	7.66667	2	7.66667	3	7.66667	1	7.66667	1	7.66667	0	7.66667	0	7.66667	0	7.66667	1	7.66667	0	15.3333	7	15.3333	3	15.3333	5
7.68333	1	7.68333	4	7.68333	1	7.68333	3	7.68333	2	7.68333	3	7.68333	1	7.68333	1	7.68333	0	7.68333	0	7.68333	0	7.68333	1	7.68333	0	15.3667	7	15.3667	3	15.3667	5
7.7	1	7.7	4	7.7	1	7.7	3	7.7	2	7.7	3	7.7	1	7.7	1	7.7	0	7.7	0	7.7	0	7.7	1	7.7	0	15.4	7	15.4	3	15.4	5
7.71667	1	7.71667	4	7.71667	1	7.71667	3	7.71667	2	7.71667	3	7.71667	1	7.71667	1	7.71667	0	7.71667	0	7.71667	0	7.71667	1	7.71667	0	15.4333	7	15.4333	3	15.4333	5
7.73333	1	7.73333	4	7.73333	1	7.73333	3	7.73333	2	7.73333	3	7.73333	1	7.73333	1	7.73333	0	7.73333	0	7.73333	0	7.73333	1	7.73333	0	15.4667	7	15.4667	3	15.4667	5
7.75	1	7.75	4	7.75	1	7.75	3	7.75	2	7.75	3	7.75	1	7.75	1	7.75	0	7.75	0	7.75	0	7.75	1	7.75	0	15.5	7	15.5	3	15.5	5
7.76667	1	7.76667	4	7.76667	1	7.76667	3	7.76667	2	7.76667	3	7.76667	1	7.76667	1	7.76667	0	7.76667	0	7.76667	0	7.76667	1	7.76667	0	15.5333	7	15.5333	3	15.5333	5
7.78333	1	7.78333	4	7.78333	1	7.78333	3	7.78333	2	7.78333	3	7.78333	1	7.78333	1	7.78333	0	7.78333	0	7.78333	0	7.78333	1	7.78333	0	15.5667	7	15.5667	3	15.5667	5
7.8	1	7.8	4	7.8	1	7.8	3	7.8	2	7.8	3	7.8	1	7.8	1	7.8	0	7.8	0	7.8	0	7.8	1	7.8	0	15.6	7	15.6	3	15.6	5
7.81667	1	7.81667	4	7.81667	1	7.81667	3	7.81667	2	7.81667	3	7.81667	1	7.81667	1	7.81667	0	7.81667	0	7.81667	0	7.81667	1	7.81667	0	15.6333	7	15.6333	3	15.6333	5
7.83333	1	7.83333	4	7.83333	1	7.83333	3	7.83333	2	7.83333	3	7.83333	1	7.83333	1	7.83333	0	7.83333	0	7.83333	0	7.83333	1	7.83333	0	15.6667	7	15.6667	3	15.6667	5
7.85	1	7.85	4	7.85	1	7.85	3	7.85	2	7.85	3	7.85	1	7.85	1	7.85	0	7.85	0	7.85	0	7.85	1	7.85	0	15.7	7	15.7	3	15.7	5
7.86667	1	7.86667	4	7.86667	1	7.86667	3	7.86667	2	7.86667	3	7.86667	1	7.86667	1	7.86667	0	7.86667	0	7.86667	0	7.86667	1	7.86667	0	15.7333	7	15.7333	3	15.7333	5
7.88333	1	7.88333	4	7.88333	1	7.88333	3	7.88333	2	7.88333	3	7.88333	1	7.88333	1	7.88333	0	7.88333	0	7.88333	0	7.88333	1	7.88333	0	15.7667	7	15.7667	3	15.7667	5
7.9	1	7.9	4	7.9	1	7.9	3	7.9	2	7.9	3	7.9	1	7.9	1	7.9	0	7.9	0	7.9	0	7.9	1	7.9	0	15.8	7	15.8	3	15.8	5
7.91667	1	7.91667	4	7.91667	1	7.91667	3	7.91667	2	7.91667	3	7.91667	1	7.91667	1	7.91667	0	7.91667	0	7.91667	0	7.91667	1	7.91667	0	15.8333	7	15.8333	3	15.8333	5
7.93333	1	7.93333	4	7.93333	1	7.93333	3	7.93333	2	7.93333	3	7.93333	1	7.93333	1	7.93333	0	7.93333	0	7.93333	0	7.93333	1	7.93333	0	15.8667	7	15.8667	3	15.8667	5
7.95	1	7.95	4	7.95	1	7.95	3	7.95	2	7.95	3	7.95	1	7.95	1	7.95	0	7.95	0	7.95	0	7.95	1	7.95	0	15.9	7	15.9	3	15.9	5
7.96667	1	7.96667	4	7.96667	1	7.96667	3	7.96667	2	7.96667	3	7.96667	1	7.96667	1	7.96667	0	7.96667	0	7.96667	0	7.96667	1	7.96667	0	15.9333	7	15.9333	3	15.9333	5
7.98333	1	7.98333	4	7.98333	1	7.98333	3	7.98333	2	7.98333	3	7.98333	1	7.98333	1	7.98333	0	7.98333	0	7.98333	0	7.98333	1	7.98333	0	15.9667	7	15.9667	3	15.9667	5
8	1	8	4	8	1	8	3	8	2	8	3	8	1	8	1	8	0	8	0	8	0	8	1	8	0	16	7	16	3	16	5
8.01667	1	8.01667	4	8.01667	1	8.01667	3	8.01667	2	8.01667	3	8.01667	1	8.01667	1	8.01667	0	8.01667	0	8.01667	0	8.01667	1	8.01667	0	16.0333	7	16.0333	3	16.0333	5
8.03333	1	8.03333	4	8.03333	1	8.03333	3	8.03333	2	8.03333	3	8.03333	1	8.03333	1	8.03333	0	8.03333	0	8.03333	0	8.03333	1	8.03333	0	16.0667	7	16.0667	3	16.0667	5
8.05	1	8.05	4	8.05	1	8.05	3	8.05	2	8.05	3	8.05	1	8.05	1	8.05	0	8.05	0	8.05	0	8.05	1	8.05	0	16.1	7	16.1	3	16.1	6
8.06667	1	8.06667	4	8.06667	1	8.06667	3	8.06667	2	8.06667	3	8.06667	1	8.06667	1	8.06667	0	8.06667	0	8.06667	0	8.06667	1	8.06667	0	16.1333	7	16.1333	3	16.1333	6
8.08333	1	8.08333	4	8.08333	1	8.08333	3	8.08333	2	8.08333	3	8.08333	1	8.08333	1	8.08333	0	8.08333	0	8.08333	0	8.08333	1	8.08333	0	16.1667	7	16.1667	3	16.1667	6
8.1	1	8.1	4	8.1	1	8.1	3	8.1	2	8.1	3	8.1	1	8.1	1	8.1	0	8.1	0	8.1	0	8.1	1	8.1	0	16.2	7	16.2	3	16.2	6
8.11667	1	8.11667	4	8.11667	1	8.11667	3	8.11667	2	8.11667	3	8.11667	1	8.11667	1	8.11667	0	8.11667	0	8.11667	0	8.11667	1	8.11667	0	16.2333	7	16.2333	3	16.2333	6
8.13333	1	8.13333	4	8.13333	1	8.13333	3	8.13333	2	8.13333	3	8.13333	1	8.13333	1	8.13333	0	8.13333	0	8.13333	0	8.13333	1	8.13333	0	16.2667	7	16.2667	3	16.2667	6
8.15	1	8.15	4	8.15	1	8.15	3	8.15	2	8.15	3	8.15	1	8.15	1	8.15	0	8.15	0	8.15	0	8.15	1	8.15	0	16.3	7	16.3	3	16.3	6
8.16667	1	8.16667	4	8.16667	1	8.16667	3	8.16667	2	8.16667	3	8.16667	1	8.16667	1	8.16667	0	8.16667	0	8.16667	0	8.16667	1	8.16667	0	16.3333	7	16.3333	3	16.3333	6
8.18333	1	8.18333	4	8.18333	1	8.18333	3	8.18333	2	8.18333	3	8.18333	1	8.18333	1	8.18333	0	8.18333	0	8.18333	0	8.18333	1	8.18333	0	16.3667	7	16.3667	3	16.3667	6
8.2	1	8.2	4	8.2	1	8.2	3	8.2	2	8.2	3	8.2	1	8.2	1	8.2	0	8.2	0	8.2	0	8.2	1	8.2	0	16.4	7	16.4	3	16.4	6
8.21667	1	8.21667	4	8.21667	1	8.21667	3	8.21667	2	8.21667	3	8.21667	1	8.21667	1	8.21667	0	8.21667	0	8.21667	0	8.21667	1	8.21667	0	16.4333	7	16.4333	3	16.4333	6
8.23333	1	8.23333	4	8.23333	1	8.23333	3	8.23333	2	8.23333	3	8.23333	1	8.23333	1	8.23333	0	8.23333	0	8.23333	0	8.23333	1	8.23333	0	16.4667	7	16.4667	3	16.4667	6
8.25	1	8.25	4	8.25	1	8.25	3	8.25	2	8.25	3	8.25	1	8.25	1	8.25	0	8.25	0	8.25	0	8.25	1	8.25	0	16.5	7	16.5	3	16.5	6
8.26667	1	8.26667	4	8.26667	1	8.26667	3	8.26667	2	8.26667	3	8.26667	1	8.26667	1	8.26667	0	8.26667	0	8.26667	0	8.26667	1	8.26667	0	16.5333	7	16.5333	3	16.5333	6
8.28333	1	8.28333	4	8.28333	1	8.28333	3	8.28333	2	8.28333	3	8.28333	1	8.28333	1	8.28333	0	8.28333	0	8.28333	0	8.28333	1	8.28333	0	16.5667	7	16.5667	3	16.5667	6
8.3	1	8.3	4	8.3	1	8.3	3	8.3	2	8.3	3	8.3	1	8.3	1	8.3	0	8.3	0	8.3	0	8.3	1	8.3	0	16.6	7	16.6	3	16.6	6
8.31667	1	8.31667	4	8.31667	1	8.31667	3	8.31667	2	8.31667	3	8.31667	1	8.31667	1	8.31667	0	8.31667	0	8.31667	0	8.31667	1	8.31667	0	16.6333	7	16.6333	3	16.6333	6
8.33333	1	8.33333	4	8.33333	1	8.33333	3	8.33333	2	8.33333	3	8.33333	1	8.33333	1	8.33333	0	8.33333	0	8.33333	0	8.33333	1	8.33333	0	16.6667	7	16.6667	3	16.6667	7
8.35	1	8.35	4	8.35	1	8.35	3	8.35	2	8.35	3	8.35	1	8.35	1	8.35	0	8.35	0	8.35	0	8.35	1	8.35	0	16.7	7	16.7	3	16.7	7
8.36667	1	8.36667	4	8.36667	1	8.36667	3	8.36667	2	8.36667	3	8.36667	1	8.36667	1	8.36667	0	8.36667	0	8.36667	0	8.36667	1	8.36667	0	16.7333	7	16.7333	3	16.7333	7
8.38333	1	8.38333	4	8.38333	1	8.38333	3	8.38333	2	8.38333	3	8.38333	1	8.38333	1	8.38333	0	8.38333	0	8.38333	0	8.38333	1	8.38333	0	16.7667	7	16.7667	3	16.7667	7
8.4	1	8.4	4	8.4	1	8.4	3	8.4	2	8.4	3	8.4	1	8.4	1	8.4	0	8.4	0	8.4	0	8.4	1	8.4	0	16.8	7	16.8	3	16.8	7
8.41667	1	8.41667	4	8.41667	1	8.41667	3	8.41667	2	8.41667	3	8.41667	1	8.41667	1	8.41667	0	8.41667	0	8.41667	0	8.41667	1	8.41667	0	16.8333	7	16.8333	3	16.8333	7
8.43333	1	8.43333	4	8.43333	1	8.43333	3	8.43333	2	8.43333	3	8.43333	1	8.43333	1	8.43333	0	8.43333	0	8.43333	0	8.43333	1	8.43333	0	16.8667	7	16.8667	3	16.8667	7
8.45	1	8.45	4	8.45	1	8.45	3	8.45	2	8.45	3	8.45	1	8.45	1	8.45	0	8.45	0	8.45	0	8.45	1	8.45	0	16.9	7	16.9	3	16.9	7
8.46667	1	8.46667	4	8.46667	1	8.46667	3	8.46667	2	8.46667	3	8.46667	1	8.46667	1	8.46667	0	8.46667	0	8.46667	0	8.46667	1	8.46667	0	16.9333	7	16.9333	3	16.9333	7
8.48333	1	8.48333	4	8.48333	1	8.48333	3	8.48333	2	8.48333	3	8.48333	1	8.48333	1	8.48333	0	8.48333	0	8.48333	0	8.48333	1	8.48333	0	16.9667	7	16.9667	3	16.9667	7
8.5	1	8.5	4	8.5	1	8.5	3	8.5	2	8.5	3	8.5	1	8.5	1	8.5	0	8.5	0	8.5	0	8.5	1	8.5	0	17	7	17	3	17	7
8.51667	1	8.51667	4	8.51667	1	8.51667	3	8.51667	2	8.51667	3	8.51667	1	8.51667	1	8.51667	0	8.51667	0	8.51667	0	8.51667	1	8.51667	0	17.0333	7	17.0333	3	17.0333	7
8.53333	1	8.53333	4	8.53333	1	8.53333	3	8.53333	2	8.53333	3	8.53333	1	8.53333	1	8.53333	0	8.53333	0	8.53333	0	8.53333	1	8.53333	0	17.0667	7	17.0667	3	17.0667	7
8.55	1	8.55	4	8.55	1	8.55	3	8.55	2	8.55	3	8.55	1	8.55	1	8.55	0	8.55	0	8.55	0	8.55	1	8.55	0	17.1	7	17.1	3	17.1	7
8.56667	1	8.56667	4	8.56667	1	8.56667	3	8.56667	2	8.56667	3	8.56667	1	8.56667	1	8.56667	0	8.56667	0	8.56667	0	8.56667	1	8.56667	0	17.1333	7	17.1333	3	17.1333	7
8.58333	1	8.58333	4	8.58333	1	8.58333	3	8.58333	2	8.58333	3	8.58333	1	8.58333	1	8.58333	0	8.58333	0	8.58333	0	8.58333	1	8.58333	0	17.1667	7	17.1667	3	17.1667	7
8.6	1	8.6	4	8.6	1	8.6	3	8.6	2	8.6	3	8.6	1	8.6	1	8.6	0	8.6	0	8.6	0	8.6	1	8.6	0	17.2	7	17.2	3	17.2	7
8.61667	1	8.61667	4	8.61667	1	8.61667	3	8.61667	2	8.61667	3	8.61667	1	8.61667	1	8.61667	0	8.61667	0	8.61667	0	8.61667	1	8.61667	0	17.2333	7	17.2333	3	17.2333	7
8.63333	1	8.63333	4	8.63333	1	8.63333	3	8.63333	2	8.63333	3	8.63333	1	8.63333	1	8.63333	0	8.63333	0	8.63333	0	8.63333	1	8.63333	0	17.2667	7	17.2667	3	17.2667	7
8.65	1	8.65	4	8.65	1	8.65	3	8.65	2	8.65	3	8.65	1	8.65	1	8.65	0	8.65	0	8.65	0	8.65	1	8.65	0	17.3	7	17.3	3	17.3	7
8.66667	1	8.66667	4	8.66667	1	8.66667	3	8.66667	2	8.66667	3	8.66667	1	8.66667	1	8.66667	0	8.66667	0	8.66667	0	8.66667	1	8.66667	0	17.3333	7	17.3333	3	17.3333	7
8.68333	1	8.68333	4	8.68333	1	8.68333	3	8.68333	2	8.68333	3	8.68333	1	8.68333	1	8.68333	0	8.68333	0	8.68333	0	8.68333	1	8.68333	0	17.3667	7	17.3667	3	17.3667	7
8.7	1	8.7	4	8.7	1	8.7	3	8.7	2	8.7	3	8.7	1	8.7	1	8.7	0	8.7	0	8.7	0	8.7	1	8.7	0	17.4	7	17.4	3	17.4	7
8.71667	1	8.71667	4	8.71667	1	8.71667	3	8.71667	2	8.71667	3	8.71667	1	8.71667	1	8.71667	0	8.71667	0	8.71667	0	8.71667	1	8.71667	0	17.4333	7	17.4333	3	17.4333	7
8.73333	1	8.73333	4	8.73333	2	8.73333	3	8.73333	2	8.73333	3	8.73333	1	8.73333	1	8.73333	0	8.73333	0	8.73333	0	8.73333	1	8.73333	0	17.4667	7	17.4667	3	17.4667	7
8.75	1	8.75	4	8.75	2	8.75	3	8.75	2	8.75	3	8.75	1	8.75	1	8.75	0	8.75	0	8.75	0	8.75	1	8.75	0	17.5	7	17.5	3	17.5	7
8.76667	1	8.76667	4	8.76667	2	8.76667	3	8.76667	2	8.76667	3	8.76667	1	8.76667	1	8.76667	0	8.76667	0	8.76667	0	8.76667	1	8.76667	0	17.5333	7	17.5333	3	17.5333	7
8.78333	1	8.78333	4	8.78333	2	8.78333	3	8.78333	2	8.78333	3	8.78333	1	8.78333	1	8.78333	0	8.78333	0	8.78333	0	8.78333	1	8.78333	0	17.5667	7	17.5667	3	17.5667	7
8.8	1	8.8	4	8.8	2	8.8	3	8.8	2	8.8	3	8.8	1	8.8	1	8.8	0	8.8	0	8.8	0	8.8	1	8.8	0	17.6	7	17.6	3	17.6	7
8.81667	1	8.81667	4	8.81667	2	8.81667	3	8.81667	2	8.81667	3	8.81667	1	8.81667	1	8.81667	0	8.81667	0	8.81667	0	8.81667	1	8.81667	0	17.6333	7	17.6333	3	17.6333	7
8.83333	1	8.83333	4	8.83333	2	8.83333	3	8.83333	2	8.83333	3	8.83333	1	8.83333	1	8.83333	0	8.83333	0	8.83333	0	8.83333	1	8.83333	0	17.6667	7	17.6667	3	17.6667	7
8.85	1	8.85	4	8.85	2	8.85	3	8.85	2	8.85	3	8.85	1	8.85	1	8.85	0	8.85	0	8.85	0	8.85	1	8.85	0	17.7	7	17.7	3	17.7	7
8.86667	1	8.86667	4	8.86667	2	8.86667	3	8.86667	2	8.86667	3	8.86667	1	8.86667	1	8.86667	0	8.86667	0	8.86667	0	8.86667	1	8.86667	0	17.7333	7	17.7333	3	17.7333	7
8.88333	1	8.88333	4	8.88333	2	8.88333	3	8.88333	2	8.88333	3	8.88333	1	8.88333	1	8.88333	0	8.88333	0	8.88333	0	8.88333	1	8.88333	0	17.7667	7	17.7667	3	17.7667	7
8.9	1	8.9	4	8.9	2	8.9	3	8.9	2	8.9	3	8.9	1	8.9	1	8.9	0	8.9	0	8.9	0	8.9	1	8.9	0	17.8	7	17.8	3	17.8	7
8.91667	1	8.91667	4	8.91667	2	8.91667	3	8.91667	2	8.91667	3	8.91667	1	8.91667	1	8.91667	0	8.91667	0	8.91667	0	8.91667	1	8.91667	0	17.8333	7	17.8333	3	17.8333	7
8.93333	1	8.93333	4	8.93333	2	8.93333	3	8.93333	2	8.93333	3	8.93333	1	8.93333	1	8.93333	0	8.93333	0	8.93333	0	8.93333	1	8.93333	0	17.8667	7	17.8667	3	17.8667	7
8.95	1	8.95	4	8.95	2	8.95	3	8.95	2	8.95	3	8.95	1	8.95	1	8.95	0	8.95	0	8.95	0	8.95	1	8.95	0	17.9	7	17.9	3	17.9	7
8.96667	1	8.96667	4	8.96667	2	8.96667	3	8.96667	2	8.96667	3	8.96667	1	8.96667	1	8.96667	0	8.96667	0	8.96667	0	8.96667	1	8.96667	0	17.9333	7	17.9333	3	17.9333	7
8.98333	1	8.98333	4	8.98333	2	8.98333	3	8.98333	2	8.98333	3	8.98333	1	8.98333	1	8.98333	0	8.98333	0	8.98333	0	8.98333	1	8.98333	0	17.9667	7	17.9667	3	17.9667	7
9	1	9	4	9	2	9	3	9	2	9	3	9	1	9	1	9	0	9	0	9	0	9	1	9	0	18	7	18	3	18	7
9.01667	1	9.01667	4	9.01667	2	9.01667	3	9.01667	2	9.01667	3	9.01667	1	9.01667	1	9.01667	0	9.01667	0	9.01667	0	9.01667	1	9.01667	0	18.0333	7	18.0333	3	18.0333	7
9.03333	1	9.03333	4	9.03333	2	9.03333	3	9.03333	2	9.03333	3	9.03333	1	9.03333	1	9.03333	0	9.03333	0	9.03333	0	9.03333	1	9.03333	0	18.0667	7	18.0667	3	18.0667	7
9.05	1	9.05	4	9.05	2	9.05	3	9.05	2	9.05	3	9.05	1	9.05	1	9.05	0	9.05	0	9.05	0	9.05	1	9.05	0	18.1	7	18.1	3	18.1	7
9.06667	1	9.06667	4	9.06667	2	9.06667	3	9.06667	2	9.06667	3	9.06667	1	9.06667	1	9.06667	0	9.06667	0	9.06667	0	9.06667	1	9.06667	0	18.1333	7	18.1333	3	18.1333	7
9.08333	1	9.08333	4	9.08333	2	9.08333	3	9.08333	2	9.08333	3	9.08333	1	9.08333	1	9.08333	0	9.08333	0	9.08333	0	9.08333	1	9.08333	0	18.1667	7	18.1667	3	18.1667	7
9.1	1	9.1	4	9.1	2	9.1	3	9.1	2	9.1	3	9.1	1	9.1	1	9.1	0	9.1	0	9.1	0	9.1	1	9.1	0	18.2	7	18.2	3	18.2	7
9.11667	1	9.11667	4	9.11667	2	9.11667	3	9.11667	2	9.11667	3	9.11667	1	9.11667	1	9.11667	0	9.11667	0	9.11667	0	9.11667	1	9.11667	0	18.2333	7	18.2333	3	18.2333	7
9.13333	1	9.13333	4	9.13333	2	9.13333	3	9.13333	2	9.13333	3	9.13333	1	9.13333	1	9.13333	0	9.13333	0	9.13333	0	9.13333	1	9.13333	0	18.2667	7	18.2667	3	18.2667	7
9.15	1	9.15	4	9.15	2	9.15	3	9.15	2	9.15	3	9.15	1	9.15	1	9.15	0	9.15	0	9.15	0	9.15	1	9.15	0	18.3	7	18.3	3	18.3	7
9.16667	1	9.16667	4	9.16667	2	9.16667	3	9.16667	2	9.16667	3	9.16667	1	9.16667	1	9.16667	0	9.16667	0	9.16667	0	9.16667	1	9.16667	0	18.3333	7	18.3333	3	18.3333	7
9.18333	1	9.18333	4	9.18333	2	9.18333	3	9.18333	2	9.18333	3	9.18333	1	9.18333	1	9.18333	0	9.18333	0	9.18333	0	9.18333	1	9.18333	0	18.3667	7	18.3667	3	18.3667	7
9.2	1	9.2	4	9.2	2	9.2	3	9.2	2	9.2	3	9.2	1	9.2	1	9.2	0	9.2	0	9.2	0	9.2	1	9.2	0	18.4	7	18.4	3	18.4	7
9.21667	1	9.21667	4	9.21667	2	9.21667	3	9.21667	2	9.21667	3	9.21667	1	9.21667	1	9.21667	0	9.21667	0	9.21667	0	9.21667	1	9.21667	0	18.4333	7	18.4333	3	18.4333	7
9.23333	1	9.23333	4	9.23333	2	9.23333	3	9.23333	2	9.23333	3	9.23333	1	9.23333	1	9.23333	0	9.23333	0	9.23333	0	9.23333	1	9.23333	0	18.4667	7	18.4667	3	18.4667	7
9.25	1	9.25	4	9.25	2	9.25	3	9.25	2	9.25	3	9.25	1	9.25	1	9.25	0	9.25	0	9.25	0	9.25	1	9.25	0	18.5	7	18.5	3	18.5	7
9.26667	1	9.26667	4	9.26667	2	9.26667	3	9.26667	2	9.26667	3	9.26667	1	9.26667	1	9.26667	0	9.26667	0	9.26667	0	9.26667	1	9.26667	0	18.5333	7	18.5333	3	18.5333	7
9.28333	1	9.28333	4	9.28333	2	9.28333	3	9.28333	2	9.28333	3	9.28333	1	9.28333	1	9.28333	0	9.28333	0	9.28333	0	9.28333	1	9.28333	0	18.5667	7	18.5667	3	18.5667	7
9.3	1	9.3	4	9.3	2	9.3	3	9.3	2	9.3	3	9.3	1	9.3	1	9.3	0	9.3	0	9.3	0	9.3	1	9.3	0	18.6	7	18.6	3	18.6	7
9.31667	1	9.31667	4	9.31667	2	9.31667	3	9.31667	2	9.31667	3	9.31667	1	9.31667	1	9.31667	0	9.31667	0	9.31667	0	9.31667	1	9.31667	0	18.6333	7	18.6333	3	18.6333	7
9.33333	1	9.33333	4	9.33333	2	9.33333	3	9.33333	2	9.33333	3	9.33333	1	9.33333	1	9.33333	0	9.33333	0	9.33333	0	9.33333	1	9.33333	0	18.6667	7	18.6667	3	18.6667	7
9.35	1	9.35	4	9.35	2	9.35	3	9.35	2	9.35	3	9.35	1	9.35	1	9.35	0	9.35	0	9.35	0	9.35	1	9.35	0	18.7	7	18.7	3	18.7	7
9.36667	1	9.36667	4	9.36667	2	9.36667	3	9.36667	2	9.36667	3	9.36667	1	9.36667	1	9.36667	0	9.36667	0	9.36667	0	9.36667	1	9.36667	0	18.7333	7	18.7333	3	18.7333	7
9.38333	1	9.38333	4	9.38333	2	9.38333	3	9.38333	2	9.38333	3	9.38333	1	9.38333	1	9.38333	0	9.38333	0	9.38333	0	9.38333	1	9.38333	0	18.7667	7	18.7667	3	18.7667	7
9.4	1	9.4	4	9.4	2	9.4	3	9.4	2	9.4	3	9.4	1	9.4	1	9.4	0	9.4	0	9.4	0	9.4	1	9.4	0	18.8	7	18.8	3	18.8	7
9.41667	1	9.41667	4	9.41667	2	9.41667	3	9.41667	2	9.41667	3	9.41667	1	9.41667	1	9.41667	0	9.41667	0	9.41667	0	9.41667	1	9.41667	0	18.8333	7	18.8333	3	18.8333	7
9.43333	1	9.43333	4	9.43333	2	9.43333	3	9.43333	2	9.43333	3	9.43333	1	9.43333	1	9.43333	0	9.43333	0	9.43333	0	9.43333	1	9.43333	0	18.8667	7	18.8667	3	18.8667	7
9.45	1	9.45	4	9.45	2	9.45	3	9.45	2	9.45	3	9.45	1	9.45	1	9.45	0	9.45	0	9.45	0	9.45	1	9.45	0	18.9	7	18.9	3	18.9	7
9.46667	2	9.46667	4	9.46667	2	9.46667	3	9.46667	2	9.46667	3	9.46667	1	9.46667	1	9.46667	0	9.46667	0	9.46667	0	9.46667	1	9.46667	0	18.9333	7	18.9333	3	18.9333	7
9.48333	2	9.48333	4	9.48333	2	9.48333	3	9.48333	2	9.48333	3	9.48333	1	9.48333	1	9.48333	0	9.48333	0	9.48333	0	9.48333	1	9.48333	0	18.9667	7	18.9667	3	18.9667	7
9.5	2	9.5	4	9.5	2	9.5	3	9.5	2	9.5	3	9.5	1	9.5	1	9.5	0	9.5	0	9.5	0	9.5	1	9.5	0	19	7	19	3	19	7
9.51667	2	9.51667	4	9.51667	2	9.51667	3	9.51667	2	9.51667	3	9.51667	2	9.51667	1	9.51667	0	9.51667	0	9.51667	0	9.51667	1	9.51667	0	19.0333	7	19.0333	3	19.0333	7
9.53333	2	9.53333	4	9.53333	3	9.53333	3	9.53333	2	9.53333	3	9.53333	2	9.53333	1	9.53333	0	9.53333	0	9.53333	0	9.53333	1	9.53333	0	19.0667	7	19.0667	3	19.0667	7
9.55	2	9.55	4	9.55	3	9.55	3	9.55	2	9.55	3	9.55	2	9.55	1	9.55	0	9.55	0	9.55	0	9.55	1	9.55	0	19.1	7	19.1	3	19.1	7
9.56667	2	9.56667	4	9.56667	3	9.56667	3	9.56667	2	9.56667	3	9.56667	2	9.56667	1	9.56667	0	9.56667	0	9.56667	0	9.56667	1	9.56667	0	19.1333	7	19.1333	3	19.1333	7
9.58333	2	9.58333	4	9.58333	3	9.58333	3	9.58333	2	9.58333	3	9.58333	2	9.58333	1	9.58333	0	9.58333	0	9.58333	0	9.58333	1	9.58333	0	19.1667	7	19.1667	3	19.1667	7
9.6	2	9.6	4	9.6	3	9.6	3	9.6	2	9.6	3	9.6	2	9.6	1	9.6	0	9.6	0	9.6	0	9.6	1	9.6	0	19.2	7	19.2	3	19.2	7
9.61667	2	9.61667	4	9.61667	3	9.61667	3	9.61667	2	9.61667	3	9.61667	2	9.61667	1	9.61667	0	9.61667	0	9.61667	0	9.61667	1	9.61667	0	19.2333	7	19.2333	3	19.2333	7
9.63333	2	9.63333	4	9.63333	3	9.63333	3	9.63333	2	9.63333	3	9.63333	2	9.63333	1	9.63333	0	9.63333	0	9.63333	0	9.63333	1	9.63333	0	19.2667	7	19.2667	3	19.2667	7
9.65	2	9.65	4	9.65	3	9.65	3	9.65	2	9.65	3	9.65	2	9.65	1	9.65	0	9.65	0	9.65	0	9.65	1	9.65	0	19.3	7	19.3	3	19.3	7
9.66667	2	9.66667	4	9.66667	3	9.66667	3	9.66667	2	9.66667	3	9.66667	2	9.66667	1	9.66667	0	9.66667	0	9.66667	0	9.66667	1	9.66667	0	19.3333	7	19.3333	3	19.3333	7
9.68333	2	9.68333	4	9.68333	3	9.68333	3	9.68333	2	9.68333	3	9.68333	2	9.68333	1	9.68333	0	9.68333	0	9.68333	0	9.68333	1	9.68333	0	19.3667	8	19.3667	3	19.3667	7
9.7	2	9.7	4	9.7	3	9.7	3	9.7	2	9.7	3	9.7	2	9.7	1	9.7	0	9.7	0	9.7	0	9.7	1	9.7	0	19.4	8	19.4	3	19.4	7
9.71667	2	9.71667	4	9.71667	3	9.71667	3	9.71667	2	9.71667	3	9.71667	2	9.71667	1	9.71667	0	9.71667	0	9.71667	0	9.71667	1	9.71667	0	19.4333	8	19.4333	3	19.4333	7
9.73333	2	9.73333	4	9.73333	3	9.73333	3	9.73333	2	9.73333	3	9.73333	2	9.73333	1	9.73333	0	9.73333	0	9.73333	0	9.73333	1	9.73333	0	19.4667	8	19.4667	3	19.4667	7
9.75	2	9.75	4	9.75	3	9.75	3	9.75	2	9.75	3	9.75	2	9.75	1	9.75	0	9.75	0	9.75	0	9.75	1	9.75	0	19.5	8	19.5	3	19.5	7
9.76667	2	9.76667	4	9.76667	3	9.76667	3	9.76667	2	9.76667	3	9.76667	2	9.76667	1	9.76667	0	9.76667	0	9.76667	0	9.76667	1	9.76667	0	19.5333	8	19.5333	3	19.5333	7
9.78333	2	9.78333	4	9.78333	3	9.78333	3	9.78333	2	9.78333	3	9.78333	2	9.78333	1	9.78333	0	9.78333	0	9.78333	0	9.78333	1	9.78333	0	19.5667	8	19.5667	3	19.5667	7
9.8	2	9.8	4	9.8	3	9.8	3	9.8	2	9.8	3	9.8	2	9.8	1	9.8	0	9.8	0	9.8	0	9.8	1	9.8	0	19.6	8	19.6	3	19.6	7
9.81667	2	9.81667	4	9.81667	3	9.81667	3	9.81667	2	9.81667	3	9.81667	2	9.81667	1	9.81667	0	9.81667	0	9.81667	0	9.81667	1	9.81667	0	19.6333	8	19.6333	3	19.6333	7
9.83333	2	9.83333	4	9.83333	3	9.83333	3	9.83333	2	9.83333	3	9.83333	2	9.83333	1	9.83333	0	9.83333	0	9.83333	0	9.83333	1	9.83333	0	19.6667	8	19.6667	3	19.6667	7
9.85	2	9.85	4	9.85	3	9.85	3	9.85	2	9.85	3	9.85	2	9.85	1	9.85	0	9.85	0	9.85	0	9.85	1	9.85	0	19.7	8	19.7	3	19.7	7
9.86667	2	9.86667	4	9.86667	3	9.86667	3	9.86667	2	9.86667	3	9.86667	2	9.86667	1	9.86667	0	9.86667	0	9.86667	0	9.86667	1	9.86667	0	19.7333	8	19.7333	3	19.7333	7
9.88333	2	9.88333	4	9.88333	3	9.88333	3	9.88333	2	9.88333	3	9.88333	2	9.88333	1	9.88333	0	9.88333	0	9.88333	0	9.88333	1	9.88333	0	19.7667	8	19.7667	3	19.7667	7
9.9	2	9.9	4	9.9	3	9.9	3	9.9	2	9.9	3	9.9	2	9.9	1	9.9	0	9.9	0	9.9	0	9.9	1	9.9	0	19.8	8	19.8	3	19.8	7
9.91667	2	9.91667	4	9.91667	3	9.91667	3	9.91667	2	9.91667	3	9.91667	2	9.91667	1	9.91667	0	9.91667	0	9.91667	0	9.91667	1	9.91667	0	19.8333	8	19.8333	3	19.8333	7
9.93333	2	9.93333	4	9.93333	3	9.93333	3	9.93333	2	9.93333	3	9.93333	2	9.93333	1	9.93333	0	9.93333	0	9.93333	0	9.93333	1	9.93333	0	19.8667	8	19.8667	3	19.8667	7
9.95	2	9.95	4	9.95	3	9.95	3	9.95	2	9.95	3	9.95	2	9.95	1	9.95	0	9.95	0	9.95	0	9.95	1	9.95	0	19.9	8	19.9	3	19.9	7
9.96667	2	9.96667	4	9.96667	3	9.96667	3	9.96667	2	9.96667	3	9.96667	2	9.96667	1	9.96667	0	9.96667	0	9.96667	0	9.96667	1	9.96667	0	19.9333	8	19.9333	3	19.9333	7
9.98333	2	9.98333	4	9.98333	3	9.98333	3	9.98333	2	9.98333	3	9.98333	2	9.98333	1	9.98333	0	9.98333	0	9.98333	0	9.98333	1	9.98333	0	19.9667	8	19.9667	3	19.9667	7
10	2	10	4	10	3	10	3	10	2	10	3	10	2	10	1	10	0	10	0	10	0	10	1	10	0	20	8	20	3	20	7
10.0167	2	10.0167	4	10.0167	3	10.0167	3	10.0167	2	10.0167	3	10.0167	2	10.0167	1	10.0167	0	10.0167	0	10.0167	0	10.0167	1	10.0167	0	20.0333	8	20.0333	3	20.0333	7
10.0333	2	10.0333	4	10.0333	3	10.0333	3	10.0333	2	10.0333	3	10.0333	2	10.0333	1	10.0333	0	10.0333	0	10.0333	0	10.0333	1	10.0333	0	20.0667	8	20.0667	3	20.0667	7
10.05	2	10.05	4	10.05	3	10.05	3	10.05	2	10.05	3	10.05	2	10.05	1	10.05	0	10.05	0	10.05	0	10.05	1	10.05	0	20.1	8	20.1	4	20.1	7
10.0667	2	10.0667	4	10.0667	3	10.0667	3	10.0667	2	10.0667	3	10.0667	2	10.0667	1	10.0667	0	10.0667	0	10.0667	0	10.0667	1	10.0667	0	20.1333	8	20.1333	4	20.1333	7
10.0833	2	10.0833	4	10.0833	3	10.0833	3	10.0833	2	10.0833	3	10.0833	2	10.0833	1	10.0833	0	10.0833	0	10.0833	0	10.0833	1	10.0833	0	20.1667	8	20.1667	4	20.1667	7
10.1	2	10.1	4	10.1	3	10.1	3	10.1	2	10.1	3	10.1	2	10.1	1	10.1	0	10.1	0	10.1	0	10.1	1	10.1	0	20.2	8	20.2	4	20.2	7
10.1167	2	10.1167	4	10.1167	3	10.1167	3	10.1167	2	10.1167	3	10.1167	2	10.1167	1	10.1167	0	10.1167	0	10.1167	0	10.1167	1	10.1167	0	20.2333	8	20.2333	4	20.2333	7
10.1333	2	10.1333	4	10.1333	3	10.1333	3	10.1333	2	10.1333	3	10.1333	2	10.1333	1	10.1333	0	10.1333	0	10.1333	0	10.1333	1	10.1333	0	20.2667	8	20.2667	4	20.2667	7
10.15	2	10.15	4	10.15	3	10.15	3	10.15	2	10.15	3	10.15	2	10.15	1	10.15	0	10.15	0	10.15	0	10.15	1	10.15	0	20.3	8	20.3	4	20.3	7
10.1667	2	10.1667	4	10.1667	3	10.1667	3	10.1667	2	10.1667	3	10.1667	2	10.1667	1	10.1667	0	10.1667	0	10.1667	0	10.1667	1	10.1667	0	20.3333	8	20.3333	4	20.3333	7
10.1833	2	10.1833	4	10.1833	3	10.1833	3	10.1833	2	10.1833	3	10.1833	2	10.1833	1	10.1833	0	10.1833	0	10.1833	0	10.1833	1	10.1833	0	20.3667	8	20.3667	4	20.3667	7
10.2	2	10.2	4	10.2	3	10.2	3	10.2	2	10.2	3	10.2	2	10.2	1	10.2	0	10.2	0	10.2	0	10.2	1	10.2	0	20.4	8	20.4	4	20.4	7
10.2167	2	10.2167	4	10.2167	3	10.2167	3	10.2167	2	10.2167	3	10.2167	2	10.2167	1	10.2167	0	10.2167	0	10.2167	0	10.2167	1	10.2167	0	20.4333	8	20.4333	4	20.4333	7
10.2333	2	10.2333	4	10.2333	3	10.2333	3	10.2333	2	10.2333	3	10.2333	2	10.2333	1	10.2333	0	10.2333	0	10.2333	0	10.2333	1	10.2333	0	20.4667	8	20.4667	4	20.4667	7
10.25	2	10.25	4	10.25	3	10.25	3	10.25	2	10.25	3	10.25	2	10.25	1	10.25	0	10.25	0	10.25	0	10.25	1	10.25	0	20.5	8	20.5	4	20.5	7
10.2667	2	10.2667	4	10.2667	3	10.2667	3	10.2667	2	10.2667	3	10.2667	2	10.2667	1	10.2667	0	10.2667	0	10.2667	0	10.2667	1	10.2667	0	20.5333	8	20.5333	4	20.5333	7
10.2833	2	10.2833	4	10.2833	3	10.2833	3	10.2833	2	10.2833	3	10.2833	2	10.2833	1	10.2833	0	10.2833	0	10.2833	0	10.2833	1	10.2833	0	20.5667	8	20.5667	4	20.5667	7
10.3	2	10.3	4	10.3	3	10.3	3	10.3	2	10.3	3	10.3	2	10.3	1	10.3	0	10.3	0	10.3	0	10.3	1	10.3	0	20.6	8	20.6	4	20.6	7
10.3167	2	10.3167	4	10.3167	3	10.3167	3	10.3167	2	10.3167	3	10.3167	2	10.3167	1	10.3167	0	10.3167	0	10.3167	0	10.3167	1	10.3167	0	20.6333	8	20.6333	4	20.6333	7
10.3333	2	10.3333	4	10.3333	3	10.3333	3	10.3333	2	10.3333	3	10.3333	2	10.3333	1	10.3333	0	10.3333	0	10.3333	0	10.3333	1	10.3333	0	20.6667	8	20.6667	4	20.6667	7
10.35	2	10.35	4	10.35	3	10.35	3	10.35	2	10.35	3	10.35	2	10.35	1	10.35	0	10.35	0	10.35	0	10.35	1	10.35	0	20.7	8	20.7	4	20.7	7
10.3667	2	10.3667	4	10.3667	3	10.3667	3	10.3667	2	10.3667	3	10.3667	2	10.3667	1	10.3667	0	10.3667	0	10.3667	0	10.3667	1	10.3667	0	20.7333	8	20.7333	4	20.7333	7
10.3833	2	10.3833	4	10.3833	3	10.3833	3	10.3833	2	10.3833	3	10.3833	2	10.3833	1	10.3833	0	10.3833	0	10.3833	0	10.3833	1	10.3833	0	20.7667	8	20.7667	4	20.7667	7
10.4	2	10.4	4	10.4	3	10.4	3	10.4	2	10.4	3	10.4	2	10.4	1	10.4	0	10.4	0	10.4	0	10.4	1	10.4	0	20.8	8	20.8	5	20.8	7
10.4167	2	10.4167	4	10.4167	3	10.4167	3	10.4167	2	10.4167	3	10.4167	2	10.4167	1	10.4167	0	10.4167	0	10.4167	0	10.4167	1	10.4167	0	20.8333	8	20.8333	5	20.8333	7
10.4333	2	10.4333	4	10.4333	3	10.4333	3	10.4333	2	10.4333	3	10.4333	2	10.4333	1	10.4333	0	10.4333	0	10.4333	0	10.4333	1	10.4333	0	20.8667	8	20.8667	5	20.8667	7
10.45	2	10.45	4	10.45	3	10.45	3	10.45	2	10.45	3	10.45	2	10.45	1	10.45	0	10.45	0	10.45	0	10.45	1	10.45	0	20.9	8	20.9	5	20.9	7
10.4667	2	10.4667	4	10.4667	3	10.4667	3	10.4667	2	10.4667	3	10.4667	2	10.4667	1	10.4667	0	10.4667	0	10.4667	0	10.4667	1	10.4667	0	20.9333	8	20.9333	5	20.9333	7
10.4833	2	10.4833	4	10.4833	3	10.4833	3	10.4833	2	10.4833	3	10.4833	2	10.4833	1	10.4833	0	10.4833	0	10.4833	0	10.4833	1	10.4833	0	20.9667	8	20.9667	5	20.9667	7
10.5	2	10.5	4	10.5	3	10.5	3	10.5	2	10.5	3	10.5	2	10.5	1	10.5	0	10.5	0	10.5	0	10.5	1	10.5	0	21	8	21	5	21	8
10.5167	2	10.5167	4	10.5167	3	10.5167	3	10.5167	2	10.5167	3	10.5167	2	10.5167	1	10.5167	0	10.5167	0	10.5167	0	10.5167	1	10.5167	0	21.0333	8	21.0333	5	21.0333	8
10.5333	2	10.5333	4	10.5333	3	10.5333	3	10.5333	2	10.5333	3	10.5333	2	10.5333	1	10.5333	0	10.5333	0	10.5333	0	10.5333	1	10.5333	0	21.0667	8	21.0667	5	21.0667	8
10.55	2	10.55	4	10.55	3	10.55	3	10.55	2	10.55	3	10.55	2	10.55	1	10.55	0	10.55	0	10.55	0	10.55	1	10.55	0	21.1	8	21.1	5	21.1	8
10.5667	2	10.5667	4	10.5667	3	10.5667	3	10.5667	2	10.5667	3	10.5667	2	10.5667	1	10.5667	0	10.5667	0	10.5667	0	10.5667	1	10.5667	0	21.1333	8	21.1333	5	21.1333	8
10.5833	2	10.5833	4	10.5833	3	10.5833	3	10.5833	2	10.5833	3	10.5833	2	10.5833	1	10.5833	0	10.5833	0	10.5833	0	10.5833	1	10.5833	0	21.1667	8	21.1667	5	21.1667	8
10.6	2	10.6	4	10.6	3	10.6	3	10.6	2	10.6	3	10.6	2	10.6	1	10.6	0	10.6	0	10.6	0	10.6	1	10.6	0	21.2	8	21.2	5	21.2	8
10.6167	2	10.6167	4	10.6167	3	10.6167	3	10.6167	2	10.6167	3	10.6167	2	10.6167	1	10.6167	0	10.6167	0	10.6167	0	10.6167	1	10.6167	0	21.2333	8	21.2333	5	21.2333	8
10.6333	2	10.6333	4	10.6333	3	10.6333	3	10.6333	2	10.6333	3	10.6333	2	10.6333	1	10.6333	0	10.6333	0	10.6333	0	10.6333	1	10.6333	0	21.2667	8	21.2667	5	21.2667	8
10.65	2	10.65	4	10.65	3	10.65	3	10.65	2	10.65	3	10.65	2	10.65	1	10.65	0	10.65	0	10.65	0	10.65	1	10.65	0	21.3	8	21.3	5	21.3	8
10.6667	2	10.6667	4	10.6667	3	10.6667	3	10.6667	2	10.6667	3	10.6667	2	10.6667	1	10.6667	0	10.6667	0	10.6667	0	10.6667	1	10.6667	0	21.3333	8	21.3333	5	21.3333	8
10.6833	2	10.6833	4	10.6833	3	10.6833	3	10.6833	2	10.6833	3	10.6833	2	10.6833	1	10.6833	0	10.6833	0	10.6833	0	10.6833	1	10.6833	0	21.3667	8	21.3667	5	21.3667	8
10.7	2	10.7	4	10.7	3	10.7	4	10.7	2	10.7	3	10.7	2	10.7	1	10.7	0	10.7	0	10.7	0	10.7	1	10.7	0	21.4	8	21.4	5	21.4	8
10.7167	2	10.7167	4	10.7167	3	10.7167	4	10.7167	2	10.7167	3	10.7167	2	10.7167	1	10.7167	0	10.7167	0	10.7167	0	10.7167	1	10.7167	0	21.4333	8	21.4333	5	21.4333	8
10.7333	2	10.7333	4	10.7333	3	10.7333	4	10.7333	2	10.7333	3	10.7333	2	10.7333	1	10.7333	0	10.7333	0	10.7333	0	10.7333	1	10.7333	0	21.4667	9	21.4667	5	21.4667	8
10.75	2	10.75	4	10.75	3	10.75	4	10.75	2	10.75	3	10.75	2	10.75	1	10.75	0	10.75	0	10.75	0	10.75	1	10.75	0	21.5	9	21.5	5	21.5	8
10.7667	2	10.7667	4	10.7667	3	10.7667	4	10.7667	2	10.7667	3	10.7667	2	10.7667	1	10.7667	0	10.7667	0	10.7667	0	10.7667	1	10.7667	0	21.5333	9	21.5333	5	21.5333	8
10.7833	2	10.7833	4	10.7833	3	10.7833	4	10.7833	2	10.7833	3	10.7833	2	10.7833	1	10.7833	0	10.7833	0	10.7833	0	10.7833	1	10.7833	0	21.5667	9	21.5667	5	21.5667	8
10.8	2	10.8	4	10.8	3	10.8	4	10.8	2	10.8	3	10.8	2	10.8	1	10.8	0	10.8	0	10.8	0	10.8	1	10.8	0	21.6	9	21.6	5	21.6	8
10.8167	2	10.8167	4	10.8167	3	10.8167	4	10.8167	2	10.8167	3	10.8167	2	10.8167	1	10.8167	0	10.8167	0	10.8167	0	10.8167	1	10.8167	0	21.6333	9	21.6333	5	21.6333	8
10.8333	2	10.8333	4	10.8333	3	10.8333	4	10.8333	2	10.8333	3	10.8333	2	10.8333	1	10.8333	0	10.8333	0	10.8333	0	10.8333	1	10.8333	0	21.6667	9	21.6667	5	21.6667	8
10.85	2	10.85	4	10.85	3	10.85	4	10.85	2	10.85	3	10.85	2	10.85	1	10.85	0	10.85	0	10.85	0	10.85	1	10.85	0	21.7	9	21.7	5	21.7	8
10.8667	2	10.8667	4	10.8667	3	10.8667	4	10.8667	2	10.8667	3	10.8667	2	10.8667	1	10.8667	0	10.8667	0	10.8667	0	10.8667	1	10.8667	0	21.7333	9	21.7333	5	21.7333	8
10.8833	2	10.8833	4	10.8833	3	10.8833	4	10.8833	2	10.8833	3	10.8833	2	10.8833	1	10.8833	0	10.8833	0	10.8833	0	10.8833	1	10.8833	0	21.7667	9	21.7667	5	21.7667	8
10.9	2	10.9	4	10.9	3	10.9	4	10.9	2	10.9	3	10.9	2	10.9	1	10.9	0	10.9	0	10.9	0	10.9	1	10.9	0	21.8	9	21.8	5	21.8	8
10.9167	3	10.9167	4	10.9167	3	10.9167	4	10.9167	2	10.9167	3	10.9167	2	10.9167	1	10.9167	0	10.9167	0	10.9167	0	10.9167	1	10.9167	0	21.8333	9	21.8333	5	21.8333	8
10.9333	3	10.9333	4	10.9333	3	10.9333	4	10.9333	2	10.9333	3	10.9333	2	10.9333	1	10.9333	0	10.9333	0	10.9333	0	10.9333	1	10.9333	0	21.8667	9	21.8667	5	21.8667	8
10.95	3	10.95	4	10.95	3	10.95	4	10.95	2	10.95	3	10.95	2	10.95	1	10.95	0	10.95	0	10.95	0	10.95	1	10.95	0	21.9	9	21.9	5	21.9	8
10.9667	3	10.9667	4	10.9667	3	10.9667	4	10.9667	2	10.9667	3	10.9667	2	10.9667	1	10.9667	0	10.9667	0	10.9667	0	10.9667	1	10.9667	0	21.9333	9	21.9333	5	21.9333	8
10.9833	3	10.9833	4	10.9833	3	10.9833	4	10.9833	2	10.9833	3	10.9833	2	10.9833	1	10.9833	0	10.9833	0	10.9833	0	10.9833	1	10.9833	0	21.9667	9	21.9667	5	21.9667	8
11	3	11	4	11	3	11	4	11	2	11	3	11	2	11	1	11	0	11	0	11	0	11	1	11	0	22	9	22	5	22	8
11.0167	3	11.0167	4	11.0167	3	11.0167	4	11.0167	2	11.0167	3	11.0167	2	11.0167	1	11.0167	0	11.0167	0	11.0167	0	11.0167	1	11.0167	0	22.0333	9	22.0333	5	22.0333	8
11.0333	3	11.0333	4	11.0333	3	11.0333	4	11.0333	2	11.0333	3	11.0333	2	11.0333	1	11.0333	0	11.0333	0	11.0333	0	11.0333	1	11.0333	0	22.0667	9	22.0667	5	22.0667	8
11.05	3	11.05	4	11.05	3	11.05	4	11.05	2	11.05	3	11.05	2	11.05	1	11.05	0	11.05	0	11.05	0	11.05	1	11.05	0	22.1	9	22.1	5	22.1	8
11.0667	3	11.0667	4	11.0667	3	11.0667	4	11.0667	2	11.0667	3	11.0667	2	11.0667	1	11.0667	0	11.0667	0	11.0667	0	11.0667	1	11.0667	0	22.1333	9	22.1333	6	22.1333	8
11.0833	3	11.0833	4	11.0833	3	11.0833	4	11.0833	2	11.0833	3	11.0833	2	11.0833	1	11.0833	0	11.0833	0	11.0833	0	11.0833	1	11.0833	0	22.1667	9	22.1667	6	22.1667	8
11.1	3	11.1	4	11.1	3	11.1	4	11.1	2	11.1	3	11.1	2	11.1	1	11.1	0	11.1	0	11.1	0	11.1	1	11.1	0	22.2	9	22.2	6	22.2	8
11.1167	3	11.1167	4	11.1167	3	11.1167	4	11.1167	2	11.1167	3	11.1167	2	11.1167	1	11.1167	0	11.1167	0	11.1167	0	11.1167	1	11.1167	0	22.2333	9	22.2333	6	22.2333	8
11.1333	3	11.1333	4	11.1333	3	11.1333	4	11.1333	2	11.1333	3	11.1333	2	11.1333	1	11.1333	0	11.1333	0	11.1333	0	11.1333	1	11.1333	0	22.2667	9	22.2667	6	22.2667	8
11.15	3	11.15	4	11.15	3	11.15	4	11.15	2	11.15	3	11.15	2	11.15	1	11.15	0	11.15	0	11.15	0	11.15	1	11.15	0	22.3	9	22.3	6	22.3	8
11.1667	3	11.1667	4	11.1667	3	11.1667	4	11.1667	2	11.1667	3	11.1667	2	11.1667	1	11.1667	0	11.1667	0	11.1667	0	11.1667	1	11.1667	0	22.3333	9	22.3333	6	22.3333	8
11.1833	3	11.1833	4	11.1833	3	11.1833	4	11.1833	2	11.1833	3	11.1833	2	11.1833	1	11.1833	0	11.1833	0	11.1833	0	11.1833	1	11.1833	0	22.3667	9	22.3667	6	22.3667	8
11.2	3	11.2	4	11.2	3	11.2	4	11.2	2	11.2	3	11.2	2	11.2	1	11.2	0	11.2	0	11.2	0	11.2	1	11.2	0	22.4	10	22.4	6	22.4	8
11.2167	3	11.2167	4	11.2167	3	11.2167	4	11.2167	2	11.2167	3	11.2167	2	11.2167	1	11.2167	0	11.2167	0	11.2167	0	11.2167	1	11.2167	0	22.4333	10	22.4333	6	22.4333	8
11.2333	3	11.2333	4	11.2333	3	11.2333	4	11.2333	2	11.2333	3	11.2333	2	11.2333	1	11.2333	0	11.2333	0	11.2333	0	11.2333	1	11.2333	0	22.4667	10	22.4667	6	22.4667	8
11.25	3	11.25	4	11.25	3	11.25	4	11.25	2	11.25	3	11.25	2	11.25	1	11.25	0	11.25	0	11.25	0	11.25	1	11.25	0	22.5	10	22.5	6	22.5	8
11.2667	3	11.2667	4	11.2667	3	11.2667	4	11.2667	2	11.2667	3	11.2667	2	11.2667	1	11.2667	0	11.2667	0	11.2667	0	11.2667	1	11.2667	0	22.5333	10	22.5333	6	22.5333	8
11.2833	3	11.2833	4	11.2833	3	11.2833	4	11.2833	2	11.2833	3	11.2833	2	11.2833	1	11.2833	0	11.2833	0	11.2833	0	11.2833	1	11.2833	0	22.5667	10	22.5667	6	22.5667	8
11.3	3	11.3	4	11.3	3	11.3	4	11.3	2	11.3	3	11.3	2	11.3	1	11.3	0	11.3	0	11.3	0	11.3	1	11.3	0	22.6	10	22.6	6	22.6	8
11.3167	3	11.3167	4	11.3167	3	11.3167	4	11.3167	2	11.3167	3	11.3167	2	11.3167	1	11.3167	0	11.3167	0	11.3167	0	11.3167	1	11.3167	0	22.6333	10	22.6333	6	22.6333	8
11.3333	3	11.3333	4	11.3333	3	11.3333	4	11.3333	2	11.3333	3	11.3333	2	11.3333	1	11.3333	0	11.3333	0	11.3333	0	11.3333	1	11.3333	0	22.6667	10	22.6667	6	22.6667	8
11.35	3	11.35	4	11.35	3	11.35	4	11.35	2	11.35	3	11.35	2	11.35	1	11.35	0	11.35	0	11.35	0	11.35	1	11.35	0	22.7	10	22.7	6	22.7	8
11.3667	3	11.3667	4	11.3667	3	11.3667	4	11.3667	2	11.3667	3	11.3667	2	11.3667	1	11.3667	0	11.3667	0	11.3667	0	11.3667	1	11.3667	0	22.7333	11	22.7333	6	22.7333	8
11.3833	3	11.3833	4	11.3833	3	11.3833	4	11.3833	2	11.3833	3	11.3833	2	11.3833	1	11.3833	0	11.3833	0	11.3833	0	11.3833	1	11.3833	0	22.7667	11	22.7667	6	22.7667	8
11.4	3	11.4	4	11.4	3	11.4	4	11.4	2	11.4	3	11.4	2	11.4	1	11.4	0	11.4	0	11.4	0	11.4	1	11.4	0	22.8	12	22.8	6	22.8	8
11.4167	3	11.4167	4	11.4167	3	11.4167	4	11.4167	2	11.4167	3	11.4167	2	11.4167	1	11.4167	0	11.4167	0	11.4167	0	11.4167	1	11.4167	0	22.8333	12	22.8333	6	22.8333	8
11.4333	3	11.4333	4	11.4333	3	11.4333	4	11.4333	2	11.4333	3	11.4333	2	11.4333	1	11.4333	0	11.4333	0	11.4333	0	11.4333	1	11.4333	0	22.8667	12	22.8667	6	22.8667	8
11.45	3	11.45	4	11.45	3	11.45	4	11.45	2	11.45	3	11.45	2	11.45	1	11.45	0	11.45	0	11.45	0	11.45	1	11.45	0	22.9	12	22.9	6	22.9	8
11.4667	3	11.4667	4	11.4667	3	11.4667	4	11.4667	2	11.4667	3	11.4667	2	11.4667	1	11.4667	0	11.4667	0	11.4667	0	11.4667	1	11.4667	0	22.9333	12	22.9333	6	22.9333	8
11.4833	3	11.4833	4	11.4833	3	11.4833	4	11.4833	2	11.4833	3	11.4833	2	11.4833	1	11.4833	0	11.4833	0	11.4833	0	11.4833	1	11.4833	0	22.9667	12	22.9667	6	22.9667	8
11.5	3	11.5	4	11.5	3	11.5	4	11.5	2	11.5	3	11.5	2	11.5	1	11.5	0	11.5	0	11.5	0	11.5	1	11.5	0	23	12	23	6	23	8
11.5167	3	11.5167	4	11.5167	3	11.5167	4	11.5167	2	11.5167	3	11.5167	2	11.5167	1	11.5167	0	11.5167	0	11.5167	0	11.5167	1	11.5167	0	23.0333	12	23.0333	6	23.0333	8
11.5333	3	11.5333	4	11.5333	3	11.5333	4	11.5333	2	11.5333	3	11.5333	2	11.5333	1	11.5333	0	11.5333	0	11.5333	0	11.5333	1	11.5333	0	23.0667	12	23.0667	6	23.0667	9
11.55	3	11.55	4	11.55	3	11.55	4	11.55	2	11.55	3	11.55	2	11.55	1	11.55	0	11.55	0	11.55	0	11.55	1	11.55	0	23.1	12	23.1	6	23.1	9
11.5667	3	11.5667	4	11.5667	3	11.5667	4	11.5667	2	11.5667	3	11.5667	2	11.5667	1	11.5667	0	11.5667	0	11.5667	0	11.5667	1	11.5667	0	23.1333	12	23.1333	6	23.1333	9
11.5833	3	11.5833	4	11.5833	3	11.5833	4	11.5833	2	11.5833	3	11.5833	2	11.5833	1	11.5833	0	11.5833	0	11.5833	0	11.5833	1	11.5833	0	23.1667	12	23.1667	6	23.1667	9
11.6	3	11.6	4	11.6	3	11.6	4	11.6	2	11.6	3	11.6	2	11.6	1	11.6	0	11.6	0	11.6	0	11.6	1	11.6	0	23.2	12	23.2	6	23.2	9
11.6167	3	11.6167	4	11.6167	3	11.6167	4	11.6167	2	11.6167	3	11.6167	2	11.6167	1	11.6167	0	11.6167	0	11.6167	0	11.6167	1	11.6167	0	23.2333	12	23.2333	6	23.2333	9
11.6333	3	11.6333	4	11.6333	3	11.6333	4	11.6333	2	11.6333	3	11.6333	2	11.6333	1	11.6333	0	11.6333	0	11.6333	0	11.6333	1	11.6333	0	23.2667	12	23.2667	6	23.2667	10
11.65	3	11.65	4	11.65	3	11.65	4	11.65	2	11.65	3	11.65	2	11.65	1	11.65	0	11.65	0	11.65	0	11.65	1	11.65	0	23.3	12	23.3	7	23.3	10
11.6667	3	11.6667	4	11.6667	3	11.6667	4	11.6667	2	11.6667	3	11.6667	2	11.6667	1	11.6667	0	11.6667	0	11.6667	0	11.6667	1	11.6667	0	23.3333	12	23.3333	7	23.3333	10
11.6833	3	11.6833	4	11.6833	3	11.6833	4	11.6833	2	11.6833	3	11.6833	2	11.6833	1	11.6833	0	11.6833	0	11.6833	0	11.6833	1	11.6833	0	23.3667	12	23.3667	7	23.3667	10
11.7	3	11.7	4	11.7	3	11.7	4	11.7	2	11.7	3	11.7	2	11.7	1	11.7	0	11.7	0	11.7	0	11.7	1	11.7	0	23.4	12	23.4	7	23.4	10
11.7167	3	11.7167	4	11.7167	3	11.7167	4	11.7167	2	11.7167	3	11.7167	2	11.7167	1	11.7167	0	11.7167	0	11.7167	0	11.7167	1	11.7167	0	23.4333	12	23.4333	7	23.4333	10
11.7333	3	11.7333	4	11.7333	3	11.7333	4	11.7333	2	11.7333	3	11.7333	2	11.7333	1	11.7333	0	11.7333	0	11.7333	0	11.7333	1	11.7333	0	23.4667	12	23.4667	7	23.4667	10
11.75	3	11.75	4	11.75	3	11.75	4	11.75	2	11.75	3	11.75	2	11.75	1	11.75	0	11.75	0	11.75	0	11.75	1	11.75	0	23.5	12	23.5	7	23.5	10
11.7667	3	11.7667	4	11.7667	3	11.7667	4	11.7667	2	11.7667	3	11.7667	2	11.7667	1	11.7667	0	11.7667	0	11.7667	0	11.7667	1	11.7667	0	23.5333	12	23.5333	7	23.5333	10
11.7833	3	11.7833	4	11.7833	3	11.7833	4	11.7833	2	11.7833	3	11.7833	2	11.7833	1	11.7833	0	11.7833	0	11.7833	0	11.7833	1	11.7833	0	23.5667	12	23.5667	7	23.5667	10
11.8	3	11.8	4	11.8	3	11.8	4	11.8	2	11.8	3	11.8	2	11.8	1	11.8	0	11.8	0	11.8	0	11.8	1	11.8	0	23.6	12	23.6	7	23.6	10
11.8167	3	11.8167	4	11.8167	3	11.8167	4	11.8167	2	11.8167	3	11.8167	2	11.8167	1	11.8167	0	11.8167	0	11.8167	0	11.8167	1	11.8167	0	23.6333	12	23.6333	7	23.6333	10
11.8333	3	11.8333	4	11.8333	3	11.8333	4	11.8333	2	11.8333	3	11.8333	2	11.8333	1	11.8333	0	11.8333	0	11.8333	0	11.8333	1	11.8333	0	23.6667	12	23.6667	7	23.6667	10
11.85	3	11.85	4	11.85	3	11.85	4	11.85	2	11.85	3	11.85	2	11.85	1	11.85	0	11.85	0	11.85	0	11.85	1	11.85	0	23.7	12	23.7	7	23.7	10
11.8667	3	11.8667	4	11.8667	3	11.8667	4	11.8667	2	11.8667	3	11.8667	2	11.8667	1	11.8667	0	11.8667	0	11.8667	0	11.8667	1	11.8667	0	23.7333	12	23.7333	8	23.7333	10
11.8833	3	11.8833	4	11.8833	3	11.8833	4	11.8833	2	11.8833	3	11.8833	2	11.8833	1	11.8833	0	11.8833	0	11.8833	0	11.8833	1	11.8833	0	23.7667	12	23.7667	8	23.7667	10
11.9	3	11.9	4	11.9	3	11.9	4	11.9	2	11.9	3	11.9	2	11.9	1	11.9	0	11.9	0	11.9	1	11.9	1	11.9	0	23.8	12	23.8	8	23.8	10
11.9167	3	11.9167	4	11.9167	3	11.9167	4	11.9167	2	11.9167	3	11.9167	2	11.9167	1	11.9167	0	11.9167	0	11.9167	1	11.9167	1	11.9167	0	23.8333	13	23.8333	8	23.8333	10
11.9333	3	11.9333	4	11.9333	3	11.9333	4	11.9333	2	11.9333	3	11.9333	2	11.9333	1	11.9333	0	11.9333	0	11.9333	1	11.9333	1	11.9333	0	23.8667	13	23.8667	8	23.8667	10
11.95	3	11.95	4	11.95	3	11.95	4	11.95	2	11.95	3	11.95	2	11.95	1	11.95	0	11.95	0	11.95	1	11.95	1	11.95	0	23.9	13	23.9	8	23.9	10
11.9667	3	11.9667	4	11.9667	3	11.9667	4	11.9667	2	11.9667	3	11.9667	2	11.9667	1	11.9667	0	11.9667	0	11.9667	1	11.9667	1	11.9667	0	23.9333	13	23.9333	8	23.9333	10
11.9833	3	11.9833	4	11.9833	3	11.9833	4	11.9833	2	11.9833	3	11.9833	2	11.9833	1	11.9833	0	11.9833	0	11.9833	1	11.9833	1	11.9833	0	23.9667	13	23.9667	8	23.9667	10
12	3	12	4	12	3	12	4	12	2	12	3	12	2	12	1	12	0	12	0	12	1	12	1	12	0	24	13	24	8	24	10
12.0167	3	12.0167	4	12.0167	3	12.0167	4	12.0167	2	12.0167	3	12.0167	2	12.0167	1	12.0167	0	12.0167	0	12.0167	1	12.0167	1	12.0167	0	24.0333	13	24.0333	8	24.0333	10
12.0333	3	12.0333	4	12.0333	3	12.0333	4	12.0333	2	12.0333	3	12.0333	2	12.0333	1	12.0333	0	12.0333	0	12.0333	1	12.0333	1	12.0333	0	24.0667	13	24.0667	8	24.0667	10
12.05	3	12.05	4	12.05	3	12.05	4	12.05	2	12.05	3	12.05	2	12.05	1	12.05	0	12.05	0	12.05	1	12.05	1	12.05	0	24.1	13	24.1	8	24.1	10
12.0667	3	12.0667	4	12.0667	4	12.0667	4	12.0667	2	12.0667	3	12.0667	2	12.0667	1	12.0667	0	12.0667	0	12.0667	1	12.0667	1	12.0667	0	24.1333	13	24.1333	8	24.1333	10
12.0833	3	12.0833	4	12.0833	4	12.0833	4	12.0833	2	12.0833	3	12.0833	2	12.0833	1	12.0833	0	12.0833	0	12.0833	1	12.0833	1	12.0833	0	24.1667	13	24.1667	8	24.1667	10
12.1	3	12.1	4	12.1	4	12.1	4	12.1	2	12.1	3	12.1	2	12.1	1	12.1	0	12.1	0	12.1	1	12.1	1	12.1	0	24.2	13	24.2	8	24.2	10
12.1167	3	12.1167	4	12.1167	4	12.1167	4	12.1167	2	12.1167	3	12.1167	2	12.1167	1	12.1167	0	12.1167	0	12.1167	1	12.1167	1	12.1167	0	24.2333	14	24.2333	8	24.2333	10
12.1333	3	12.1333	4	12.1333	4	12.1333	4	12.1333	2	12.1333	3	12.1333	2	12.1333	1	12.1333	0	12.1333	0	12.1333	1	12.1333	1	12.1333	0	24.2667	14	24.2667	8	24.2667	10
12.15	3	12.15	4	12.15	4	12.15	4	12.15	2	12.15	3	12.15	2	12.15	1	12.15	0	12.15	0	12.15	1	12.15	1	12.15	0	24.3	14	24.3	8	24.3	10
12.1667	3	12.1667	4	12.1667	4	12.1667	4	12.1667	2	12.1667	3	12.1667	2	12.1667	1	12.1667	0	12.1667	0	12.1667	1	12.1667	1	12.1667	0	24.3333	14	24.3333	8	24.3333	10
12.1833	3	12.1833	4	12.1833	4	12.1833	4	12.1833	2	12.1833	3	12.1833	2	12.1833	1	12.1833	0	12.1833	0	12.1833	1	12.1833	1	12.1833	0	24.3667	14	24.3667	8	24.3667	10
12.2	3	12.2	4	12.2	4	12.2	4	12.2	2	12.2	3	12.2	2	12.2	1	12.2	0	12.2	0	12.2	1	12.2	1	12.2	0	24.4	14	24.4	8	24.4	10
12.2167	3	12.2167	4	12.2167	4	12.2167	4	12.2167	2	12.2167	3	12.2167	2	12.2167	1	12.2167	0	12.2167	0	12.2167	1	12.2167	1	12.2167	0	24.4333	14	24.4333	8	24.4333	10
12.2333	3	12.2333	4	12.2333	4	12.2333	4	12.2333	2	12.2333	3	12.2333	2	12.2333	1	12.2333	0	12.2333	0	12.2333	1	12.2333	1	12.2333	0	24.4667	14	24.4667	8	24.4667	10
12.25	3	12.25	4	12.25	4	12.25	4	12.25	2	12.25	3	12.25	2	12.25	1	12.25	0	12.25	0	12.25	1	12.25	1	12.25	0	24.5	14	24.5	8	24.5	10
12.2667	3	12.2667	4	12.2667	4	12.2667	4	12.2667	2	12.2667	3	12.2667	2	12.2667	1	12.2667	0	12.2667	0	12.2667	1	12.2667	1	12.2667	0	24.5333	14	24.5333	8	24.5333	10
12.2833	3	12.2833	4	12.2833	4	12.2833	4	12.2833	2	12.2833	3	12.2833	2	12.2833	1	12.2833	0	12.2833	0	12.2833	1	12.2833	1	12.2833	0	24.5667	14	24.5667	8	24.5667	10
12.3	3	12.3	4	12.3	4	12.3	4	12.3	2	12.3	3	12.3	2	12.3	1	12.3	0	12.3	0	12.3	1	12.3	1	12.3	0	24.6	14	24.6	8	24.6	10
12.3167	3	12.3167	4	12.3167	4	12.3167	4	12.3167	2	12.3167	3	12.3167	2	12.3167	1	12.3167	0	12.3167	0	12.3167	1	12.3167	1	12.3167	0	24.6333	15	24.6333	8	24.6333	10
12.3333	3	12.3333	4	12.3333	4	12.3333	4	12.3333	2	12.3333	3	12.3333	2	12.3333	1	12.3333	0	12.3333	0	12.3333	1	12.3333	1	12.3333	0	24.6667	15	24.6667	8	24.6667	10
12.35	3	12.35	4	12.35	4	12.35	4	12.35	2	12.35	3	12.35	2	12.35	1	12.35	0	12.35	0	12.35	1	12.35	1	12.35	0	24.7	15	24.7	8	24.7	10
12.3667	3	12.3667	4	12.3667	4	12.3667	4	12.3667	2	12.3667	3	12.3667	2	12.3667	1	12.3667	0	12.3667	0	12.3667	1	12.3667	1	12.3667	0	24.7333	15	24.7333	8	24.7333	10
12.3833	3	12.3833	4	12.3833	4	12.3833	4	12.3833	2	12.3833	3	12.3833	2	12.3833	1	12.3833	0	12.3833	0	12.3833	1	12.3833	1	12.3833	0	24.7667	15	24.7667	8	24.7667	10
12.4	3	12.4	4	12.4	4	12.4	4	12.4	2	12.4	3	12.4	2	12.4	1	12.4	0	12.4	0	12.4	1	12.4	1	12.4	0	24.8	15	24.8	8	24.8	10
12.4167	3	12.4167	4	12.4167	4	12.4167	4	12.4167	2	12.4167	3	12.4167	2	12.4167	1	12.4167	0	12.4167	0	12.4167	1	12.4167	1	12.4167	0	24.8333	15	24.8333	8	24.8333	10
12.4333	3	12.4333	4	12.4333	4	12.4333	4	12.4333	2	12.4333	3	12.4333	2	12.4333	1	12.4333	0	12.4333	0	12.4333	1	12.4333	1	12.4333	0	24.8667	15	24.8667	8	24.8667	10
12.45	3	12.45	4	12.45	4	12.45	4	12.45	2	12.45	3	12.45	2	12.45	1	12.45	0	12.45	0	12.45	1	12.45	1	12.45	0	24.9	15	24.9	8	24.9	10
12.4667	3	12.4667	4	12.4667	4	12.4667	4	12.4667	2	12.4667	3	12.4667	2	12.4667	1	12.4667	0	12.4667	0	12.4667	1	12.4667	1	12.4667	0	24.9333	15	24.9333	8	24.9333	10
12.4833	3	12.4833	4	12.4833	4	12.4833	4	12.4833	2	12.4833	3	12.4833	2	12.4833	1	12.4833	0	12.4833	0	12.4833	1	12.4833	1	12.4833	0	24.9667	15	24.9667	8	24.9667	10
12.5	3	12.5	4	12.5	4	12.5	4	12.5	2	12.5	3	12.5	2	12.5	1	12.5	0	12.5	0	12.5	1	12.5	1	12.5	0	25	15	25	8	25	10
12.5167	3	12.5167	4	12.5167	4	12.5167	4	12.5167	2	12.5167	3	12.5167	2	12.5167	1	12.5167	0	12.5167	0	12.5167	1	12.5167	1	12.5167	0	25.0333	15	25.0333	8	25.0333	10
12.5333	3	12.5333	4	12.5333	4	12.5333	4	12.5333	2	12.5333	3	12.5333	2	12.5333	1	12.5333	0	12.5333	0	12.5333	1	12.5333	1	12.5333	0	25.0667	15	25.0667	8	25.0667	10
12.55	3	12.55	4	12.55	4	12.55	4	12.55	2	12.55	3	12.55	2	12.55	1	12.55	0	12.55	0	12.55	1	12.55	1	12.55	0	25.1	15	25.1	8	25.1	10
12.5667	3	12.5667	4	12.5667	4	12.5667	4	12.5667	2	12.5667	3	12.5667	2	12.5667	1	12.5667	0	12.5667	0	12.5667	1	12.5667	1	12.5667	0	25.1333	15	25.1333	8	25.1333	10
12.5833	3	12.5833	4	12.5833	4	12.5833	4	12.5833	2	12.5833	3	12.5833	2	12.5833	1	12.5833	0	12.5833	0	12.5833	1	12.5833	1	12.5833	0	25.1667	15	25.1667	8	25.1667	10
12.6	3	12.6	4	12.6	4	12.6	4	12.6	2	12.6	3	12.6	2	12.6	1	12.6	0	12.6	0	12.6	1	12.6	1	12.6	0	25.2	15	25.2	8	25.2	10
12.6167	3	12.6167	4	12.6167	4	12.6167	4	12.6167	2	12.6167	3	12.6167	2	12.6167	1	12.6167	0	12.6167	0	12.6167	1	12.6167	1	12.6167	0	25.2333	15	25.2333	8	25.2333	10
12.6333	3	12.6333	4	12.6333	4	12.6333	4	12.6333	2	12.6333	3	12.6333	2	12.6333	1	12.6333	0	12.6333	0	12.6333	1	12.6333	1	12.6333	0	25.2667	15	25.2667	8	25.2667	10
12.65	3	12.65	4	12.65	4	12.65	4	12.65	2	12.65	3	12.65	2	12.65	1	12.65	0	12.65	0	12.65	1	12.65	1	12.65	0	25.3	15	25.3	8	25.3	10
12.6667	3	12.6667	4	12.6667	4	12.6667	4	12.6667	2	12.6667	3	12.6667	2	12.6667	1	12.6667	0	12.6667	0	12.6667	1	12.6667	1	12.6667	0	25.3333	15	25.3333	8	25.3333	10
12.6833	3	12.6833	4	12.6833	4	12.6833	4	12.6833	2	12.6833	3	12.6833	2	12.6833	1	12.6833	0	12.6833	0	12.6833	1	12.6833	1	12.6833	0	25.3667	15	25.3667	8	25.3667	10
12.7	3	12.7	4	12.7	4	12.7	4	12.7	2	12.7	3	12.7	2	12.7	1	12.7	0	12.7	0	12.7	1	12.7	1	12.7	0	25.4	15	25.4	8	25.4	10
12.7167	3	12.7167	4	12.7167	4	12.7167	4	12.7167	2	12.7167	3	12.7167	2	12.7167	1	12.7167	0	12.7167	0	12.7167	1	12.7167	1	12.7167	0	25.4333	15	25.4333	8	25.4333	10
12.7333	3	12.7333	4	12.7333	4	12.7333	4	12.7333	2	12.7333	3	12.7333	2	12.7333	1	12.7333	0	12.7333	0	12.7333	1	12.7333	1	12.7333	0	25.4667	15	25.4667	8	25.4667	10
12.75	3	12.75	4	12.75	4	12.75	4	12.75	2	12.75	3	12.75	2	12.75	1	12.75	0	12.75	0	12.75	1	12.75	1	12.75	0	25.5	15	25.5	8	25.5	10
12.7667	3	12.7667	4	12.7667	4	12.7667	4	12.7667	2	12.7667	3	12.7667	2	12.7667	1	12.7667	0	12.7667	0	12.7667	1	12.7667	1	12.7667	0	25.5333	15	25.5333	8	25.5333	10
12.7833	3	12.7833	4	12.7833	4	12.7833	4	12.7833	2	12.7833	3	12.7833	2	12.7833	1	12.7833	0	12.7833	0	12.7833	1	12.7833	1	12.7833	0	25.5667	15	25.5667	8	25.5667	10
12.8	3	12.8	4	12.8	4	12.8	4	12.8	2	12.8	3	12.8	2	12.8	1	12.8	0	12.8	0	12.8	1	12.8	1	12.8	0	25.6	15	25.6	8	25.6	10
12.8167	3	12.8167	4	12.8167	4	12.8167	4	12.8167	2	12.8167	3	12.8167	2	12.8167	1	12.8167	0	12.8167	0	12.8167	1	12.8167	1	12.8167	0	25.6333	15	25.6333	8	25.6333	10
12.8333	3	12.8333	4	12.8333	4	12.8333	4	12.8333	2	12.8333	3	12.8333	2	12.8333	1	12.8333	0	12.8333	0	12.8333	1	12.8333	1	12.8333	0	25.6667	15	25.6667	8	25.6667	10
12.85	3	12.85	4	12.85	4	12.85	4	12.85	2	12.85	3	12.85	2	12.85	1	12.85	0	12.85	0	12.85	1	12.85	1	12.85	0	25.7	15	25.7	8	25.7	10
12.8667	3	12.8667	4	12.8667	4	12.8667	4	12.8667	2	12.8667	3	12.8667	2	12.8667	1	12.8667	0	12.8667	0	12.8667	1	12.8667	1	12.8667	0	25.7333	15	25.7333	8	25.7333	10
12.8833	3	12.8833	4	12.8833	4	12.8833	4	12.8833	2	12.8833	3	12.8833	2	12.8833	1	12.8833	0	12.8833	0	12.8833	1	12.8833	1	12.8833	0	25.7667	15	25.7667	8	25.7667	10
12.9	3	12.9	4	12.9	4	12.9	4	12.9	2	12.9	3	12.9	2	12.9	1	12.9	0	12.9	0	12.9	1	12.9	1	12.9	0	25.8	15	25.8	8	25.8	10
12.9167	3	12.9167	4	12.9167	4	12.9167	4	12.9167	2	12.9167	3	12.9167	2	12.9167	1	12.9167	0	12.9167	0	12.9167	1	12.9167	1	12.9167	0	25.8333	15	25.8333	8	25.8333	10
12.9333	3	12.9333	4	12.9333	4	12.9333	4	12.9333	2	12.9333	3	12.9333	2	12.9333	1	12.9333	0	12.9333	0	12.9333	1	12.9333	1	12.9333	0	25.8667	15	25.8667	8	25.8667	10
12.95	3	12.95	4	12.95	4	12.95	4	12.95	2	12.95	3	12.95	2	12.95	1	12.95	0	12.95	0	12.95	1	12.95	1	12.95	0	25.9	15	25.9	8	25.9	10
12.9667	3	12.9667	4	12.9667	4	12.9667	4	12.9667	2	12.9667	3	12.9667	2	12.9667	1	12.9667	0	12.9667	0	12.9667	1	12.9667	1	12.9667	0	25.9333	15	25.9333	8	25.9333	10
12.9833	3	12.9833	4	12.9833	4	12.9833	4	12.9833	2	12.9833	3	12.9833	2	12.9833	1	12.9833	0	12.9833	0	12.9833	1	12.9833	1	12.9833	0	25.9667	15	25.9667	8	25.9667	10
13	3	13	4	13	4	13	4	13	2	13	3	13	2	13	1	13	0	13	0	13	1	13	1	13	0	26	15	26	8	26	10
13.0167	3	13.0167	4	13.0167	4	13.0167	4	13.0167	2	13.0167	3	13.0167	2	13.0167	1	13.0167	0	13.0167	0	13.0167	1	13.0167	1	13.0167	0	26.0333	15	26.0333	8	26.0333	10
13.0333	3	13.0333	4	13.0333	4	13.0333	4	13.0333	2	13.0333	3	13.0333	2	13.0333	1	13.0333	0	13.0333	0	13.0333	1	13.0333	1	13.0333	0	26.0667	15	26.0667	8	26.0667	10
13.05	3	13.05	4	13.05	4	13.05	4	13.05	2	13.05	3	13.05	2	13.05	1	13.05	0	13.05	0	13.05	1	13.05	1	13.05	0	26.1	15	26.1	8	26.1	10
13.0667	3	13.0667	4	13.0667	4	13.0667	4	13.0667	2	13.0667	3	13.0667	2	13.0667	1	13.0667	0	13.0667	0	13.0667	1	13.0667	1	13.0667	0	26.1333	15	26.1333	8	26.1333	10
13.0833	3	13.0833	4	13.0833	4	13.0833	4	13.0833	2	13.0833	3	13.0833	2	13.0833	1	13.0833	0	13.0833	0	13.0833	1	13.0833	1	13.0833	0	26.1667	15	26.1667	8	26.1667	11
13.1	3	13.1	4	13.1	4	13.1	4	13.1	2	13.1	3	13.1	2	13.1	1	13.1	0	13.1	0	13.1	1	13.1	1	13.1	0	26.2	16	26.2	8	26.2	11
13.1167	3	13.1167	4	13.1167	4	13.1167	4	13.1167	2	13.1167	3	13.1167	2	13.1167	1	13.1167	0	13.1167	0	13.1167	1	13.1167	1	13.1167	0	26.2333	16	26.2333	8	26.2333	11
13.1333	3	13.1333	4	13.1333	4	13.1333	4	13.1333	2	13.1333	3	13.1333	2	13.1333	1	13.1333	0	13.1333	0	13.1333	1	13.1333	1	13.1333	0	26.2667	16	26.2667	8	26.2667	11
13.15	3	13.15	4	13.15	4	13.15	4	13.15	2	13.15	3	13.15	2	13.15	1	13.15	0	13.15	0	13.15	1	13.15	1	13.15	0	26.3	16	26.3	8	26.3	11
13.1667	3	13.1667	4	13.1667	4	13.1667	4	13.1667	2	13.1667	3	13.1667	2	13.1667	1	13.1667	0	13.1667	0	13.1667	1	13.1667	1	13.1667	0	26.3333	16	26.3333	8	26.3333	11
13.1833	3	13.1833	4	13.1833	4	13.1833	4	13.1833	2	13.1833	3	13.1833	2	13.1833	1	13.1833	0	13.1833	0	13.1833	1	13.1833	1	13.1833	0	26.3667	16	26.3667	8	26.3667	11
13.2	3	13.2	4	13.2	4	13.2	4	13.2	2	13.2	3	13.2	2	13.2	1	13.2	0	13.2	0	13.2	1	13.2	1	13.2	0	26.4	16	26.4	8	26.4	11
13.2167	3	13.2167	4	13.2167	4	13.2167	4	13.2167	2	13.2167	3	13.2167	2	13.2167	1	13.2167	0	13.2167	0	13.2167	1	13.2167	1	13.2167	0	26.4333	17	26.4333	8	26.4333	11
13.2333	3	13.2333	4	13.2333	4	13.2333	4	13.2333	2	13.2333	3	13.2333	2	13.2333	1	13.2333	0	13.2333	0	13.2333	1	13.2333	1	13.2333	0	26.4667	17	26.4667	8	26.4667	11
13.25	3	13.25	4	13.25	4	13.25	4	13.25	2	13.25	3	13.25	2	13.25	1	13.25	0	13.25	0	13.25	1	13.25	1	13.25	0	26.5	17	26.5	8	26.5	11
13.2667	3	13.2667	4	13.2667	4	13.2667	4	13.2667	2	13.2667	3	13.2667	2	13.2667	1	13.2667	0	13.2667	0	13.2667	1	13.2667	1	13.2667	0	26.5333	17	26.5333	8	26.5333	11
13.2833	3	13.2833	4	13.2833	4	13.2833	4	13.2833	2	13.2833	3	13.2833	2	13.2833	1	13.2833	0	13.2833	0	13.2833	1	13.2833	1	13.2833	0	26.5667	17	26.5667	8	26.5667	11
13.3	3	13.3	4	13.3	4	13.3	4	13.3	2	13.3	3	13.3	2	13.3	1	13.3	0	13.3	0	13.3	1	13.3	1	13.3	0	26.6	17	26.6	8	26.6	11
13.3167	3	13.3167	4	13.3167	4	13.3167	4	13.3167	2	13.3167	3	13.3167	2	13.3167	1	13.3167	0	13.3167	0	13.3167	1	13.3167	1	13.3167	0	26.6333	17	26.6333	8	26.6333	11
13.3333	3	13.3333	4	13.3333	4	13.3333	4	13.3333	2	13.3333	3	13.3333	2	13.3333	1	13.3333	0	13.3333	0	13.3333	1	13.3333	1	13.3333	0	26.6667	17	26.6667	8	26.6667	11
13.35	3	13.35	4	13.35	4	13.35	4	13.35	2	13.35	3	13.35	2	13.35	1	13.35	0	13.35	0	13.35	1	13.35	1	13.35	0	26.7	17	26.7	8	26.7	11
13.3667	3	13.3667	4	13.3667	4	13.3667	4	13.3667	2	13.3667	3	13.3667	2	13.3667	1	13.3667	0	13.3667	0	13.3667	1	13.3667	1	13.3667	0	26.7333	17	26.7333	8	26.7333	11
13.3833	3	13.3833	4	13.3833	4	13.3833	4	13.3833	2	13.3833	3	13.3833	2	13.3833	1	13.3833	0	13.3833	0	13.3833	1	13.3833	1	13.3833	0	26.7667	17	26.7667	8	26.7667	11
13.4	3	13.4	4	13.4	4	13.4	4	13.4	2	13.4	3	13.4	2	13.4	1	13.4	0	13.4	0	13.4	1	13.4	1	13.4	0	26.8	17	26.8	8	26.8	11
13.4167	3	13.4167	4	13.4167	4	13.4167	4	13.4167	2	13.4167	3	13.4167	2	13.4167	1	13.4167	0	13.4167	0	13.4167	1	13.4167	1	13.4167	0	26.8333	17	26.8333	8	26.8333	11
13.4333	3	13.4333	4	13.4333	4	13.4333	4	13.4333	2	13.4333	3	13.4333	2	13.4333	1	13.4333	0	13.4333	0	13.4333	1	13.4333	1	13.4333	0	26.8667	17	26.8667	8	26.8667	11
13.45	3	13.45	4	13.45	4	13.45	4	13.45	2	13.45	3	13.45	2	13.45	1	13.45	0	13.45	0	13.45	1	13.45	1	13.45	0	26.9	17	26.9	8	26.9	11
13.4667	3	13.4667	4	13.4667	4	13.4667	4	13.4667	2	13.4667	3	13.4667	2	13.4667	1	13.4667	0	13.4667	0	13.4667	1	13.4667	1	13.4667	0	26.9333	17	26.9333	8	26.9333	11
13.4833	3	13.4833	4	13.4833	4	13.4833	4	13.4833	2	13.4833	3	13.4833	2	13.4833	1	13.4833	0	13.4833	0	13.4833	1	13.4833	1	13.4833	0	26.9667	17	26.9667	8	26.9667	11
13.5	3	13.5	4	13.5	4	13.5	4	13.5	2	13.5	3	13.5	2	13.5	1	13.5	0	13.5	0	13.5	1	13.5	1	13.5	0	27	17	27	8	27	11
13.5167	3	13.5167	4	13.5167	4	13.5167	4	13.5167	2	13.5167	3	13.5167	2	13.5167	1	13.5167	0	13.5167	0	13.5167	1	13.5167	1	13.5167	0	27.0333	17	27.0333	8	27.0333	11
13.5333	3	13.5333	4	13.5333	4	13.5333	4	13.5333	2	13.5333	3	13.5333	2	13.5333	1	13.5333	0	13.5333	0	13.5333	1	13.5333	1	13.5333	0	27.0667	17	27.0667	8	27.0667	11
13.55	3	13.55	4	13.55	4	13.55	4	13.55	2	13.55	3	13.55	2	13.55	1	13.55	0	13.55	0	13.55	1	13.55	1	13.55	0	27.1	17	27.1	8	27.1	11
13.5667	3	13.5667	4	13.5667	4	13.5667	4	13.5667	2	13.5667	3	13.5667	2	13.5667	1	13.5667	0	13.5667	0	13.5667	1	13.5667	1	13.5667	0	27.1333	17	27.1333	8	27.1333	11
13.5833	3	13.5833	4	13.5833	4	13.5833	4	13.5833	2	13.5833	3	13.5833	2	13.5833	1	13.5833	0	13.5833	0	13.5833	1	13.5833	1	13.5833	0	27.1667	17	27.1667	8	27.1667	11
13.6	3	13.6	4	13.6	4	13.6	4	13.6	2	13.6	3	13.6	2	13.6	1	13.6	0	13.6	0	13.6	1	13.6	1	13.6	0	27.2	17	27.2	9	27.2	11
13.6167	3	13.6167	4	13.6167	4	13.6167	4	13.6167	2	13.6167	3	13.6167	2	13.6167	1	13.6167	0	13.6167	0	13.6167	1	13.6167	1	13.6167	0	27.2333	17	27.2333	9	27.2333	11
13.6333	3	13.6333	4	13.6333	4	13.6333	4	13.6333	2	13.6333	3	13.6333	2	13.6333	1	13.6333	0	13.6333	0	13.6333	1	13.6333	1	13.6333	0	27.2667	17	27.2667	9	27.2667	11
13.65	3	13.65	4	13.65	4	13.65	4	13.65	2	13.65	3	13.65	2	13.65	1	13.65	0	13.65	0	13.65	1	13.65	1	13.65	0	27.3	17	27.3	9	27.3	11
13.6667	3	13.6667	4	13.6667	4	13.6667	4	13.6667	2	13.6667	3	13.6667	2	13.6667	1	13.6667	0	13.6667	0	13.6667	1	13.6667	1	13.6667	0	27.3333	17	27.3333	9	27.3333	11
13.6833	3	13.6833	4	13.6833	4	13.6833	4	13.6833	2	13.6833	3	13.6833	2	13.6833	1	13.6833	0	13.6833	0	13.6833	1	13.6833	1	13.6833	0	27.3667	17	27.3667	9	27.3667	11
13.7	3	13.7	4	13.7	4	13.7	4	13.7	2	13.7	3	13.7	2	13.7	1	13.7	0	13.7	0	13.7	1	13.7	1	13.7	0	27.4	17	27.4	9	27.4	11
13.7167	3	13.7167	4	13.7167	4	13.7167	4	13.7167	2	13.7167	3	13.7167	2	13.7167	1	13.7167	0	13.7167	0	13.7167	1	13.7167	1	13.7167	0	27.4333	17	27.4333	9	27.4333	11
13.7333	3	13.7333	4	13.7333	4	13.7333	4	13.7333	2	13.7333	3	13.7333	2	13.7333	1	13.7333	0	13.7333	0	13.7333	1	13.7333	1	13.7333	0	27.4667	17	27.4667	9	27.4667	11
13.75	3	13.75	4	13.75	4	13.75	4	13.75	2	13.75	3	13.75	2	13.75	1	13.75	0	13.75	0	13.75	1	13.75	1	13.75	0	27.5	17	27.5	11	27.5	11
13.7667	3	13.7667	4	13.7667	4	13.7667	4	13.7667	2	13.7667	3	13.7667	2	13.7667	1	13.7667	0	13.7667	0	13.7667	1	13.7667	1	13.7667	0	27.5333	17	27.5333	11	27.5333	11
13.7833	3	13.7833	4	13.7833	4	13.7833	4	13.7833	2	13.7833	3	13.7833	2	13.7833	1	13.7833	0	13.7833	0	13.7833	1	13.7833	1	13.7833	0	27.5667	17	27.5667	11	27.5667	11
13.8	3	13.8	4	13.8	4	13.8	4	13.8	2	13.8	3	13.8	2	13.8	1	13.8	0	13.8	0	13.8	1	13.8	1	13.8	0	27.6	17	27.6	11	27.6	11
13.8167	3	13.8167	4	13.8167	4	13.8167	4	13.8167	2	13.8167	3	13.8167	2	13.8167	1	13.8167	0	13.8167	0	13.8167	1	13.8167	1	13.8167	0	27.6333	17	27.6333	11	27.6333	11
13.8333	3	13.8333	4	13.8333	4	13.8333	4	13.8333	2	13.8333	3	13.8333	2	13.8333	1	13.8333	0	13.8333	0	13.8333	1	13.8333	1	13.8333	0	27.6667	17	27.6667	11	27.6667	11
13.85	3	13.85	4	13.85	4	13.85	4	13.85	2	13.85	3	13.85	2	13.85	1	13.85	0	13.85	0	13.85	1	13.85	1	13.85	0	27.7	17	27.7	11	27.7	11
13.8667	3	13.8667	4	13.8667	4	13.8667	4	13.8667	2	13.8667	3	13.8667	2	13.8667	1	13.8667	0	13.8667	0	13.8667	1	13.8667	1	13.8667	0	27.7333	17	27.7333	11	27.7333	11
13.8833	3	13.8833	4	13.8833	4	13.8833	4	13.8833	2	13.8833	3	13.8833	2	13.8833	1	13.8833	0	13.8833	0	13.8833	1	13.8833	1	13.8833	0	27.7667	17	27.7667	11	27.7667	11
13.9	3	13.9	4	13.9	4	13.9	4	13.9	2	13.9	3	13.9	2	13.9	1	13.9	0	13.9	0	13.9	1	13.9	1	13.9	0	27.8	17	27.8	11	27.8	11
13.9167	3	13.9167	4	13.9167	4	13.9167	4	13.9167	2	13.9167	3	13.9167	2	13.9167	1	13.9167	0	13.9167	0	13.9167	1	13.9167	1	13.9167	0	27.8333	17	27.8333	11	27.8333	11
13.9333	3	13.9333	4	13.9333	4	13.9333	4	13.9333	2	13.9333	3	13.9333	2	13.9333	1	13.9333	0	13.9333	0	13.9333	1	13.9333	1	13.9333	0	27.8667	17	27.8667	11	27.8667	11
13.95	3	13.95	4	13.95	4	13.95	4	13.95	2	13.95	3	13.95	2	13.95	1	13.95	0	13.95	0	13.95	1	13.95	1	13.95	0	27.9	17	27.9	11	27.9	11
13.9667	3	13.9667	4	13.9667	4	13.9667	4	13.9667	2	13.9667	3	13.9667	2	13.9667	1	13.9667	0	13.9667	0	13.9667	1	13.9667	1	13.9667	0	27.9333	17	27.9333	11	27.9333	11
13.9833	3	13.9833	4	13.9833	4	13.9833	4	13.9833	2	13.9833	3	13.9833	2	13.9833	1	13.9833	0	13.9833	0	13.9833	1	13.9833	1	13.9833	0	27.9667	17	27.9667	11	27.9667	11
14	3	14	4	14	4	14	4	14	2	14	3	14	2	14	1	14	0	14	0	14	1	14	1	14	0	28	17	28	11	28	11
14.0167	3	14.0167	4	14.0167	4	14.0167	4	14.0167	3	14.0167	3	14.0167	2	14.0167	1	14.0167	0	14.0167	0	14.0167	1	14.0167	1	14.0167	0	28.0333	17	28.0333	11	28.0333	11
14.0333	3	14.0333	4	14.0333	4	14.0333	4	14.0333	3	14.0333	3	14.0333	2	14.0333	1	14.0333	0	14.0333	0	14.0333	1	14.0333	1	14.0333	0	28.0667	17	28.0667	11	28.0667	11
14.05	3	14.05	4	14.05	4	14.05	4	14.05	3	14.05	3	14.05	2	14.05	1	14.05	0	14.05	0	14.05	1	14.05	1	14.05	0	28.1	17	28.1	11	28.1	11
14.0667	3	14.0667	4	14.0667	4	14.0667	4	14.0667	3	14.0667	3	14.0667	2	14.0667	1	14.0667	0	14.0667	0	14.0667	1	14.0667	1	14.0667	0	28.1333	17	28.1333	11	28.1333	11
14.0833	3	14.0833	4	14.0833	4	14.0833	4	14.0833	3	14.0833	3	14.0833	2	14.0833	1	14.0833	0	14.0833	0	14.0833	1	14.0833	1	14.0833	0	28.1667	17	28.1667	11	28.1667	11
14.1	3	14.1	4	14.1	4	14.1	4	14.1	3	14.1	3	14.1	2	14.1	1	14.1	0	14.1	0	14.1	1	14.1	1	14.1	0	28.2	17	28.2	11	28.2	11
14.1167	3	14.1167	4	14.1167	4	14.1167	4	14.1167	3	14.1167	3	14.1167	2	14.1167	1	14.1167	0	14.1167	0	14.1167	1	14.1167	1	14.1167	0	28.2333	17	28.2333	11	28.2333	11
14.1333	3	14.1333	4	14.1333	4	14.1333	4	14.1333	3	14.1333	3	14.1333	2	14.1333	1	14.1333	0	14.1333	0	14.1333	1	14.1333	1	14.1333	0	28.2667	17	28.2667	11	28.2667	11
14.15	3	14.15	4	14.15	4	14.15	4	14.15	3	14.15	3	14.15	2	14.15	1	14.15	0	14.15	0	14.15	1	14.15	1	14.15	0	28.3	17	28.3	11	28.3	11
14.1667	3	14.1667	4	14.1667	4	14.1667	4	14.1667	3	14.1667	3	14.1667	2	14.1667	1	14.1667	0	14.1667	0	14.1667	1	14.1667	1	14.1667	0	28.3333	17	28.3333	11	28.3333	11
14.1833	3	14.1833	4	14.1833	4	14.1833	4	14.1833	3	14.1833	3	14.1833	2	14.1833	1	14.1833	0	14.1833	0	14.1833	1	14.1833	1	14.1833	0	28.3667	17	28.3667	11	28.3667	11
14.2	3	14.2	4	14.2	4	14.2	4	14.2	3	14.2	3	14.2	2	14.2	1	14.2	0	14.2	0	14.2	1	14.2	1	14.2	0	28.4	17	28.4	11	28.4	11
14.2167	3	14.2167	4	14.2167	4	14.2167	4	14.2167	3	14.2167	3	14.2167	2	14.2167	1	14.2167	0	14.2167	0	14.2167	1	14.2167	1	14.2167	0	28.4333	17	28.4333	11	28.4333	11
14.2333	3	14.2333	4	14.2333	4	14.2333	4	14.2333	3	14.2333	3	14.2333	2	14.2333	1	14.2333	0	14.2333	0	14.2333	1	14.2333	1	14.2333	0	28.4667	17	28.4667	11	28.4667	11
14.25	3	14.25	4	14.25	4	14.25	4	14.25	3	14.25	3	14.25	2	14.25	1	14.25	0	14.25	0	14.25	1	14.25	1	14.25	0	28.5	17	28.5	11	28.5	11
14.2667	3	14.2667	4	14.2667	4	14.2667	4	14.2667	3	14.2667	3	14.2667	2	14.2667	1	14.2667	0	14.2667	0	14.2667	1	14.2667	1	14.2667	0	28.5333	17	28.5333	11	28.5333	11
14.2833	3	14.2833	4	14.2833	4	14.2833	4	14.2833	3	14.2833	3	14.2833	2	14.2833	1	14.2833	0	14.2833	0	14.2833	1	14.2833	1	14.2833	0	28.5667	17	28.5667	11	28.5667	11
14.3	3	14.3	4	14.3	4	14.3	4	14.3	3	14.3	3	14.3	2	14.3	1	14.3	0	14.3	0	14.3	1	14.3	1	14.3	0	28.6	17	28.6	11	28.6	11
14.3167	3	14.3167	4	14.3167	4	14.3167	4	14.3167	3	14.3167	3	14.3167	2	14.3167	1	14.3167	0	14.3167	0	14.3167	1	14.3167	1	14.3167	0	28.6333	17	28.6333	11	28.6333	11
14.3333	3	14.3333	4	14.3333	4	14.3333	4	14.3333	3	14.3333	3	14.3333	2	14.3333	1	14.3333	0	14.3333	0	14.3333	1	14.3333	1	14.3333	0	28.6667	17	28.6667	11	28.6667	12
14.35	3	14.35	4	14.35	4	14.35	4	14.35	3	14.35	3	14.35	2	14.35	1	14.35	0	14.35	0	14.35	1	14.35	1	14.35	0	28.7	17	28.7	11	28.7	12
14.3667	3	14.3667	4	14.3667	4	14.3667	4	14.3667	3	14.3667	3	14.3667	2	14.3667	1	14.3667	0	14.3667	0	14.3667	1	14.3667	1	14.3667	0	28.7333	17	28.7333	11	28.7333	12
14.3833	3	14.3833	4	14.3833	4	14.3833	4	14.3833	3	14.3833	3	14.3833	2	14.3833	1	14.3833	0	14.3833	0	14.3833	1	14.3833	1	14.3833	0	28.7667	17	28.7667	11	28.7667	12
14.4	3	14.4	4	14.4	4	14.4	4	14.4	3	14.4	3	14.4	2	14.4	1	14.4	0	14.4	0	14.4	1	14.4	1	14.4	0	28.8	17	28.8	11	28.8	12
14.4167	3	14.4167	4	14.4167	4	14.4167	4	14.4167	3	14.4167	3	14.4167	2	14.4167	1	14.4167	0	14.4167	0	14.4167	1	14.4167	1	14.4167	0	28.8333	17	28.8333	11	28.8333	12
14.4333	3	14.4333	4	14.4333	4	14.4333	4	14.4333	3	14.4333	3	14.4333	2	14.4333	1	14.4333	0	14.4333	0	14.4333	1	14.4333	1	14.4333	0	28.8667	17	28.8667	11	28.8667	12
14.45	3	14.45	4	14.45	4	14.45	4	14.45	3	14.45	3	14.45	2	14.45	1	14.45	0	14.45	0	14.45	1	14.45	1	14.45	0	28.9	17	28.9	11	28.9	12
14.4667	3	14.4667	4	14.4667	4	14.4667	4	14.4667	3	14.4667	3	14.4667	2	14.4667	1	14.4667	0	14.4667	0	14.4667	1	14.4667	1	14.4667	0	28.9333	17	28.9333	11	28.9333	12
14.4833	3	14.4833	4	14.4833	4	14.4833	4	14.4833	3	14.4833	3	14.4833	2	14.4833	1	14.4833	0	14.4833	0	14.4833	1	14.4833	1	14.4833	0	28.9667	17	28.9667	11	28.9667	12
14.5	3	14.5	4	14.5	4	14.5	4	14.5	3	14.5	3	14.5	2	14.5	1	14.5	0	14.5	0	14.5	1	14.5	1	14.5	0	29	17	29	11	29	12
14.5167	3	14.5167	4	14.5167	4	14.5167	4	14.5167	3	14.5167	3	14.5167	2	14.5167	1	14.5167	0	14.5167	0	14.5167	1	14.5167	1	14.5167	0	29.0333	17	29.0333	11	29.0333	12
14.5333	3	14.5333	4	14.5333	4	14.5333	4	14.5333	3	14.5333	3	14.5333	2	14.5333	1	14.5333	0	14.5333	0	14.5333	1	14.5333	1	14.5333	0	29.0667	17	29.0667	11	29.0667	12
14.55	3	14.55	4	14.55	4	14.55	4	14.55	3	14.55	3	14.55	2	14.55	1	14.55	0	14.55	0	14.55	1	14.55	1	14.55	0	29.1	17	29.1	11	29.1	12
14.5667	3	14.5667	4	14.5667	4	14.5667	4	14.5667	3	14.5667	3	14.5667	2	14.5667	1	14.5667	0	14.5667	0	14.5667	1	14.5667	1	14.5667	0	29.1333	17	29.1333	11	29.1333	12
14.5833	3	14.5833	4	14.5833	4	14.5833	4	14.5833	3	14.5833	3	14.5833	2	14.5833	1	14.5833	0	14.5833	0	14.5833	1	14.5833	1	14.5833	0	29.1667	17	29.1667	11	29.1667	12
14.6	3	14.6	4	14.6	4	14.6	4	14.6	3	14.6	3	14.6	2	14.6	1	14.6	0	14.6	0	14.6	1	14.6	1	14.6	0	29.2	17	29.2	11	29.2	12
14.6167	3	14.6167	4	14.6167	4	14.6167	4	14.6167	3	14.6167	3	14.6167	2	14.6167	1	14.6167	0	14.6167	0	14.6167	1	14.6167	1	14.6167	0	29.2333	17	29.2333	11	29.2333	12
14.6333	3	14.6333	4	14.6333	4	14.6333	4	14.6333	3	14.6333	3	14.6333	2	14.6333	1	14.6333	0	14.6333	0	14.6333	1	14.6333	1	14.6333	0	29.2667	17	29.2667	11	29.2667	12
14.65	3	14.65	4	14.65	4	14.65	4	14.65	3	14.65	3	14.65	2	14.65	1	14.65	0	14.65	0	14.65	1	14.65	1	14.65	0	29.3	17	29.3	11	29.3	12
14.6667	3	14.6667	4	14.6667	4	14.6667	4	14.6667	3	14.6667	3	14.6667	2	14.6667	1	14.6667	0	14.6667	0	14.6667	1	14.6667	1	14.6667	0	29.3333	17	29.3333	11	29.3333	12
14.6833	3	14.6833	4	14.6833	4	14.6833	4	14.6833	3	14.6833	3	14.6833	2	14.6833	1	14.6833	0	14.6833	0	14.6833	1	14.6833	1	14.6833	0	29.3667	17	29.3667	11	29.3667	12
14.7	3	14.7	4	14.7	4	14.7	4	14.7	3	14.7	3	14.7	2	14.7	1	14.7	0	14.7	0	14.7	1	14.7	1	14.7	0	29.4	17	29.4	11	29.4	12
14.7167	3	14.7167	4	14.7167	4	14.7167	4	14.7167	3	14.7167	3	14.7167	2	14.7167	1	14.7167	0	14.7167	0	14.7167	1	14.7167	1	14.7167	0	29.4333	17	29.4333	11	29.4333	12
14.7333	3	14.7333	4	14.7333	4	14.7333	4	14.7333	3	14.7333	3	14.7333	2	14.7333	1	14.7333	0	14.7333	0	14.7333	1	14.7333	1	14.7333	0	29.4667	17	29.4667	11	29.4667	12
14.75	3	14.75	4	14.75	4	14.75	4	14.75	3	14.75	3	14.75	2	14.75	1	14.75	0	14.75	0	14.75	1	14.75	1	14.75	0	29.5	17	29.5	11	29.5	12
14.7667	3	14.7667	4	14.7667	4	14.7667	4	14.7667	3	14.7667	3	14.7667	2	14.7667	1	14.7667	0	14.7667	0	14.7667	1	14.7667	1	14.7667	0	29.5333	17	29.5333	11	29.5333	12
14.7833	3	14.7833	4	14.7833	4	14.7833	4	14.7833	3	14.7833	3	14.7833	2	14.7833	1	14.7833	0	14.7833	0	14.7833	1	14.7833	1	14.7833	0	29.5667	17	29.5667	11	29.5667	12
14.8	3	14.8	4	14.8	4	14.8	4	14.8	3	14.8	3	14.8	2	14.8	1	14.8	0	14.8	0	14.8	1	14.8	1	14.8	0	29.6	17	29.6	11	29.6	12
14.8167	3	14.8167	4	14.8167	4	14.8167	4	14.8167	3	14.8167	3	14.8167	2	14.8167	1	14.8167	0	14.8167	0	14.8167	1	14.8167	1	14.8167	0	29.6333	17	29.6333	11	29.6333	12
14.8333	3	14.8333	4	14.8333	4	14.8333	4	14.8333	3	14.8333	3	14.8333	2	14.8333	1	14.8333	0	14.8333	0	14.8333	1	14.8333	1	14.8333	0	29.6667	17	29.6667	11	29.6667	12
14.85	3	14.85	4	14.85	4	14.85	4	14.85	3	14.85	3	14.85	2	14.85	1	14.85	0	14.85	0	14.85	1	14.85	1	14.85	0	29.7	17	29.7	11	29.7	12
14.8667	3	14.8667	4	14.8667	4	14.8667	4	14.8667	3	14.8667	3	14.8667	2	14.8667	1	14.8667	0	14.8667	0	14.8667	1	14.8667	1	14.8667	0	29.7333	17	29.7333	11	29.7333	12
14.8833	3	14.8833	4	14.8833	5	14.8833	4	14.8833	3	14.8833	3	14.8833	2	14.8833	1	14.8833	0	14.8833	0	14.8833	1	14.8833	1	14.8833	0	29.7667	17	29.7667	11	29.7667	12
14.9	3	14.9	4	14.9	5	14.9	4	14.9	3	14.9	3	14.9	2	14.9	1	14.9	0	14.9	0	14.9	1	14.9	1	14.9	0	29.8	17	29.8	11	29.8	12
14.9167	3	14.9167	4	14.9167	5	14.9167	4	14.9167	3	14.9167	3	14.9167	2	14.9167	1	14.9167	0	14.9167	0	14.9167	1	14.9167	1	14.9167	0	29.8333	17	29.8333	11	29.8333	12
14.9333	3	14.9333	4	14.9333	5	14.9333	4	14.9333	3	14.9333	3	14.9333	2	14.9333	1	14.9333	0	14.9333	0	14.9333	1	14.9333	1	14.9333	0	29.8667	17	29.8667	11	29.8667	12
14.95	3	14.95	4	14.95	5	14.95	4	14.95	3	14.95	3	14.95	2	14.95	1	14.95	0	14.95	0	14.95	1	14.95	1	14.95	0	29.9	17	29.9	11	29.9	12
14.9667	3	14.9667	4	14.9667	5	14.9667	4	14.9667	3	14.9667	3	14.9667	2	14.9667	1	14.9667	0	14.9667	0	14.9667	1	14.9667	1	14.9667	0	29.9333	18	29.9333	11	29.9333	12
14.9833	3	14.9833	4	14.9833	5	14.9833	4	14.9833	3	14.9833	3	14.9833	2	14.9833	1	14.9833	0	14.9833	0	14.9833	1	14.9833	1	14.9833	0	29.9667	18	29.9667	11	29.9667	12
15	3	15	4	15	5	15	4	15	3	15	3	15	2	15	1	15	0	15	0	15	1	15	1	15	0	30	18	30	11	30	12
15.0167	3	15.0167	4	15.0167	5	15.0167	4	15.0167	3	15.0167	3	15.0167	2	15.0167	1	15.0167	0	15.0167	0	15.0167	1	15.0167	1	15.0167	0	30.0333	18	30.0333	11	30.0333	12
15.0333	3	15.0333	4	15.0333	5	15.0333	4	15.0333	3	15.0333	3	15.0333	2	15.0333	1	15.0333	0	15.0333	0	15.0333	2	15.0333	1	15.0333	0	30.0667	18	30.0667	11	30.0667	12
15.05	3	15.05	4	15.05	5	15.05	4	15.05	3	15.05	3	15.05	2	15.05	1	15.05	0	15.05	0	15.05	2	15.05	1	15.05	0	30.1	18	30.1	11	30.1	12
15.0667	3	15.0667	4	15.0667	5	15.0667	4	15.0667	3	15.0667	3	15.0667	2	15.0667	1	15.0667	0	15.0667	0	15.0667	2	15.0667	1	15.0667	0	30.1333	18	30.1333	11	30.1333	12
15.0833	3	15.0833	4	15.0833	5	15.0833	4	15.0833	3	15.0833	3	15.0833	2	15.0833	1	15.0833	0	15.0833	0	15.0833	2	15.0833	1	15.0833	0	30.1667	18	30.1667	11	30.1667	12
15.1	3	15.1	4	15.1	5	15.1	4	15.1	3	15.1	3	15.1	2	15.1	1	15.1	0	15.1	0	15.1	2	15.1	1	15.1	0	30.2	19	30.2	11	30.2	12
15.1167	3	15.1167	4	15.1167	5	15.1167	4	15.1167	3	15.1167	3	15.1167	2	15.1167	1	15.1167	0	15.1167	0	15.1167	2	15.1167	1	15.1167	0	30.2333	19	30.2333	11	30.2333	12
15.1333	3	15.1333	4	15.1333	5	15.1333	4	15.1333	3	15.1333	3	15.1333	2	15.1333	1	15.1333	0	15.1333	0	15.1333	2	15.1333	1	15.1333	0	30.2667	19	30.2667	12	30.2667	12
15.15	3	15.15	4	15.15	5	15.15	4	15.15	3	15.15	3	15.15	2	15.15	1	15.15	0	15.15	0	15.15	2	15.15	1	15.15	0	30.3	19	30.3	12	30.3	12
15.1667	3	15.1667	4	15.1667	5	15.1667	4	15.1667	3	15.1667	3	15.1667	2	15.1667	1	15.1667	0	15.1667	0	15.1667	2	15.1667	1	15.1667	0	30.3333	19	30.3333	12	30.3333	12
15.1833	3	15.1833	4	15.1833	5	15.1833	4	15.1833	3	15.1833	3	15.1833	2	15.1833	1	15.1833	0	15.1833	0	15.1833	2	15.1833	1	15.1833	0	30.3667	19	30.3667	12	30.3667	12
15.2	3	15.2	4	15.2	5	15.2	4	15.2	3	15.2	3	15.2	2	15.2	1	15.2	0	15.2	0	15.2	2	15.2	1	15.2	0	30.4	19	30.4	12	30.4	12
15.2167	3	15.2167	4	15.2167	5	15.2167	4	15.2167	3	15.2167	3	15.2167	2	15.2167	1	15.2167	0	15.2167	0	15.2167	2	15.2167	1	15.2167	0	30.4333	19	30.4333	12	30.4333	12
15.2333	3	15.2333	4	15.2333	5	15.2333	4	15.2333	3	15.2333	3	15.2333	2	15.2333	1	15.2333	0	15.2333	0	15.2333	2	15.2333	1	15.2333	0	30.4667	19	30.4667	12	30.4667	12
15.25	3	15.25	4	15.25	5	15.25	4	15.25	3	15.25	3	15.25	2	15.25	1	15.25	0	15.25	0	15.25	2	15.25	1	15.25	0	30.5	19	30.5	12	30.5	12
15.2667	3	15.2667	4	15.2667	5	15.2667	4	15.2667	3	15.2667	3	15.2667	2	15.2667	1	15.2667	0	15.2667	0	15.2667	2	15.2667	1	15.2667	0	30.5333	19	30.5333	12	30.5333	12
15.2833	3	15.2833	4	15.2833	5	15.2833	4	15.2833	3	15.2833	3	15.2833	2	15.2833	1	15.2833	0	15.2833	0	15.2833	2	15.2833	1	15.2833	0	30.5667	19	30.5667	12	30.5667	12
15.3	3	15.3	4	15.3	5	15.3	4	15.3	3	15.3	3	15.3	2	15.3	1	15.3	0	15.3	0	15.3	2	15.3	1	15.3	0	30.6	19	30.6	12	30.6	12
15.3167	3	15.3167	4	15.3167	5	15.3167	4	15.3167	3	15.3167	3	15.3167	2	15.3167	1	15.3167	0	15.3167	0	15.3167	2	15.3167	1	15.3167	0	30.6333	19	30.6333	12	30.6333	12
15.3333	3	15.3333	4	15.3333	5	15.3333	4	15.3333	3	15.3333	3	15.3333	2	15.3333	1	15.3333	0	15.3333	0	15.3333	2	15.3333	1	15.3333	0	30.6667	19	30.6667	12	30.6667	12
15.35	3	15.35	4	15.35	5	15.35	4	15.35	3	15.35	3	15.35	2	15.35	1	15.35	0	15.35	0	15.35	2	15.35	1	15.35	0	30.7	19	30.7	12	30.7	12
15.3667	3	15.3667	4	15.3667	5	15.3667	4	15.3667	3	15.3667	3	15.3667	2	15.3667	1	15.3667	0	15.3667	0	15.3667	2	15.3667	1	15.3667	0	30.7333	19	30.7333	12	30.7333	13
15.3833	3	15.3833	4	15.3833	5	15.3833	4	15.3833	3	15.3833	3	15.3833	2	15.3833	1	15.3833	0	15.3833	0	15.3833	2	15.3833	1	15.3833	0	30.7667	19	30.7667	12	30.7667	13
15.4	3	15.4	4	15.4	5	15.4	4	15.4	3	15.4	3	15.4	2	15.4	1	15.4	0	15.4	0	15.4	2	15.4	1	15.4	0	30.8	19	30.8	12	30.8	13
15.4167	3	15.4167	4	15.4167	5	15.4167	4	15.4167	3	15.4167	3	15.4167	2	15.4167	1	15.4167	0	15.4167	0	15.4167	2	15.4167	1	15.4167	0	30.8333	19	30.8333	12	30.8333	13
15.4333	3	15.4333	4	15.4333	5	15.4333	4	15.4333	3	15.4333	3	15.4333	2	15.4333	1	15.4333	0	15.4333	0	15.4333	2	15.4333	1	15.4333	0	30.8667	19	30.8667	12	30.8667	13
15.45	3	15.45	4	15.45	5	15.45	4	15.45	3	15.45	3	15.45	2	15.45	1	15.45	0	15.45	0	15.45	2	15.45	1	15.45	0	30.9	19	30.9	12	30.9	13
15.4667	3	15.4667	4	15.4667	5	15.4667	4	15.4667	3	15.4667	3	15.4667	2	15.4667	1	15.4667	0	15.4667	0	15.4667	2	15.4667	1	15.4667	0	30.9333	19	30.9333	12	30.9333	13
15.4833	3	15.4833	4	15.4833	5	15.4833	4	15.4833	3	15.4833	3	15.4833	2	15.4833	1	15.4833	0	15.4833	0	15.4833	2	15.4833	1	15.4833	0	30.9667	19	30.9667	12	30.9667	13
15.5	3	15.5	4	15.5	5	15.5	4	15.5	3	15.5	3	15.5	2	15.5	1	15.5	0	15.5	0	15.5	2	15.5	1	15.5	0	31	19	31	12	31	13
15.5167	3	15.5167	4	15.5167	5	15.5167	4	15.5167	3	15.5167	3	15.5167	2	15.5167	1	15.5167	0	15.5167	0	15.5167	2	15.5167	1	15.5167	0	31.0333	19	31.0333	12	31.0333	13
15.5333	3	15.5333	4	15.5333	5	15.5333	4	15.5333	3	15.5333	3	15.5333	2	15.5333	1	15.5333	0	15.5333	0	15.5333	2	15.5333	1	15.5333	0	31.0667	19	31.0667	12	31.0667	13
15.55	3	15.55	4	15.55	5	15.55	4	15.55	3	15.55	3	15.55	2	15.55	1	15.55	0	15.55	0	15.55	2	15.55	1	15.55	0	31.1	19	31.1	12	31.1	13
15.5667	3	15.5667	4	15.5667	5	15.5667	4	15.5667	3	15.5667	3	15.5667	2	15.5667	1	15.5667	0	15.5667	0	15.5667	2	15.5667	1	15.5667	0	31.1333	19	31.1333	12	31.1333	13
15.5833	3	15.5833	4	15.5833	5	15.5833	4	15.5833	3	15.5833	3	15.5833	2	15.5833	1	15.5833	0	15.5833	0	15.5833	2	15.5833	1	15.5833	0	31.1667	19	31.1667	12	31.1667	13
15.6	3	15.6	4	15.6	5	15.6	4	15.6	3	15.6	3	15.6	2	15.6	1	15.6	0	15.6	0	15.6	2	15.6	1	15.6	0	31.2	19	31.2	12	31.2	13
15.6167	3	15.6167	4	15.6167	5	15.6167	4	15.6167	3	15.6167	3	15.6167	2	15.6167	1	15.6167	0	15.6167	0	15.6167	2	15.6167	1	15.6167	0	31.2333	19	31.2333	12	31.2333	13
15.6333	3	15.6333	4	15.6333	5	15.6333	4	15.6333	3	15.6333	3	15.6333	2	15.6333	1	15.6333	0	15.6333	0	15.6333	2	15.6333	1	15.6333	0	31.2667	19	31.2667	12	31.2667	13
15.65	3	15.65	4	15.65	5	15.65	4	15.65	3	15.65	3	15.65	2	15.65	1	15.65	0	15.65	0	15.65	2	15.65	1	15.65	0	31.3	19	31.3	12	31.3	13
15.6667	3	15.6667	4	15.6667	5	15.6667	4	15.6667	3	15.6667	3	15.6667	2	15.6667	1	15.6667	0	15.6667	0	15.6667	2	15.6667	1	15.6667	0	31.3333	19	31.3333	12	31.3333	13
15.6833	3	15.6833	4	15.6833	5	15.6833	4	15.6833	3	15.6833	3	15.6833	2	15.6833	1	15.6833	0	15.6833	0	15.6833	2	15.6833	1	15.6833	0	31.3667	19	31.3667	12	31.3667	13
15.7	3	15.7	4	15.7	5	15.7	4	15.7	3	15.7	3	15.7	2	15.7	1	15.7	0	15.7	0	15.7	2	15.7	1	15.7	0	31.4	19	31.4	12	31.4	13
15.7167	3	15.7167	4	15.7167	5	15.7167	4	15.7167	3	15.7167	3	15.7167	2	15.7167	1	15.7167	0	15.7167	0	15.7167	2	15.7167	1	15.7167	0	31.4333	19	31.4333	12	31.4333	13
15.7333	3	15.7333	4	15.7333	5	15.7333	4	15.7333	3	15.7333	3	15.7333	2	15.7333	1	15.7333	0	15.7333	0	15.7333	2	15.7333	1	15.7333	0	31.4667	19	31.4667	12	31.4667	13
15.75	3	15.75	4	15.75	5	15.75	4	15.75	3	15.75	3	15.75	2	15.75	1	15.75	0	15.75	0	15.75	2	15.75	1	15.75	0	31.5	20	31.5	12	31.5	13
15.7667	3	15.7667	4	15.7667	5	15.7667	4	15.7667	3	15.7667	3	15.7667	2	15.7667	1	15.7667	0	15.7667	0	15.7667	2	15.7667	1	15.7667	0	31.5333	20	31.5333	12	31.5333	13
15.7833	3	15.7833	4	15.7833	5	15.7833	4	15.7833	3	15.7833	3	15.7833	2	15.7833	1	15.7833	0	15.7833	0	15.7833	2	15.7833	1	15.7833	0	31.5667	20	31.5667	12	31.5667	13
15.8	3	15.8	4	15.8	5	15.8	4	15.8	3	15.8	3	15.8	2	15.8	1	15.8	0	15.8	0	15.8	2	15.8	1	15.8	0	31.6	20	31.6	12	31.6	13
15.8167	3	15.8167	4	15.8167	5	15.8167	4	15.8167	3	15.8167	3	15.8167	2	15.8167	1	15.8167	0	15.8167	0	15.8167	2	15.8167	1	15.8167	0	31.6333	20	31.6333	12	31.6333	13
15.8333	3	15.8333	4	15.8333	5	15.8333	4	15.8333	3	15.8333	3	15.8333	2	15.8333	1	15.8333	0	15.8333	0	15.8333	2	15.8333	1	15.8333	0	31.6667	20	31.6667	12	31.6667	13
15.85	3	15.85	4	15.85	5	15.85	4	15.85	3	15.85	3	15.85	2	15.85	1	15.85	0	15.85	0	15.85	2	15.85	1	15.85	0	31.7	20	31.7	12	31.7	13
15.8667	3	15.8667	4	15.8667	5	15.8667	4	15.8667	3	15.8667	3	15.8667	2	15.8667	1	15.8667	0	15.8667	0	15.8667	2	15.8667	1	15.8667	0	31.7333	20	31.7333	12	31.7333	13
15.8833	3	15.8833	4	15.8833	5	15.8833	4	15.8833	3	15.8833	3	15.8833	2	15.8833	1	15.8833	0	15.8833	0	15.8833	2	15.8833	1	15.8833	0	31.7667	20	31.7667	12	31.7667	13
15.9	3	15.9	4	15.9	5	15.9	4	15.9	3	15.9	3	15.9	2	15.9	1	15.9	0	15.9	0	15.9	2	15.9	1	15.9	0	31.8	20	31.8	12	31.8	13
15.9167	3	15.9167	4	15.9167	5	15.9167	4	15.9167	3	15.9167	3	15.9167	2	15.9167	1	15.9167	0	15.9167	0	15.9167	2	15.9167	1	15.9167	0	31.8333	20	31.8333	12	31.8333	13
15.9333	3	15.9333	4	15.9333	5	15.9333	4	15.9333	3	15.9333	3	15.9333	2	15.9333	1	15.9333	0	15.9333	0	15.9333	2	15.9333	1	15.9333	0	31.8667	20	31.8667	12	31.8667	13
15.95	3	15.95	4	15.95	5	15.95	4	15.95	3	15.95	3	15.95	2	15.95	1	15.95	0	15.95	0	15.95	2	15.95	1	15.95	0	31.9	20	31.9	12	31.9	13
15.9667	3	15.9667	4	15.9667	5	15.9667	4	15.9667	3	15.9667	3	15.9667	2	15.9667	1	15.9667	0	15.9667	0	15.9667	2	15.9667	1	15.9667	0	31.9333	20	31.9333	12	31.9333	13
15.9833	3	15.9833	4	15.9833	5	15.9833	4	15.9833	3	15.9833	3	15.9833	2	15.9833	1	15.9833	0	15.9833	0	15.9833	2	15.9833	1	15.9833	0	31.9667	20	31.9667	13	31.9667	13
16	3	16	4	16	5	16	4	16	3	16	3	16	2	16	1	16	0	16	0	16	2	16	1	16	0	32	20	32	13	32	13
16.0167	3	16.0167	4	16.0167	5	16.0167	4	16.0167	3	16.0167	3	16.0167	2	16.0167	1	16.0167	0	16.0167	0	16.0167	2	16.0167	1	16.0167	0	32.0333	20	32.0333	13	32.0333	13
16.0333	3	16.0333	4	16.0333	5	16.0333	4	16.0333	3	16.0333	3	16.0333	2	16.0333	1	16.0333	0	16.0333	0	16.0333	2	16.0333	1	16.0333	0	32.0667	20	32.0667	13	32.0667	13
16.05	3	16.05	4	16.05	5	16.05	4	16.05	3	16.05	3	16.05	2	16.05	1	16.05	0	16.05	0	16.05	2	16.05	1	16.05	0	32.1	20	32.1	13	32.1	13
16.0667	3	16.0667	4	16.0667	5	16.0667	4	16.0667	3	16.0667	3	16.0667	2	16.0667	1	16.0667	0	16.0667	0	16.0667	2	16.0667	1	16.0667	0	32.1333	20	32.1333	13	32.1333	13
16.0833	3	16.0833	4	16.0833	5	16.0833	4	16.0833	3	16.0833	3	16.0833	2	16.0833	1	16.0833	0	16.0833	0	16.0833	2	16.0833	1	16.0833	0	32.1667	20	32.1667	13	32.1667	13
16.1	3	16.1	4	16.1	5	16.1	4	16.1	3	16.1	3	16.1	2	16.1	1	16.1	0	16.1	0	16.1	2	16.1	1	16.1	0	32.2	20	32.2	13	32.2	13
16.1167	3	16.1167	4	16.1167	5	16.1167	4	16.1167	3	16.1167	3	16.1167	2	16.1167	1	16.1167	0	16.1167	0	16.1167	2	16.1167	1	16.1167	0	32.2333	20	32.2333	13	32.2333	13
16.1333	3	16.1333	4	16.1333	5	16.1333	4	16.1333	3	16.1333	3	16.1333	2	16.1333	1	16.1333	0	16.1333	0	16.1333	2	16.1333	1	16.1333	0	32.2667	20	32.2667	13	32.2667	13
16.15	3	16.15	4	16.15	5	16.15	4	16.15	3	16.15	4	16.15	2	16.15	1	16.15	0	16.15	0	16.15	2	16.15	1	16.15	0	32.3	20	32.3	13	32.3	13
16.1667	3	16.1667	4	16.1667	5	16.1667	4	16.1667	3	16.1667	4	16.1667	2	16.1667	1	16.1667	0	16.1667	0	16.1667	2	16.1667	1	16.1667	0	32.3333	20	32.3333	13	32.3333	13
16.1833	3	16.1833	4	16.1833	5	16.1833	4	16.1833	3	16.1833	4	16.1833	2	16.1833	1	16.1833	0	16.1833	0	16.1833	2	16.1833	1	16.1833	0	32.3667	20	32.3667	13	32.3667	13
16.2	3	16.2	4	16.2	5	16.2	4	16.2	3	16.2	4	16.2	2	16.2	1	16.2	0	16.2	0	16.2	2	16.2	1	16.2	0	32.4	20	32.4	13	32.4	13
16.2167	3	16.2167	4	16.2167	5	16.2167	4	16.2167	3	16.2167	4	16.2167	2	16.2167	1	16.2167	0	16.2167	0	16.2167	2	16.2167	1	16.2167	0	32.4333	20	32.4333	13	32.4333	13
16.2333	3	16.2333	4	16.2333	5	16.2333	4	16.2333	3	16.2333	4	16.2333	2	16.2333	1	16.2333	0	16.2333	0	16.2333	2	16.2333	1	16.2333	0	32.4667	20	32.4667	13	32.4667	13
16.25	3	16.25	4	16.25	5	16.25	4	16.25	3	16.25	4	16.25	2	16.25	1	16.25	0	16.25	0	16.25	2	16.25	1	16.25	0	32.5	20	32.5	13	32.5	13
16.2667	3	16.2667	4	16.2667	6	16.2667	4	16.2667	3	16.2667	4	16.2667	2	16.2667	1	16.2667	0	16.2667	0	16.2667	2	16.2667	1	16.2667	0	32.5333	20	32.5333	13	32.5333	13
16.2833	3	16.2833	4	16.2833	6	16.2833	4	16.2833	3	16.2833	4	16.2833	2	16.2833	1	16.2833	0	16.2833	0	16.2833	2	16.2833	1	16.2833	0	32.5667	20	32.5667	13	32.5667	13
16.3	3	16.3	4	16.3	6	16.3	4	16.3	3	16.3	4	16.3	2	16.3	1	16.3	0	16.3	0	16.3	2	16.3	1	16.3	0	32.6	20	32.6	13	32.6	13
16.3167	3	16.3167	4	16.3167	7	16.3167	4	16.3167	3	16.3167	4	16.3167	2	16.3167	1	16.3167	0	16.3167	0	16.3167	2	16.3167	1	16.3167	0	32.6333	20	32.6333	13	32.6333	13
16.3333	3	16.3333	4	16.3333	7	16.3333	4	16.3333	3	16.3333	4	16.3333	2	16.3333	1	16.3333	0	16.3333	0	16.3333	2	16.3333	1	16.3333	0	32.6667	20	32.6667	13	32.6667	13
16.35	3	16.35	4	16.35	7	16.35	4	16.35	3	16.35	4	16.35	2	16.35	1	16.35	0	16.35	0	16.35	2	16.35	1	16.35	0	32.7	20	32.7	13	32.7	13
16.3667	3	16.3667	4	16.3667	7	16.3667	4	16.3667	3	16.3667	4	16.3667	2	16.3667	1	16.3667	0	16.3667	0	16.3667	2	16.3667	1	16.3667	0	32.7333	20	32.7333	13	32.7333	13
16.3833	3	16.3833	4	16.3833	7	16.3833	4	16.3833	3	16.3833	4	16.3833	2	16.3833	1	16.3833	0	16.3833	0	16.3833	2	16.3833	1	16.3833	0	32.7667	20	32.7667	13	32.7667	13
16.4	3	16.4	4	16.4	7	16.4	4	16.4	3	16.4	4	16.4	2	16.4	1	16.4	0	16.4	0	16.4	2	16.4	1	16.4	0	32.8	20	32.8	13	32.8	13
16.4167	3	16.4167	4	16.4167	7	16.4167	4	16.4167	3	16.4167	4	16.4167	2	16.4167	1	16.4167	0	16.4167	0	16.4167	2	16.4167	1	16.4167	0	32.8333	20	32.8333	13	32.8333	13
16.4333	3	16.4333	4	16.4333	7	16.4333	4	16.4333	3	16.4333	4	16.4333	2	16.4333	1	16.4333	0	16.4333	0	16.4333	2	16.4333	1	16.4333	0	32.8667	20	32.8667	13	32.8667	13
16.45	3	16.45	4	16.45	7	16.45	4	16.45	3	16.45	4	16.45	2	16.45	1	16.45	0	16.45	0	16.45	2	16.45	1	16.45	0	32.9	20	32.9	13	32.9	13
16.4667	3	16.4667	4	16.4667	7	16.4667	4	16.4667	3	16.4667	4	16.4667	2	16.4667	1	16.4667	0	16.4667	0	16.4667	2	16.4667	1	16.4667	0	32.9333	20	32.9333	13	32.9333	13
16.4833	3	16.4833	4	16.4833	7	16.4833	4	16.4833	3	16.4833	4	16.4833	2	16.4833	1	16.4833	0	16.4833	0	16.4833	2	16.4833	1	16.4833	0	32.9667	20	32.9667	13	32.9667	13
16.5	3	16.5	4	16.5	7	16.5	4	16.5	3	16.5	4	16.5	2	16.5	1	16.5	0	16.5	0	16.5	2	16.5	1	16.5	0	33	20	33	13	33	13
16.5167	3	16.5167	4	16.5167	7	16.5167	4	16.5167	3	16.5167	4	16.5167	2	16.5167	1	16.5167	0	16.5167	0	16.5167	2	16.5167	1	16.5167	0	33.0333	20	33.0333	13	33.0333	13
16.5333	3	16.5333	4	16.5333	7	16.5333	4	16.5333	3	16.5333	4	16.5333	2	16.5333	1	16.5333	0	16.5333	0	16.5333	2	16.5333	1	16.5333	0	33.0667	20	33.0667	13	33.0667	13
16.55	3	16.55	4	16.55	7	16.55	4	16.55	3	16.55	4	16.55	2	16.55	1	16.55	0	16.55	0	16.55	2	16.55	1	16.55	0	33.1	20	33.1	13	33.1	13
16.5667	3	16.5667	4	16.5667	7	16.5667	4	16.5667	3	16.5667	4	16.5667	2	16.5667	1	16.5667	0	16.5667	0	16.5667	2	16.5667	1	16.5667	0	33.1333	20	33.1333	13	33.1333	13
16.5833	3	16.5833	4	16.5833	7	16.5833	4	16.5833	3	16.5833	4	16.5833	2	16.5833	1	16.5833	0	16.5833	0	16.5833	2	16.5833	1	16.5833	0	33.1667	20	33.1667	13	33.1667	13
16.6	3	16.6	4	16.6	7	16.6	4	16.6	3	16.6	4	16.6	2	16.6	1	16.6	0	16.6	0	16.6	2	16.6	1	16.6	0	33.2	20	33.2	13	33.2	13
16.6167	3	16.6167	4	16.6167	7	16.6167	4	16.6167	3	16.6167	4	16.6167	2	16.6167	1	16.6167	0	16.6167	0	16.6167	2	16.6167	1	16.6167	0	33.2333	20	33.2333	13	33.2333	14
16.6333	3	16.6333	4	16.6333	7	16.6333	4	16.6333	3	16.6333	4	16.6333	2	16.6333	1	16.6333	0	16.6333	0	16.6333	2	16.6333	1	16.6333	0	33.2667	20	33.2667	13	33.2667	14
16.65	3	16.65	4	16.65	7	16.65	4	16.65	3	16.65	4	16.65	2	16.65	1	16.65	0	16.65	0	16.65	2	16.65	1	16.65	0	33.3	20	33.3	13	33.3	14
16.6667	3	16.6667	4	16.6667	7	16.6667	4	16.6667	3	16.6667	4	16.6667	2	16.6667	1	16.6667	0	16.6667	0	16.6667	2	16.6667	1	16.6667	0	33.3333	20	33.3333	13	33.3333	14
16.6833	3	16.6833	4	16.6833	7	16.6833	4	16.6833	3	16.6833	4	16.6833	2	16.6833	1	16.6833	0	16.6833	0	16.6833	2	16.6833	1	16.6833	0	33.3667	20	33.3667	13	33.3667	14
16.7	3	16.7	4	16.7	7	16.7	4	16.7	3	16.7	4	16.7	2	16.7	1	16.7	0	16.7	0	16.7	2	16.7	1	16.7	0	33.4	20	33.4	13	33.4	14
16.7167	3	16.7167	4	16.7167	7	16.7167	4	16.7167	3	16.7167	4	16.7167	2	16.7167	1	16.7167	0	16.7167	0	16.7167	2	16.7167	1	16.7167	0	33.4333	20	33.4333	13	33.4333	14
16.7333	3	16.7333	4	16.7333	7	16.7333	4	16.7333	3	16.7333	4	16.7333	2	16.7333	1	16.7333	0	16.7333	0	16.7333	2	16.7333	1	16.7333	0	33.4667	20	33.4667	13	33.4667	14
16.75	3	16.75	4	16.75	7	16.75	4	16.75	3	16.75	4	16.75	2	16.75	1	16.75	0	16.75	0	16.75	2	16.75	1	16.75	0	33.5	20	33.5	13	33.5	14
16.7667	3	16.7667	4	16.7667	7	16.7667	4	16.7667	3	16.7667	4	16.7667	2	16.7667	1	16.7667	0	16.7667	0	16.7667	2	16.7667	1	16.7667	0	33.5333	20	33.5333	13	33.5333	15
16.7833	3	16.7833	4	16.7833	7	16.7833	4	16.7833	3	16.7833	4	16.7833	2	16.7833	1	16.7833	0	16.7833	0	16.7833	2	16.7833	1	16.7833	0	33.5667	20	33.5667	13	33.5667	15
16.8	3	16.8	4	16.8	7	16.8	4	16.8	3	16.8	4	16.8	2	16.8	1	16.8	0	16.8	0	16.8	2	16.8	1	16.8	0	33.6	20	33.6	13	33.6	15
16.8167	3	16.8167	4	16.8167	7	16.8167	4	16.8167	3	16.8167	4	16.8167	2	16.8167	1	16.8167	0	16.8167	0	16.8167	2	16.8167	1	16.8167	0	33.6333	20	33.6333	13	33.6333	15
16.8333	3	16.8333	4	16.8333	7	16.8333	4	16.8333	3	16.8333	4	16.8333	2	16.8333	1	16.8333	0	16.8333	0	16.8333	2	16.8333	1	16.8333	0	33.6667	20	33.6667	13	33.6667	15
16.85	3	16.85	4	16.85	7	16.85	4	16.85	3	16.85	4	16.85	2	16.85	1	16.85	0	16.85	0	16.85	2	16.85	1	16.85	0	33.7	20	33.7	13	33.7	15
16.8667	3	16.8667	4	16.8667	7	16.8667	4	16.8667	3	16.8667	4	16.8667	2	16.8667	1	16.8667	0	16.8667	0	16.8667	2	16.8667	1	16.8667	0	33.7333	20	33.7333	13	33.7333	15
16.8833	3	16.8833	4	16.8833	7	16.8833	4	16.8833	3	16.8833	4	16.8833	2	16.8833	1	16.8833	0	16.8833	0	16.8833	2	16.8833	1	16.8833	0	33.7667	20	33.7667	13	33.7667	15
16.9	3	16.9	4	16.9	7	16.9	4	16.9	3	16.9	4	16.9	2	16.9	1	16.9	0	16.9	0	16.9	2	16.9	1	16.9	0	33.8	20	33.8	13	33.8	15
16.9167	3	16.9167	4	16.9167	7	16.9167	4	16.9167	3	16.9167	4	16.9167	2	16.9167	1	16.9167	0	16.9167	0	16.9167	2	16.9167	1	16.9167	0	33.8333	20	33.8333	13	33.8333	15
16.9333	3	16.9333	4	16.9333	7	16.9333	4	16.9333	3	16.9333	4	16.9333	2	16.9333	1	16.9333	0	16.9333	0	16.9333	2	16.9333	1	16.9333	0	33.8667	20	33.8667	13	33.8667	15
16.95	3	16.95	4	16.95	7	16.95	4	16.95	3	16.95	4	16.95	2	16.95	1	16.95	0	16.95	0	16.95	2	16.95	1	16.95	0	33.9	20	33.9	13	33.9	15
16.9667	3	16.9667	4	16.9667	7	16.9667	4	16.9667	3	16.9667	4	16.9667	2	16.9667	1	16.9667	0	16.9667	0	16.9667	2	16.9667	1	16.9667	0	33.9333	20	33.9333	13	33.9333	15
16.9833	3	16.9833	4	16.9833	7	16.9833	4	16.9833	3	16.9833	4	16.9833	2	16.9833	1	16.9833	0	16.9833	0	16.9833	2	16.9833	1	16.9833	0	33.9667	20	33.9667	13	33.9667	15
17	3	17	4	17	7	17	4	17	3	17	4	17	2	17	1	17	0	17	0	17	2	17	1	17	0	34	20	34	13	34	15
17.0167	3	17.0167	4	17.0167	7	17.0167	4	17.0167	3	17.0167	4	17.0167	2	17.0167	1	17.0167	0	17.0167	0	17.0167	2	17.0167	1	17.0167	0	34.0333	20	34.0333	13	34.0333	15
17.0333	3	17.0333	4	17.0333	7	17.0333	4	17.0333	3	17.0333	4	17.0333	2	17.0333	1	17.0333	0	17.0333	0	17.0333	2	17.0333	1	17.0333	0	34.0667	20	34.0667	13	34.0667	15
17.05	3	17.05	4	17.05	7	17.05	4	17.05	3	17.05	4	17.05	2	17.05	1	17.05	0	17.05	0	17.05	2	17.05	1	17.05	0	34.1	20	34.1	13	34.1	15
17.0667	3	17.0667	4	17.0667	7	17.0667	4	17.0667	3	17.0667	4	17.0667	2	17.0667	1	17.0667	0	17.0667	0	17.0667	2	17.0667	1	17.0667	0	34.1333	20	34.1333	13	34.1333	15
17.0833	3	17.0833	4	17.0833	7	17.0833	4	17.0833	3	17.0833	4	17.0833	2	17.0833	1	17.0833	0	17.0833	0	17.0833	2	17.0833	1	17.0833	0	34.1667	20	34.1667	13	34.1667	15
17.1	3	17.1	4	17.1	7	17.1	4	17.1	3	17.1	4	17.1	2	17.1	1	17.1	0	17.1	0	17.1	2	17.1	1	17.1	0	34.2	20	34.2	13	34.2	15
17.1167	3	17.1167	4	17.1167	7	17.1167	4	17.1167	3	17.1167	4	17.1167	2	17.1167	1	17.1167	0	17.1167	0	17.1167	2	17.1167	1	17.1167	0	34.2333	20	34.2333	13	34.2333	15
17.1333	3	17.1333	4	17.1333	7	17.1333	4	17.1333	3	17.1333	4	17.1333	2	17.1333	1	17.1333	0	17.1333	0	17.1333	2	17.1333	1	17.1333	0	34.2667	20	34.2667	13	34.2667	15
17.15	3	17.15	4	17.15	7	17.15	4	17.15	3	17.15	4	17.15	2	17.15	1	17.15	0	17.15	0	17.15	2	17.15	1	17.15	0	34.3	20	34.3	13	34.3	15
17.1667	3	17.1667	4	17.1667	7	17.1667	4	17.1667	3	17.1667	4	17.1667	2	17.1667	1	17.1667	0	17.1667	0	17.1667	2	17.1667	1	17.1667	0	34.3333	20	34.3333	13	34.3333	15
17.1833	3	17.1833	4	17.1833	7	17.1833	4	17.1833	3	17.1833	4	17.1833	2	17.1833	1	17.1833	0	17.1833	0	17.1833	2	17.1833	1	17.1833	0	34.3667	20	34.3667	13	34.3667	15
17.2	3	17.2	4	17.2	7	17.2	4	17.2	3	17.2	4	17.2	2	17.2	1	17.2	0	17.2	0	17.2	2	17.2	1	17.2	0	34.4	20	34.4	13	34.4	15
17.2167	3	17.2167	4	17.2167	7	17.2167	4	17.2167	3	17.2167	4	17.2167	2	17.2167	1	17.2167	0	17.2167	0	17.2167	2	17.2167	1	17.2167	0	34.4333	20	34.4333	13	34.4333	15
17.2333	3	17.2333	4	17.2333	7	17.2333	4	17.2333	3	17.2333	4	17.2333	2	17.2333	1	17.2333	0	17.2333	0	17.2333	2	17.2333	1	17.2333	0	34.4667	20	34.4667	13	34.4667	15
17.25	3	17.25	4	17.25	7	17.25	4	17.25	3	17.25	4	17.25	2	17.25	1	17.25	0	17.25	0	17.25	2	17.25	1	17.25	0	34.5	20	34.5	13	34.5	15
17.2667	3	17.2667	4	17.2667	7	17.2667	4	17.2667	3	17.2667	4	17.2667	2	17.2667	1	17.2667	0	17.2667	0	17.2667	2	17.2667	1	17.2667	0	34.5333	20	34.5333	13	34.5333	15
17.2833	3	17.2833	4	17.2833	7	17.2833	4	17.2833	3	17.2833	4	17.2833	2	17.2833	1	17.2833	0	17.2833	0	17.2833	2	17.2833	1	17.2833	0	34.5667	20	34.5667	13	34.5667	15
17.3	3	17.3	4	17.3	7	17.3	4	17.3	3	17.3	4	17.3	2	17.3	1	17.3	0	17.3	0	17.3	2	17.3	1	17.3	0	34.6	20	34.6	13	34.6	15
17.3167	3	17.3167	4	17.3167	7	17.3167	4	17.3167	3	17.3167	4	17.3167	2	17.3167	1	17.3167	0	17.3167	0	17.3167	2	17.3167	1	17.3167	0	34.6333	20	34.6333	13	34.6333	15
17.3333	3	17.3333	4	17.3333	7	17.3333	4	17.3333	3	17.3333	4	17.3333	2	17.3333	1	17.3333	0	17.3333	0	17.3333	2	17.3333	1	17.3333	0	34.6667	20	34.6667	13	34.6667	15
17.35	3	17.35	4	17.35	7	17.35	4	17.35	3	17.35	4	17.35	2	17.35	1	17.35	0	17.35	0	17.35	2	17.35	1	17.35	0	34.7	20	34.7	13	34.7	15
17.3667	3	17.3667	4	17.3667	7	17.3667	4	17.3667	3	17.3667	4	17.3667	2	17.3667	1	17.3667	0	17.3667	0	17.3667	2	17.3667	1	17.3667	0	34.7333	20	34.7333	13	34.7333	15
17.3833	3	17.3833	4	17.3833	7	17.3833	4	17.3833	3	17.3833	4	17.3833	2	17.3833	1	17.3833	0	17.3833	0	17.3833	2	17.3833	1	17.3833	0	34.7667	20	34.7667	13	34.7667	15
17.4	3	17.4	4	17.4	7	17.4	4	17.4	3	17.4	4	17.4	2	17.4	1	17.4	0	17.4	0	17.4	2	17.4	1	17.4	0	34.8	21	34.8	13	34.8	15
17.4167	3	17.4167	4	17.4167	7	17.4167	4	17.4167	3	17.4167	4	17.4167	2	17.4167	1	17.4167	0	17.4167	0	17.4167	2	17.4167	1	17.4167	0	34.8333	21	34.8333	13	34.8333	15
17.4333	3	17.4333	4	17.4333	7	17.4333	4	17.4333	3	17.4333	4	17.4333	2	17.4333	1	17.4333	0	17.4333	0	17.4333	2	17.4333	1	17.4333	0	34.8667	21	34.8667	13	34.8667	15
17.45	3	17.45	4	17.45	7	17.45	4	17.45	3	17.45	4	17.45	2	17.45	1	17.45	0	17.45	0	17.45	2	17.45	1	17.45	0	34.9	21	34.9	13	34.9	15
17.4667	3	17.4667	4	17.4667	7	17.4667	4	17.4667	3	17.4667	4	17.4667	2	17.4667	1	17.4667	0	17.4667	0	17.4667	2	17.4667	1	17.4667	0	34.9333	21	34.9333	13	34.9333	15
17.4833	3	17.4833	4	17.4833	7	17.4833	4	17.4833	3	17.4833	4	17.4833	2	17.4833	1	17.4833	0	17.4833	0	17.4833	2	17.4833	1	17.4833	0	34.9667	21	34.9667	13	34.9667	15
17.5	3	17.5	4	17.5	7	17.5	4	17.5	3	17.5	4	17.5	2	17.5	1	17.5	0	17.5	0	17.5	2	17.5	1	17.5	0	35	21	35	13	35	15
17.5167	3	17.5167	4	17.5167	7	17.5167	4	17.5167	3	17.5167	4	17.5167	2	17.5167	1	17.5167	0	17.5167	0	17.5167	2	17.5167	1	17.5167	0	35.0333	21	35.0333	13	35.0333	15
17.5333	3	17.5333	4	17.5333	7	17.5333	4	17.5333	3	17.5333	4	17.5333	2	17.5333	1	17.5333	0	17.5333	0	17.5333	2	17.5333	1	17.5333	0	35.0667	21	35.0667	13	35.0667	15
17.55	3	17.55	4	17.55	7	17.55	4	17.55	3	17.55	4	17.55	2	17.55	1	17.55	0	17.55	0	17.55	2	17.55	1	17.55	0	35.1	22	35.1	13	35.1	15
17.5667	3	17.5667	4	17.5667	7	17.5667	4	17.5667	3	17.5667	4	17.5667	2	17.5667	1	17.5667	0	17.5667	0	17.5667	2	17.5667	1	17.5667	0	35.1333	22	35.1333	13	35.1333	15
17.5833	3	17.5833	4	17.5833	7	17.5833	4	17.5833	3	17.5833	4	17.5833	2	17.5833	1	17.5833	0	17.5833	0	17.5833	2	17.5833	1	17.5833	0	35.1667	22	35.1667	13	35.1667	15
17.6	3	17.6	4	17.6	7	17.6	4	17.6	3	17.6	4	17.6	2	17.6	1	17.6	0	17.6	0	17.6	2	17.6	1	17.6	0	35.2	22	35.2	13	35.2	15
17.6167	3	17.6167	4	17.6167	7	17.6167	4	17.6167	3	17.6167	4	17.6167	2	17.6167	1	17.6167	0	17.6167	0	17.6167	2	17.6167	1	17.6167	0	35.2333	22	35.2333	13	35.2333	15
17.6333	3	17.6333	4	17.6333	7	17.6333	4	17.6333	3	17.6333	4	17.6333	2	17.6333	1	17.6333	0	17.6333	0	17.6333	2	17.6333	1	17.6333	0	35.2667	22	35.2667	13	35.2667	15
17.65	3	17.65	4	17.65	7	17.65	4	17.65	3	17.65	4	17.65	2	17.65	1	17.65	0	17.65	0	17.65	2	17.65	1	17.65	0	35.3	22	35.3	13	35.3	15
17.6667	3	17.6667	4	17.6667	7	17.6667	4	17.6667	3	17.6667	4	17.6667	2	17.6667	1	17.6667	0	17.6667	0	17.6667	2	17.6667	1	17.6667	0	35.3333	22	35.3333	13	35.3333	15
17.6833	3	17.6833	4	17.6833	7	17.6833	4	17.6833	3	17.6833	4	17.6833	2	17.6833	1	17.6833	0	17.6833	0	17.6833	2	17.6833	1	17.6833	0	35.3667	22	35.3667	13	35.3667	15
17.7	3	17.7	4	17.7	7	17.7	4	17.7	3	17.7	4	17.7	2	17.7	1	17.7	0	17.7	0	17.7	2	17.7	1	17.7	0	35.4	22	35.4	13	35.4	15
17.7167	3	17.7167	4	17.7167	7	17.7167	4	17.7167	3	17.7167	4	17.7167	2	17.7167	1	17.7167	0	17.7167	0	17.7167	2	17.7167	1	17.7167	0	35.4333	22	35.4333	14	35.4333	15
17.7333	3	17.7333	4	17.7333	7	17.7333	4	17.7333	3	17.7333	4	17.7333	2	17.7333	1	17.7333	0	17.7333	0	17.7333	2	17.7333	1	17.7333	0	35.4667	22	35.4667	14	35.4667	15
17.75	3	17.75	4	17.75	7	17.75	4	17.75	3	17.75	4	17.75	2	17.75	1	17.75	0	17.75	0	17.75	2	17.75	1	17.75	0	35.5	22	35.5	14	35.5	15
17.7667	3	17.7667	4	17.7667	7	17.7667	4	17.7667	3	17.7667	4	17.7667	2	17.7667	1	17.7667	0	17.7667	0	17.7667	2	17.7667	1	17.7667	0	35.5333	22	35.5333	14	35.5333	15
17.7833	3	17.7833	4	17.7833	7	17.7833	4	17.7833	3	17.7833	4	17.7833	2	17.7833	1	17.7833	0	17.7833	0	17.7833	2	17.7833	1	17.7833	0	35.5667	22	35.5667	14	35.5667	15
17.8	3	17.8	4	17.8	7	17.8	4	17.8	3	17.8	4	17.8	2	17.8	1	17.8	0	17.8	0	17.8	2	17.8	1	17.8	0	35.6	22	35.6	14	35.6	15
17.8167	3	17.8167	4	17.8167	7	17.8167	4	17.8167	3	17.8167	4	17.8167	2	17.8167	1	17.8167	0	17.8167	0	17.8167	2	17.8167	1	17.8167	0	35.6333	22	35.6333	14	35.6333	15
17.8333	3	17.8333	4	17.8333	7	17.8333	4	17.8333	3	17.8333	4	17.8333	2	17.8333	1	17.8333	0	17.8333	0	17.8333	2	17.8333	1	17.8333	0	35.6667	22	35.6667	14	35.6667	15
17.85	3	17.85	4	17.85	7	17.85	4	17.85	3	17.85	4	17.85	2	17.85	1	17.85	0	17.85	0	17.85	2	17.85	1	17.85	0	35.7	22	35.7	14	35.7	15
17.8667	3	17.8667	4	17.8667	7	17.8667	4	17.8667	3	17.8667	4	17.8667	2	17.8667	1	17.8667	0	17.8667	0	17.8667	2	17.8667	1	17.8667	0	35.7333	22	35.7333	14	35.7333	15
17.8833	3	17.8833	4	17.8833	7	17.8833	4	17.8833	3	17.8833	4	17.8833	2	17.8833	1	17.8833	0	17.8833	0	17.8833	2	17.8833	1	17.8833	0	35.7667	22	35.7667	14	35.7667	15
17.9	3	17.9	4	17.9	7	17.9	4	17.9	3	17.9	4	17.9	2	17.9	1	17.9	0	17.9	0	17.9	2	17.9	1	17.9	0	35.8	22	35.8	14	35.8	15
17.9167	3	17.9167	4	17.9167	7	17.9167	4	17.9167	3	17.9167	4	17.9167	2	17.9167	1	17.9167	0	17.9167	0	17.9167	2	17.9167	1	17.9167	0	35.8333	22	35.8333	14	35.8333	15
17.9333	3	17.9333	4	17.9333	7	17.9333	4	17.9333	3	17.9333	4	17.9333	2	17.9333	1	17.9333	0	17.9333	0	17.9333	2	17.9333	1	17.9333	0	35.8667	22	35.8667	14	35.8667	15
17.95	3	17.95	4	17.95	7	17.95	4	17.95	3	17.95	4	17.95	2	17.95	1	17.95	0	17.95	0	17.95	2	17.95	1	17.95	0	35.9	22	35.9	14	35.9	15
17.9667	3	17.9667	4	17.9667	7	17.9667	4	17.9667	3	17.9667	4	17.9667	2	17.9667	1	17.9667	0	17.9667	0	17.9667	2	17.9667	1	17.9667	0	35.9333	22	35.9333	14	35.9333	15
17.9833	3	17.9833	4	17.9833	7	17.9833	4	17.9833	3	17.9833	4	17.9833	2	17.9833	1	17.9833	0	17.9833	0	17.9833	2	17.9833	1	17.9833	0	35.9667	22	35.9667	14	35.9667	15
18	3	18	4	18	7	18	4	18	3	18	4	18	2	18	1	18	0	18	0	18	2	18	1	18	0	36	22	36	14	36	15
18.0167	3	18.0167	4	18.0167	7	18.0167	4	18.0167	3	18.0167	4	18.0167	2	18.0167	1	18.0167	0	18.0167	0	18.0167	2	18.0167	1	18.0167	0	36.0333	22	36.0333	14	36.0333	15
18.0333	3	18.0333	4	18.0333	7	18.0333	4	18.0333	3	18.0333	4	18.0333	2	18.0333	1	18.0333	0	18.0333	0	18.0333	2	18.0333	1	18.0333	0	36.0667	22	36.0667	14	36.0667	15
18.05	3	18.05	4	18.05	7	18.05	4	18.05	3	18.05	4	18.05	2	18.05	1	18.05	0	18.05	0	18.05	2	18.05	1	18.05	0	36.1	22	36.1	14	36.1	15
18.0667	3	18.0667	4	18.0667	7	18.0667	4	18.0667	3	18.0667	4	18.0667	2	18.0667	1	18.0667	0	18.0667	0	18.0667	2	18.0667	1	18.0667	0	36.1333	22	36.1333	14	36.1333	15
18.0833	3	18.0833	4	18.0833	7	18.0833	4	18.0833	3	18.0833	4	18.0833	2	18.0833	1	18.0833	0	18.0833	0	18.0833	2	18.0833	1	18.0833	0	36.1667	22	36.1667	14	36.1667	15
18.1	3	18.1	4	18.1	7	18.1	4	18.1	3	18.1	4	18.1	2	18.1	1	18.1	0	18.1	0	18.1	2	18.1	1	18.1	0	36.2	22	36.2	14	36.2	15
18.1167	3	18.1167	4	18.1167	7	18.1167	4	18.1167	3	18.1167	4	18.1167	2	18.1167	1	18.1167	0	18.1167	0	18.1167	2	18.1167	1	18.1167	0	36.2333	22	36.2333	14	36.2333	15
18.1333	3	18.1333	4	18.1333	7	18.1333	4	18.1333	3	18.1333	4	18.1333	2	18.1333	1	18.1333	0	18.1333	0	18.1333	2	18.1333	1	18.1333	0	36.2667	22	36.2667	14	36.2667	15
18.15	3	18.15	4	18.15	7	18.15	4	18.15	3	18.15	4	18.15	2	18.15	1	18.15	0	18.15	0	18.15	2	18.15	1	18.15	0	36.3	22	36.3	14	36.3	15
18.1667	3	18.1667	4	18.1667	7	18.1667	4	18.1667	3	18.1667	4	18.1667	2	18.1667	1	18.1667	0	18.1667	0	18.1667	2	18.1667	1	18.1667	0	36.3333	22	36.3333	14	36.3333	15
18.1833	3	18.1833	4	18.1833	7	18.1833	4	18.1833	3	18.1833	4	18.1833	2	18.1833	1	18.1833	0	18.1833	0	18.1833	2	18.1833	1	18.1833	0	36.3667	22	36.3667	14	36.3667	15
18.2	3	18.2	4	18.2	7	18.2	4	18.2	3	18.2	4	18.2	2	18.2	1	18.2	0	18.2	0	18.2	2	18.2	1	18.2	0	36.4	22	36.4	14	36.4	15
18.2167	3	18.2167	4	18.2167	7	18.2167	4	18.2167	3	18.2167	4	18.2167	2	18.2167	1	18.2167	0	18.2167	0	18.2167	2	18.2167	1	18.2167	0	36.4333	22	36.4333	14	36.4333	15
18.2333	3	18.2333	4	18.2333	7	18.2333	4	18.2333	3	18.2333	4	18.2333	2	18.2333	1	18.2333	0	18.2333	0	18.2333	2	18.2333	1	18.2333	0	36.4667	22	36.4667	14	36.4667	15
18.25	3	18.25	4	18.25	7	18.25	4	18.25	3	18.25	4	18.25	2	18.25	1	18.25	0	18.25	0	18.25	2	18.25	1	18.25	0	36.5	22	36.5	14	36.5	15
18.2667	3	18.2667	4	18.2667	7	18.2667	4	18.2667	3	18.2667	4	18.2667	2	18.2667	1	18.2667	0	18.2667	0	18.2667	2	18.2667	1	18.2667	0	36.5333	22	36.5333	14	36.5333	15
18.2833	3	18.2833	4	18.2833	7	18.2833	4	18.2833	3	18.2833	4	18.2833	2	18.2833	1	18.2833	0	18.2833	0	18.2833	2	18.2833	1	18.2833	0	36.5667	22	36.5667	14	36.5667	15
18.3	3	18.3	4	18.3	7	18.3	4	18.3	3	18.3	4	18.3	2	18.3	1	18.3	0	18.3	0	18.3	2	18.3	1	18.3	0	36.6	22	36.6	14	36.6	15
18.3167	3	18.3167	4	18.3167	7	18.3167	4	18.3167	4	18.3167	4	18.3167	2	18.3167	1	18.3167	0	18.3167	0	18.3167	2	18.3167	1	18.3167	0	36.6333	22	36.6333	14	36.6333	15
18.3333	3	18.3333	4	18.3333	7	18.3333	4	18.3333	4	18.3333	4	18.3333	2	18.3333	1	18.3333	0	18.3333	0	18.3333	2	18.3333	1	18.3333	0	36.6667	22	36.6667	14	36.6667	15
18.35	3	18.35	4	18.35	7	18.35	4	18.35	4	18.35	4	18.35	2	18.35	1	18.35	0	18.35	0	18.35	2	18.35	1	18.35	0	36.7	22	36.7	14	36.7	15
18.3667	3	18.3667	4	18.3667	7	18.3667	4	18.3667	4	18.3667	4	18.3667	2	18.3667	1	18.3667	0	18.3667	0	18.3667	2	18.3667	1	18.3667	0	36.7333	22	36.7333	14	36.7333	15
18.3833	3	18.3833	4	18.3833	7	18.3833	4	18.3833	4	18.3833	4	18.3833	2	18.3833	1	18.3833	0	18.3833	0	18.3833	2	18.3833	1	18.3833	0	36.7667	22	36.7667	14	36.7667	15
18.4	3	18.4	4	18.4	7	18.4	4	18.4	4	18.4	4	18.4	2	18.4	1	18.4	0	18.4	0	18.4	2	18.4	1	18.4	0	36.8	22	36.8	14	36.8	15
18.4167	3	18.4167	4	18.4167	7	18.4167	4	18.4167	4	18.4167	4	18.4167	2	18.4167	1	18.4167	0	18.4167	0	18.4167	2	18.4167	1	18.4167	0	36.8333	22	36.8333	14	36.8333	15
18.4333	3	18.4333	4	18.4333	7	18.4333	4	18.4333	4	18.4333	4	18.4333	2	18.4333	1	18.4333	0	18.4333	0	18.4333	2	18.4333	1	18.4333	0	36.8667	22	36.8667	14	36.8667	15
18.45	3	18.45	4	18.45	7	18.45	4	18.45	4	18.45	4	18.45	2	18.45	1	18.45	0	18.45	0	18.45	2	18.45	1	18.45	0	36.9	22	36.9	14	36.9	15
18.4667	3	18.4667	4	18.4667	7	18.4667	4	18.4667	4	18.4667	4	18.4667	2	18.4667	1	18.4667	0	18.4667	0	18.4667	2	18.4667	1	18.4667	0	36.9333	22	36.9333	14	36.9333	15
18.4833	3	18.4833	4	18.4833	7	18.4833	4	18.4833	4	18.4833	4	18.4833	2	18.4833	1	18.4833	0	18.4833	0	18.4833	2	18.4833	1	18.4833	0	36.9667	22	36.9667	14	36.9667	15
18.5	3	18.5	4	18.5	7	18.5	4	18.5	4	18.5	4	18.5	2	18.5	1	18.5	0	18.5	0	18.5	2	18.5	1	18.5	0	37	22	37	14	37	15
18.5167	3	18.5167	4	18.5167	7	18.5167	4	18.5167	4	18.5167	4	18.5167	2	18.5167	1	18.5167	0	18.5167	0	18.5167	2	18.5167	1	18.5167	0	37.0333	22	37.0333	14	37.0333	15
18.5333	3	18.5333	4	18.5333	7	18.5333	4	18.5333	4	18.5333	4	18.5333	2	18.5333	1	18.5333	0	18.5333	0	18.5333	2	18.5333	1	18.5333	0	37.0667	22	37.0667	14	37.0667	15
18.55	3	18.55	4	18.55	7	18.55	4	18.55	4	18.55	4	18.55	2	18.55	1	18.55	0	18.55	0	18.55	2	18.55	1	18.55	0	37.1	22	37.1	14	37.1	15
18.5667	3	18.5667	4	18.5667	7	18.5667	4	18.5667	4	18.5667	4	18.5667	2	18.5667	1	18.5667	0	18.5667	0	18.5667	2	18.5667	1	18.5667	0	37.1333	22	37.1333	14	37.1333	15
18.5833	3	18.5833	4	18.5833	7	18.5833	4	18.5833	4	18.5833	4	18.5833	2	18.5833	1	18.5833	0	18.5833	0	18.5833	2	18.5833	1	18.5833	0	37.1667	22	37.1667	14	37.1667	15
18.6	3	18.6	4	18.6	7	18.6	4	18.6	4	18.6	4	18.6	2	18.6	1	18.6	0	18.6	0	18.6	2	18.6	1	18.6	0	37.2	22	37.2	14	37.2	16
18.6167	3	18.6167	4	18.6167	7	18.6167	4	18.6167	4	18.6167	4	18.6167	2	18.6167	1	18.6167	0	18.6167	0	18.6167	2	18.6167	1	18.6167	0	37.2333	22	37.2333	14	37.2333	16
18.6333	3	18.6333	4	18.6333	7	18.6333	4	18.6333	4	18.6333	4	18.6333	2	18.6333	1	18.6333	0	18.6333	0	18.6333	2	18.6333	1	18.6333	0	37.2667	22	37.2667	14	37.2667	16
18.65	3	18.65	4	18.65	7	18.65	4	18.65	4	18.65	4	18.65	2	18.65	1	18.65	0	18.65	0	18.65	2	18.65	1	18.65	0	37.3	22	37.3	14	37.3	16
18.6667	3	18.6667	4	18.6667	7	18.6667	4	18.6667	4	18.6667	4	18.6667	2	18.6667	1	18.6667	0	18.6667	0	18.6667	2	18.6667	1	18.6667	0	37.3333	22	37.3333	14	37.3333	16
18.6833	3	18.6833	4	18.6833	7	18.6833	4	18.6833	4	18.6833	4	18.6833	2	18.6833	1	18.6833	0	18.6833	0	18.6833	2	18.6833	1	18.6833	0	37.3667	22	37.3667	14	37.3667	16
18.7	3	18.7	4	18.7	7	18.7	4	18.7	4	18.7	4	18.7	2	18.7	1	18.7	0	18.7	0	18.7	2	18.7	1	18.7	0	37.4	22	37.4	14	37.4	16
18.7167	3	18.7167	4	18.7167	7	18.7167	4	18.7167	4	18.7167	4	18.7167	2	18.7167	1	18.7167	0	18.7167	0	18.7167	2	18.7167	1	18.7167	0	37.4333	22	37.4333	14	37.4333	16
18.7333	3	18.7333	4	18.7333	7	18.7333	4	18.7333	4	18.7333	4	18.7333	2	18.7333	1	18.7333	0	18.7333	0	18.7333	2	18.7333	1	18.7333	0	37.4667	22	37.4667	14	37.4667	16
18.75	3	18.75	4	18.75	7	18.75	4	18.75	4	18.75	4	18.75	2	18.75	1	18.75	0	18.75	0	18.75	2	18.75	1	18.75	0	37.5	22	37.5	14	37.5	16
18.7667	4	18.7667	4	18.7667	7	18.7667	4	18.7667	4	18.7667	4	18.7667	2	18.7667	1	18.7667	0	18.7667	0	18.7667	2	18.7667	1	18.7667	0	37.5333	22	37.5333	14	37.5333	16
18.7833	4	18.7833	4	18.7833	7	18.7833	4	18.7833	4	18.7833	4	18.7833	2	18.7833	1	18.7833	0	18.7833	0	18.7833	2	18.7833	1	18.7833	0	37.5667	22	37.5667	14	37.5667	16
18.8	4	18.8	4	18.8	7	18.8	4	18.8	4	18.8	4	18.8	2	18.8	1	18.8	0	18.8	0	18.8	2	18.8	1	18.8	0	37.6	22	37.6	14	37.6	16
18.8167	4	18.8167	4	18.8167	7	18.8167	4	18.8167	4	18.8167	4	18.8167	2	18.8167	1	18.8167	0	18.8167	0	18.8167	2	18.8167	1	18.8167	0	37.6333	22	37.6333	14	37.6333	16
18.8333	4	18.8333	4	18.8333	7	18.8333	4	18.8333	4	18.8333	4	18.8333	2	18.8333	1	18.8333	0	18.8333	0	18.8333	2	18.8333	1	18.8333	0	37.6667	22	37.6667	14	37.6667	16
18.85	4	18.85	4	18.85	7	18.85	4	18.85	4	18.85	4	18.85	2	18.85	1	18.85	0	18.85	0	18.85	2	18.85	1	18.85	0	37.7	22	37.7	14	37.7	16
18.8667	4	18.8667	4	18.8667	7	18.8667	4	18.8667	4	18.8667	4	18.8667	2	18.8667	1	18.8667	0	18.8667	0	18.8667	3	18.8667	1	18.8667	0	37.7333	22	37.7333	14	37.7333	16
18.8833	4	18.8833	4	18.8833	7	18.8833	4	18.8833	4	18.8833	4	18.8833	2	18.8833	1	18.8833	0	18.8833	0	18.8833	3	18.8833	1	18.8833	0	37.7667	22	37.7667	14	37.7667	16
18.9	4	18.9	4	18.9	7	18.9	4	18.9	5	18.9	4	18.9	2	18.9	1	18.9	0	18.9	0	18.9	3	18.9	1	18.9	0	37.8	22	37.8	14	37.8	16
18.9167	4	18.9167	4	18.9167	7	18.9167	4	18.9167	5	18.9167	4	18.9167	2	18.9167	1	18.9167	0	18.9167	0	18.9167	3	18.9167	1	18.9167	0	37.8333	23	37.8333	14	37.8333	16
18.9333	4	18.9333	4	18.9333	7	18.9333	4	18.9333	5	18.9333	4	18.9333	2	18.9333	1	18.9333	0	18.9333	0	18.9333	3	18.9333	1	18.9333	0	37.8667	23	37.8667	14	37.8667	16
18.95	4	18.95	4	18.95	7	18.95	4	18.95	5	18.95	4	18.95	2	18.95	1	18.95	0	18.95	0	18.95	3	18.95	1	18.95	0	37.9	23	37.9	14	37.9	16
18.9667	4	18.9667	4	18.9667	7	18.9667	4	18.9667	5	18.9667	4	18.9667	2	18.9667	1	18.9667	0	18.9667	0	18.9667	3	18.9667	1	18.9667	0	37.9333	23	37.9333	14	37.9333	16
18.9833	4	18.9833	4	18.9833	7	18.9833	4	18.9833	5	18.9833	4	18.9833	2	18.9833	1	18.9833	0	18.9833	0	18.9833	3	18.9833	1	18.9833	0	37.9667	23	37.9667	14	37.9667	16
19	4	19	4	19	7	19	4	19	5	19	4	19	2	19	1	19	0	19	0	19	3	19	1	19	0	38	23	38	14	38	16
19.0167	4	19.0167	4	19.0167	7	19.0167	4	19.0167	5	19.0167	4	19.0167	2	19.0167	1	19.0167	0	19.0167	0	19.0167	3	19.0167	1	19.0167	0	38.0333	23	38.0333	14	38.0333	16
19.0333	4	19.0333	4	19.0333	7	19.0333	4	19.0333	5	19.0333	4	19.0333	2	19.0333	1	19.0333	0	19.0333	0	19.0333	3	19.0333	1	19.0333	0	38.0667	23	38.0667	14	38.0667	16
19.05	4	19.05	4	19.05	7	19.05	4	19.05	5	19.05	4	19.05	2	19.05	1	19.05	0	19.05	0	19.05	3	19.05	1	19.05	0	38.1	23	38.1	14	38.1	16
19.0667	4	19.0667	4	19.0667	7	19.0667	4	19.0667	5	19.0667	4	19.0667	2	19.0667	1	19.0667	0	19.0667	0	19.0667	3	19.0667	1	19.0667	0	38.1333	23	38.1333	14	38.1333	16
19.0833	4	19.0833	4	19.0833	7	19.0833	4	19.0833	5	19.0833	4	19.0833	2	19.0833	1	19.0833	0	19.0833	0	19.0833	3	19.0833	1	19.0833	0	38.1667	23	38.1667	14	38.1667	16
19.1	4	19.1	4	19.1	7	19.1	4	19.1	5	19.1	4	19.1	2	19.1	1	19.1	0	19.1	0	19.1	3	19.1	1	19.1	0	38.2	23	38.2	14	38.2	16
19.1167	4	19.1167	4	19.1167	7	19.1167	4	19.1167	5	19.1167	4	19.1167	2	19.1167	1	19.1167	0	19.1167	0	19.1167	3	19.1167	1	19.1167	0	38.2333	23	38.2333	14	38.2333	16
19.1333	4	19.1333	4	19.1333	7	19.1333	4	19.1333	5	19.1333	4	19.1333	2	19.1333	1	19.1333	0	19.1333	0	19.1333	3	19.1333	1	19.1333	0	38.2667	23	38.2667	14	38.2667	16
19.15	4	19.15	4	19.15	7	19.15	4	19.15	5	19.15	4	19.15	2	19.15	1	19.15	0	19.15	0	19.15	3	19.15	1	19.15	0	38.3	23	38.3	14	38.3	16
19.1667	4	19.1667	4	19.1667	7	19.1667	4	19.1667	5	19.1667	4	19.1667	2	19.1667	1	19.1667	0	19.1667	0	19.1667	3	19.1667	1	19.1667	0	38.3333	23	38.3333	14	38.3333	16
19.1833	4	19.1833	4	19.1833	7	19.1833	4	19.1833	5	19.1833	4	19.1833	2	19.1833	1	19.1833	0	19.1833	0	19.1833	3	19.1833	1	19.1833	0	38.3667	23	38.3667	14	38.3667	16
19.2	4	19.2	4	19.2	7	19.2	4	19.2	5	19.2	4	19.2	2	19.2	1	19.2	0	19.2	0	19.2	3	19.2	1	19.2	0	38.4	23	38.4	14	38.4	16
19.2167	4	19.2167	4	19.2167	7	19.2167	4	19.2167	5	19.2167	4	19.2167	2	19.2167	1	19.2167	0	19.2167	0	19.2167	3	19.2167	1	19.2167	0	38.4333	23	38.4333	14	38.4333	16
19.2333	4	19.2333	4	19.2333	7	19.2333	4	19.2333	5	19.2333	4	19.2333	2	19.2333	1	19.2333	0	19.2333	0	19.2333	3	19.2333	1	19.2333	0	38.4667	23	38.4667	14	38.4667	16
19.25	4	19.25	4	19.25	7	19.25	4	19.25	5	19.25	4	19.25	2	19.25	1	19.25	0	19.25	0	19.25	3	19.25	1	19.25	0	38.5	23	38.5	14	38.5	16
19.2667	4	19.2667	4	19.2667	7	19.2667	4	19.2667	5	19.2667	4	19.2667	2	19.2667	1	19.2667	0	19.2667	0	19.2667	3	19.2667	1	19.2667	0	38.5333	23	38.5333	14	38.5333	16
19.2833	4	19.2833	4	19.2833	7	19.2833	4	19.2833	5	19.2833	4	19.2833	2	19.2833	1	19.2833	0	19.2833	0	19.2833	3	19.2833	1	19.2833	0	38.5667	23	38.5667	14	38.5667	16
19.3	4	19.3	4	19.3	7	19.3	4	19.3	5	19.3	4	19.3	2	19.3	1	19.3	0	19.3	0	19.3	3	19.3	1	19.3	0	38.6	23	38.6	14	38.6	16
19.3167	4	19.3167	4	19.3167	7	19.3167	4	19.3167	5	19.3167	4	19.3167	2	19.3167	1	19.3167	0	19.3167	0	19.3167	3	19.3167	1	19.3167	0	38.6333	23	38.6333	14	38.6333	16
19.3333	4	19.3333	4	19.3333	7	19.3333	4	19.3333	5	19.3333	4	19.3333	2	19.3333	1	19.3333	0	19.3333	0	19.3333	3	19.3333	1	19.3333	0	38.6667	23	38.6667	14	38.6667	16
19.35	4	19.35	4	19.35	7	19.35	4	19.35	5	19.35	4	19.35	2	19.35	1	19.35	0	19.35	0	19.35	3	19.35	1	19.35	0	38.7	23	38.7	15	38.7	16
19.3667	4	19.3667	4	19.3667	7	19.3667	4	19.3667	5	19.3667	4	19.3667	2	19.3667	1	19.3667	0	19.3667	0	19.3667	3	19.3667	1	19.3667	0	38.7333	23	38.7333	15	38.7333	16
19.3833	4	19.3833	4	19.3833	7	19.3833	4	19.3833	5	19.3833	4	19.3833	2	19.3833	1	19.3833	0	19.3833	0	19.3833	3	19.3833	1	19.3833	0	38.7667	23	38.7667	15	38.7667	16
19.4	4	19.4	4	19.4	7	19.4	4	19.4	5	19.4	4	19.4	2	19.4	1	19.4	0	19.4	0	19.4	3	19.4	1	19.4	0	38.8	23	38.8	15	38.8	16
19.4167	4	19.4167	4	19.4167	7	19.4167	4	19.4167	5	19.4167	4	19.4167	2	19.4167	1	19.4167	0	19.4167	0	19.4167	3	19.4167	1	19.4167	0	38.8333	23	38.8333	15	38.8333	16
19.4333	4	19.4333	4	19.4333	7	19.4333	4	19.4333	5	19.4333	4	19.4333	2	19.4333	1	19.4333	0	19.4333	0	19.4333	3	19.4333	1	19.4333	0	38.8667	23	38.8667	15	38.8667	16
19.45	4	19.45	4	19.45	7	19.45	4	19.45	5	19.45	4	19.45	2	19.45	1	19.45	0	19.45	0	19.45	3	19.45	1	19.45	0	38.9	23	38.9	15	38.9	16
19.4667	4	19.4667	4	19.4667	7	19.4667	4	19.4667	5	19.4667	4	19.4667	2	19.4667	1	19.4667	0	19.4667	0	19.4667	3	19.4667	1	19.4667	0	38.9333	23	38.9333	15	38.9333	16
19.4833	4	19.4833	4	19.4833	7	19.4833	4	19.4833	5	19.4833	4	19.4833	2	19.4833	1	19.4833	0	19.4833	0	19.4833	3	19.4833	1	19.4833	0	38.9667	23	38.9667	15	38.9667	16
19.5	4	19.5	4	19.5	7	19.5	4	19.5	5	19.5	4	19.5	2	19.5	1	19.5	0	19.5	0	19.5	3	19.5	1	19.5	0	39	23	39	15	39	16
19.5167	4	19.5167	4	19.5167	7	19.5167	4	19.5167	5	19.5167	4	19.5167	2	19.5167	1	19.5167	0	19.5167	0	19.5167	3	19.5167	1	19.5167	0	39.0333	23	39.0333	15	39.0333	16
19.5333	4	19.5333	4	19.5333	7	19.5333	4	19.5333	5	19.5333	4	19.5333	2	19.5333	1	19.5333	0	19.5333	0	19.5333	3	19.5333	1	19.5333	0	39.0667	23	39.0667	15	39.0667	16
19.55	4	19.55	4	19.55	7	19.55	4	19.55	5	19.55	4	19.55	2	19.55	1	19.55	0	19.55	0	19.55	3	19.55	1	19.55	0	39.1	23	39.1	15	39.1	16
19.5667	4	19.5667	4	19.5667	7	19.5667	4	19.5667	5	19.5667	4	19.5667	2	19.5667	1	19.5667	0	19.5667	0	19.5667	3	19.5667	1	19.5667	0	39.1333	23	39.1333	15	39.1333	16
19.5833	4	19.5833	4	19.5833	7	19.5833	4	19.5833	5	19.5833	4	19.5833	2	19.5833	1	19.5833	0	19.5833	0	19.5833	3	19.5833	1	19.5833	0	39.1667	23	39.1667	15	39.1667	16
19.6	4	19.6	4	19.6	7	19.6	4	19.6	5	19.6	4	19.6	2	19.6	1	19.6	0	19.6	0	19.6	3	19.6	1	19.6	0	39.2	23	39.2	15	39.2	16
19.6167	4	19.6167	4	19.6167	7	19.6167	4	19.6167	5	19.6167	4	19.6167	2	19.6167	1	19.6167	0	19.6167	0	19.6167	3	19.6167	1	19.6167	0	39.2333	23	39.2333	15	39.2333	16
19.6333	4	19.6333	4	19.6333	7	19.6333	4	19.6333	5	19.6333	4	19.6333	2	19.6333	1	19.6333	0	19.6333	0	19.6333	3	19.6333	1	19.6333	0	39.2667	23	39.2667	15	39.2667	16
19.65	4	19.65	4	19.65	8	19.65	4	19.65	5	19.65	4	19.65	2	19.65	1	19.65	0	19.65	0	19.65	3	19.65	1	19.65	0	39.3	23	39.3	15	39.3	16
19.6667	4	19.6667	4	19.6667	8	19.6667	4	19.6667	5	19.6667	4	19.6667	2	19.6667	1	19.6667	0	19.6667	0	19.6667	3	19.6667	1	19.6667	0	39.3333	23	39.3333	15	39.3333	16
19.6833	4	19.6833	4	19.6833	8	19.6833	4	19.6833	5	19.6833	4	19.6833	2	19.6833	1	19.6833	0	19.6833	0	19.6833	3	19.6833	1	19.6833	0	39.3667	23	39.3667	15	39.3667	16
19.7	4	19.7	4	19.7	8	19.7	4	19.7	5	19.7	4	19.7	2	19.7	1	19.7	0	19.7	0	19.7	3	19.7	1	19.7	0	39.4	23	39.4	15	39.4	16
19.7167	4	19.7167	4	19.7167	8	19.7167	4	19.7167	5	19.7167	4	19.7167	2	19.7167	1	19.7167	0	19.7167	0	19.7167	3	19.7167	1	19.7167	0	39.4333	23	39.4333	15	39.4333	16
19.7333	4	19.7333	4	19.7333	8	19.7333	4	19.7333	5	19.7333	4	19.7333	2	19.7333	1	19.7333	0	19.7333	0	19.7333	3	19.7333	1	19.7333	0	39.4667	23	39.4667	15	39.4667	16
19.75	4	19.75	4	19.75	8	19.75	4	19.75	5	19.75	4	19.75	2	19.75	1	19.75	0	19.75	0	19.75	3	19.75	1	19.75	0	39.5	23	39.5	15	39.5	16
19.7667	4	19.7667	4	19.7667	8	19.7667	4	19.7667	5	19.7667	4	19.7667	2	19.7667	1	19.7667	0	19.7667	0	19.7667	3	19.7667	1	19.7667	0	39.5333	23	39.5333	15	39.5333	16
19.7833	4	19.7833	4	19.7833	8	19.7833	4	19.7833	5	19.7833	4	19.7833	2	19.7833	1	19.7833	0	19.7833	0	19.7833	3	19.7833	1	19.7833	0	39.5667	23	39.5667	15	39.5667	16
19.8	4	19.8	4	19.8	8	19.8	4	19.8	5	19.8	4	19.8	2	19.8	1	19.8	0	19.8	0	19.8	3	19.8	1	19.8	0	39.6	23	39.6	15	39.6	16
19.8167	4	19.8167	4	19.8167	8	19.8167	4	19.8167	5	19.8167	4	19.8167	2	19.8167	1	19.8167	0	19.8167	0	19.8167	3	19.8167	1	19.8167	0	39.6333	23	39.6333	15	39.6333	16
19.8333	4	19.8333	4	19.8333	8	19.8333	4	19.8333	5	19.8333	4	19.8333	2	19.8333	1	19.8333	0	19.8333	0	19.8333	3	19.8333	1	19.8333	0	39.6667	23	39.6667	15	39.6667	16
19.85	4	19.85	4	19.85	8	19.85	4	19.85	5	19.85	4	19.85	2	19.85	1	19.85	0	19.85	0	19.85	3	19.85	1	19.85	0	39.7	23	39.7	15	39.7	16
19.8667	4	19.8667	4	19.8667	8	19.8667	4	19.8667	5	19.8667	4	19.8667	2	19.8667	1	19.8667	0	19.8667	0	19.8667	3	19.8667	1	19.8667	0	39.7333	23	39.7333	15	39.7333	16
19.8833	4	19.8833	4	19.8833	8	19.8833	4	19.8833	5	19.8833	4	19.8833	2	19.8833	1	19.8833	0	19.8833	0	19.8833	3	19.8833	1	19.8833	0	39.7667	23	39.7667	15	39.7667	16
19.9	4	19.9	4	19.9	9	19.9	4	19.9	5	19.9	4	19.9	2	19.9	1	19.9	0	19.9	0	19.9	3	19.9	1	19.9	0	39.8	23	39.8	15	39.8	16
19.9167	4	19.9167	4	19.9167	9	19.9167	4	19.9167	5	19.9167	4	19.9167	2	19.9167	1	19.9167	0	19.9167	0	19.9167	3	19.9167	1	19.9167	0	39.8333	23	39.8333	15	39.8333	16
19.9333	4	19.9333	4	19.9333	9	19.9333	4	19.9333	5	19.9333	4	19.9333	2	19.9333	1	19.9333	0	19.9333	0	19.9333	3	19.9333	1	19.9333	0	39.8667	23	39.8667	15	39.8667	16
19.95	4	19.95	4	19.95	9	19.95	4	19.95	5	19.95	4	19.95	2	19.95	1	19.95	0	19.95	0	19.95	3	19.95	1	19.95	0	39.9	23	39.9	15	39.9	16
19.9667	4	19.9667	4	19.9667	9	19.9667	4	19.9667	5	19.9667	4	19.9667	2	19.9667	1	19.9667	0	19.9667	0	19.9667	3	19.9667	1	19.9667	0	39.9333	23	39.9333	15	39.9333	16
19.9833	4	19.9833	4	19.9833	9	19.9833	4	19.9833	5	19.9833	4	19.9833	2	19.9833	1	19.9833	0	19.9833	0	19.9833	3	19.9833	1	19.9833	0	39.9667	23	39.9667	15	39.9667	16
20	4	20	4	20	9	20	4	20	5	20	4	20	2	20	1	20	0	20	0	20	3	20	1	20	0	40	23	40	15	40	16
20.0167	4	20.0167	4	20.0167	9	20.0167	4	20.0167	5	20.0167	4	20.0167	2	20.0167	1	20.0167	0	20.0167	0	20.0167	3	20.0167	1	20.0167	0	40.0333	23	40.0333	15	40.0333	16
20.0333	4	20.0333	4	20.0333	9	20.0333	4	20.0333	5	20.0333	4	20.0333	2	20.0333	1	20.0333	0	20.0333	0	20.0333	3	20.0333	1	20.0333	0	40.0667	23	40.0667	15	40.0667	16
20.05	4	20.05	4	20.05	9	20.05	4	20.05	5	20.05	4	20.05	2	20.05	1	20.05	0	20.05	0	20.05	3	20.05	1	20.05	0	40.1	23	40.1	15	40.1	16
20.0667	4	20.0667	4	20.0667	9	20.0667	4	20.0667	5	20.0667	4	20.0667	2	20.0667	1	20.0667	0	20.0667	0	20.0667	3	20.0667	1	20.0667	0	40.1333	23	40.1333	15	40.1333	16
20.0833	4	20.0833	4	20.0833	9	20.0833	4	20.0833	5	20.0833	4	20.0833	2	20.0833	1	20.0833	0	20.0833	0	20.0833	3	20.0833	1	20.0833	0	40.1667	23	40.1667	15	40.1667	16
20.1	4	20.1	4	20.1	9	20.1	4	20.1	5	20.1	4	20.1	2	20.1	1	20.1	0	20.1	0	20.1	3	20.1	1	20.1	0	40.2	23	40.2	15	40.2	16
20.1167	4	20.1167	4	20.1167	9	20.1167	4	20.1167	5	20.1167	4	20.1167	2	20.1167	1	20.1167	0	20.1167	0	20.1167	3	20.1167	1	20.1167	0	40.2333	23	40.2333	15	40.2333	16
20.1333	4	20.1333	4	20.1333	9	20.1333	4	20.1333	5	20.1333	4	20.1333	2	20.1333	1	20.1333	0	20.1333	0	20.1333	3	20.1333	1	20.1333	0	40.2667	23	40.2667	15	40.2667	16
20.15	4	20.15	4	20.15	9	20.15	4	20.15	5	20.15	4	20.15	2	20.15	1	20.15	0	20.15	0	20.15	3	20.15	1	20.15	0	40.3	23	40.3	15	40.3	16
20.1667	4	20.1667	4	20.1667	9	20.1667	4	20.1667	5	20.1667	4	20.1667	2	20.1667	1	20.1667	0	20.1667	0	20.1667	3	20.1667	1	20.1667	0	40.3333	23	40.3333	15	40.3333	16
20.1833	4	20.1833	5	20.1833	9	20.1833	4	20.1833	5	20.1833	4	20.1833	2	20.1833	1	20.1833	0	20.1833	0	20.1833	3	20.1833	1	20.1833	0	40.3667	23	40.3667	15	40.3667	16
20.2	4	20.2	5	20.2	9	20.2	4	20.2	5	20.2	4	20.2	2	20.2	1	20.2	0	20.2	0	20.2	3	20.2	1	20.2	0	40.4	23	40.4	15	40.4	16
20.2167	4	20.2167	5	20.2167	9	20.2167	4	20.2167	5	20.2167	4	20.2167	2	20.2167	1	20.2167	0	20.2167	0	20.2167	3	20.2167	1	20.2167	0	40.4333	23	40.4333	15	40.4333	16
20.2333	4	20.2333	5	20.2333	9	20.2333	4	20.2333	5	20.2333	4	20.2333	2	20.2333	1	20.2333	0	20.2333	0	20.2333	3	20.2333	1	20.2333	0	40.4667	23	40.4667	15	40.4667	16
20.25	4	20.25	5	20.25	9	20.25	4	20.25	5	20.25	4	20.25	2	20.25	1	20.25	0	20.25	0	20.25	3	20.25	1	20.25	0	40.5	23	40.5	15	40.5	16
20.2667	4	20.2667	5	20.2667	9	20.2667	4	20.2667	5	20.2667	4	20.2667	2	20.2667	1	20.2667	0	20.2667	0	20.2667	3	20.2667	1	20.2667	0	40.5333	23	40.5333	15	40.5333	16
20.2833	4	20.2833	5	20.2833	9	20.2833	4	20.2833	5	20.2833	4	20.2833	2	20.2833	1	20.2833	0	20.2833	0	20.2833	3	20.2833	1	20.2833	0	40.5667	23	40.5667	15	40.5667	16
20.3	4	20.3	5	20.3	9	20.3	4	20.3	5	20.3	4	20.3	2	20.3	1	20.3	0	20.3	0	20.3	3	20.3	1	20.3	0	40.6	23	40.6	15	40.6	16
20.3167	4	20.3167	5	20.3167	9	20.3167	4	20.3167	5	20.3167	4	20.3167	2	20.3167	1	20.3167	0	20.3167	0	20.3167	3	20.3167	1	20.3167	0	40.6333	23	40.6333	15	40.6333	16
20.3333	4	20.3333	5	20.3333	9	20.3333	4	20.3333	5	20.3333	4	20.3333	2	20.3333	1	20.3333	0	20.3333	0	20.3333	3	20.3333	1	20.3333	0	40.6667	23	40.6667	15	40.6667	16
20.35	4	20.35	5	20.35	9	20.35	4	20.35	5	20.35	4	20.35	2	20.35	1	20.35	0	20.35	0	20.35	3	20.35	1	20.35	0	40.7	23	40.7	15	40.7	16
20.3667	4	20.3667	5	20.3667	9	20.3667	4	20.3667	5	20.3667	4	20.3667	2	20.3667	1	20.3667	0	20.3667	0	20.3667	3	20.3667	1	20.3667	0	40.7333	23	40.7333	15	40.7333	16
20.3833	4	20.3833	5	20.3833	9	20.3833	4	20.3833	5	20.3833	4	20.3833	2	20.3833	1	20.3833	0	20.3833	0	20.3833	3	20.3833	1	20.3833	0	40.7667	23	40.7667	15	40.7667	16
20.4	4	20.4	5	20.4	9	20.4	4	20.4	5	20.4	4	20.4	2	20.4	1	20.4	0	20.4	0	20.4	3	20.4	1	20.4	0	40.8	23	40.8	15	40.8	16
20.4167	4	20.4167	5	20.4167	9	20.4167	4	20.4167	5	20.4167	4	20.4167	2	20.4167	1	20.4167	0	20.4167	0	20.4167	3	20.4167	1	20.4167	0	40.8333	23	40.8333	15	40.8333	16
20.4333	4	20.4333	5	20.4333	9	20.4333	4	20.4333	5	20.4333	4	20.4333	2	20.4333	1	20.4333	0	20.4333	0	20.4333	3	20.4333	1	20.4333	0	40.8667	23	40.8667	15	40.8667	16
20.45	4	20.45	5	20.45	9	20.45	4	20.45	5	20.45	4	20.45	2	20.45	1	20.45	0	20.45	0	20.45	3	20.45	1	20.45	0	40.9	24	40.9	15	40.9	16
20.4667	4	20.4667	5	20.4667	9	20.4667	4	20.4667	5	20.4667	4	20.4667	2	20.4667	1	20.4667	0	20.4667	0	20.4667	3	20.4667	1	20.4667	0	40.9333	24	40.9333	15	40.9333	16
20.4833	4	20.4833	5	20.4833	9	20.4833	4	20.4833	5	20.4833	4	20.4833	2	20.4833	1	20.4833	0	20.4833	0	20.4833	3	20.4833	1	20.4833	0	40.9667	24	40.9667	15	40.9667	16
20.5	4	20.5	5	20.5	9	20.5	4	20.5	5	20.5	4	20.5	2	20.5	1	20.5	0	20.5	0	20.5	3	20.5	1	20.5	0	41	24	41	15	41	16
20.5167	4	20.5167	5	20.5167	9	20.5167	4	20.5167	5	20.5167	4	20.5167	2	20.5167	1	20.5167	0	20.5167	0	20.5167	3	20.5167	1	20.5167	0	41.0333	24	41.0333	15	41.0333	16
20.5333	4	20.5333	5	20.5333	9	20.5333	4	20.5333	5	20.5333	4	20.5333	2	20.5333	1	20.5333	0	20.5333	0	20.5333	3	20.5333	1	20.5333	0	41.0667	24	41.0667	15	41.0667	16
20.55	4	20.55	5	20.55	9	20.55	4	20.55	5	20.55	4	20.55	2	20.55	1	20.55	0	20.55	0	20.55	3	20.55	1	20.55	0	41.1	24	41.1	15	41.1	16
20.5667	4	20.5667	5	20.5667	9	20.5667	4	20.5667	5	20.5667	4	20.5667	2	20.5667	1	20.5667	0	20.5667	0	20.5667	3	20.5667	1	20.5667	0	41.1333	24	41.1333	15	41.1333	16
20.5833	4	20.5833	5	20.5833	9	20.5833	4	20.5833	5	20.5833	4	20.5833	2	20.5833	1	20.5833	0	20.5833	0	20.5833	3	20.5833	1	20.5833	0	41.1667	24	41.1667	15	41.1667	16
20.6	4	20.6	5	20.6	9	20.6	4	20.6	5	20.6	4	20.6	2	20.6	1	20.6	0	20.6	0	20.6	3	20.6	1	20.6	0	41.2	24	41.2	15	41.2	16
20.6167	4	20.6167	5	20.6167	9	20.6167	4	20.6167	5	20.6167	4	20.6167	2	20.6167	1	20.6167	0	20.6167	0	20.6167	3	20.6167	1	20.6167	0	41.2333	24	41.2333	15	41.2333	16
20.6333	4	20.6333	5	20.6333	9	20.6333	4	20.6333	5	20.6333	4	20.6333	2	20.6333	1	20.6333	0	20.6333	0	20.6333	4	20.6333	1	20.6333	0	41.2667	24	41.2667	15	41.2667	16
20.65	4	20.65	5	20.65	9	20.65	4	20.65	5	20.65	4	20.65	2	20.65	1	20.65	0	20.65	0	20.65	4	20.65	1	20.65	0	41.3	24	41.3	15	41.3	16
20.6667	4	20.6667	5	20.6667	9	20.6667	4	20.6667	5	20.6667	4	20.6667	2	20.6667	1	20.6667	0	20.6667	0	20.6667	4	20.6667	1	20.6667	0	41.3333	24	41.3333	15	41.3333	16
20.6833	4	20.6833	5	20.6833	9	20.6833	4	20.6833	5	20.6833	4	20.6833	2	20.6833	1	20.6833	0	20.6833	0	20.6833	4	20.6833	1	20.6833	0	41.3667	24	41.3667	15	41.3667	16
20.7	4	20.7	5	20.7	9	20.7	4	20.7	5	20.7	4	20.7	2	20.7	1	20.7	0	20.7	0	20.7	4	20.7	1	20.7	0	41.4	24	41.4	15	41.4	16
20.7167	4	20.7167	5	20.7167	9	20.7167	4	20.7167	5	20.7167	4	20.7167	2	20.7167	1	20.7167	0	20.7167	0	20.7167	4	20.7167	1	20.7167	0	41.4333	24	41.4333	15	41.4333	16
20.7333	4	20.7333	5	20.7333	9	20.7333	4	20.7333	5	20.7333	4	20.7333	2	20.7333	1	20.7333	0	20.7333	0	20.7333	4	20.7333	1	20.7333	0	41.4667	24	41.4667	15	41.4667	16
20.75	4	20.75	5	20.75	9	20.75	4	20.75	5	20.75	4	20.75	2	20.75	1	20.75	0	20.75	0	20.75	4	20.75	1	20.75	0	41.5	24	41.5	15	41.5	16
20.7667	4	20.7667	5	20.7667	9	20.7667	4	20.7667	5	20.7667	4	20.7667	2	20.7667	1	20.7667	0	20.7667	0	20.7667	4	20.7667	1	20.7667	0	41.5333	24	41.5333	15	41.5333	16
20.7833	4	20.7833	5	20.7833	9	20.7833	4	20.7833	6	20.7833	4	20.7833	2	20.7833	1	20.7833	0	20.7833	0	20.7833	4	20.7833	1	20.7833	0	41.5667	24	41.5667	15	41.5667	16
20.8	4	20.8	5	20.8	9	20.8	4	20.8	6	20.8	4	20.8	2	20.8	1	20.8	0	20.8	0	20.8	4	20.8	1	20.8	0	41.6	24	41.6	15	41.6	16
20.8167	4	20.8167	5	20.8167	9	20.8167	4	20.8167	6	20.8167	4	20.8167	2	20.8167	1	20.8167	0	20.8167	0	20.8167	4	20.8167	1	20.8167	0	41.6333	24	41.6333	15	41.6333	16
20.8333	4	20.8333	5	20.8333	9	20.8333	4	20.8333	6	20.8333	4	20.8333	2	20.8333	1	20.8333	0	20.8333	0	20.8333	4	20.8333	1	20.8333	0	41.6667	24	41.6667	15	41.6667	16
20.85	4	20.85	5	20.85	9	20.85	4	20.85	6	20.85	4	20.85	2	20.85	1	20.85	0	20.85	0	20.85	4	20.85	1	20.85	0	41.7	24	41.7	15	41.7	16
20.8667	4	20.8667	5	20.8667	9	20.8667	4	20.8667	6	20.8667	4	20.8667	2	20.8667	1	20.8667	0	20.8667	0	20.8667	4	20.8667	1	20.8667	0	41.7333	24	41.7333	15	41.7333	16
20.8833	4	20.8833	5	20.8833	9	20.8833	4	20.8833	6	20.8833	4	20.8833	2	20.8833	1	20.8833	0	20.8833	0	20.8833	4	20.8833	1	20.8833	0	41.7667	24	41.7667	15	41.7667	16
20.9	4	20.9	5	20.9	9	20.9	4	20.9	6	20.9	4	20.9	2	20.9	1	20.9	0	20.9	0	20.9	4	20.9	1	20.9	0	41.8	24	41.8	15	41.8	16
20.9167	4	20.9167	5	20.9167	9	20.9167	4	20.9167	6	20.9167	4	20.9167	2	20.9167	1	20.9167	0	20.9167	0	20.9167	4	20.9167	1	20.9167	0	41.8333	24	41.8333	15	41.8333	16
20.9333	4	20.9333	5	20.9333	9	20.9333	4	20.9333	6	20.9333	4	20.9333	2	20.9333	1	20.9333	0	20.9333	0	20.9333	4	20.9333	1	20.9333	0	41.8667	24	41.8667	15	41.8667	16
20.95	4	20.95	5	20.95	9	20.95	4	20.95	6	20.95	4	20.95	2	20.95	1	20.95	0	20.95	0	20.95	4	20.95	1	20.95	0	41.9	24	41.9	15	41.9	16
20.9667	4	20.9667	5	20.9667	9	20.9667	4	20.9667	6	20.9667	4	20.9667	2	20.9667	1	20.9667	0	20.9667	0	20.9667	4	20.9667	1	20.9667	0	41.9333	24	41.9333	15	41.9333	16
20.9833	4	20.9833	5	20.9833	9	20.9833	4	20.9833	6	20.9833	4	20.9833	2	20.9833	1	20.9833	0	20.9833	0	20.9833	4	20.9833	1	20.9833	0	41.9667	24	41.9667	16	41.9667	16
21	4	21	5	21	9	21	4	21	6	21	4	21	2	21	1	21	0	21	0	21	4	21	1	21	0	42	24	42	16	42	16
21.0167	4	21.0167	5	21.0167	9	21.0167	4	21.0167	6	21.0167	4	21.0167	2	21.0167	1	21.0167	0	21.0167	0	21.0167	4	21.0167	1	21.0167	0	42.0333	24	42.0333	16	42.0333	16
21.0333	4	21.0333	5	21.0333	9	21.0333	4	21.0333	6	21.0333	4	21.0333	2	21.0333	1	21.0333	0	21.0333	0	21.0333	4	21.0333	1	21.0333	0	42.0667	24	42.0667	16	42.0667	16
21.05	4	21.05	5	21.05	9	21.05	4	21.05	6	21.05	4	21.05	2	21.05	1	21.05	0	21.05	0	21.05	4	21.05	1	21.05	0	42.1	24	42.1	16	42.1	16
21.0667	4	21.0667	5	21.0667	9	21.0667	4	21.0667	6	21.0667	4	21.0667	2	21.0667	1	21.0667	0	21.0667	0	21.0667	4	21.0667	1	21.0667	0	42.1333	24	42.1333	16	42.1333	16
21.0833	4	21.0833	5	21.0833	9	21.0833	4	21.0833	6	21.0833	4	21.0833	2	21.0833	1	21.0833	0	21.0833	0	21.0833	4	21.0833	1	21.0833	0	42.1667	24	42.1667	16	42.1667	16
21.1	4	21.1	5	21.1	9	21.1	4	21.1	6	21.1	4	21.1	2	21.1	1	21.1	0	21.1	0	21.1	4	21.1	1	21.1	0	42.2	24	42.2	16	42.2	16
21.1167	4	21.1167	5	21.1167	9	21.1167	4	21.1167	6	21.1167	4	21.1167	2	21.1167	1	21.1167	0	21.1167	0	21.1167	4	21.1167	1	21.1167	0	42.2333	24	42.2333	16	42.2333	16
21.1333	4	21.1333	5	21.1333	9	21.1333	4	21.1333	6	21.1333	4	21.1333	2	21.1333	1	21.1333	0	21.1333	0	21.1333	4	21.1333	1	21.1333	0	42.2667	24	42.2667	16	42.2667	16
21.15	4	21.15	5	21.15	9	21.15	4	21.15	6	21.15	4	21.15	2	21.15	1	21.15	0	21.15	0	21.15	4	21.15	1	21.15	0	42.3	24	42.3	16	42.3	16
21.1667	4	21.1667	5	21.1667	9	21.1667	4	21.1667	6	21.1667	4	21.1667	2	21.1667	1	21.1667	0	21.1667	0	21.1667	4	21.1667	1	21.1667	0	42.3333	24	42.3333	16	42.3333	16
21.1833	4	21.1833	5	21.1833	9	21.1833	4	21.1833	6	21.1833	4	21.1833	2	21.1833	1	21.1833	0	21.1833	0	21.1833	4	21.1833	1	21.1833	0	42.3667	24	42.3667	16	42.3667	16
21.2	4	21.2	5	21.2	9	21.2	4	21.2	6	21.2	4	21.2	2	21.2	1	21.2	0	21.2	0	21.2	4	21.2	1	21.2	0	42.4	24	42.4	16	42.4	16
21.2167	4	21.2167	5	21.2167	9	21.2167	4	21.2167	6	21.2167	4	21.2167	2	21.2167	1	21.2167	0	21.2167	0	21.2167	4	21.2167	1	21.2167	0	42.4333	24	42.4333	16	42.4333	16
21.2333	4	21.2333	5	21.2333	9	21.2333	4	21.2333	7	21.2333	4	21.2333	2	21.2333	1	21.2333	0	21.2333	0	21.2333	4	21.2333	1	21.2333	0	42.4667	24	42.4667	16	42.4667	16
21.25	4	21.25	5	21.25	9	21.25	4	21.25	7	21.25	4	21.25	2	21.25	1	21.25	0	21.25	0	21.25	4	21.25	1	21.25	0	42.5	24	42.5	16	42.5	16
21.2667	4	21.2667	5	21.2667	9	21.2667	4	21.2667	7	21.2667	4	21.2667	2	21.2667	1	21.2667	0	21.2667	0	21.2667	4	21.2667	1	21.2667	0	42.5333	24	42.5333	16	42.5333	16
21.2833	4	21.2833	5	21.2833	9	21.2833	4	21.2833	7	21.2833	4	21.2833	2	21.2833	1	21.2833	0	21.2833	0	21.2833	4	21.2833	1	21.2833	0	42.5667	24	42.5667	16	42.5667	16
21.3	4	21.3	5	21.3	9	21.3	4	21.3	7	21.3	4	21.3	2	21.3	1	21.3	0	21.3	0	21.3	4	21.3	1	21.3	0	42.6	24	42.6	16	42.6	16
21.3167	4	21.3167	5	21.3167	9	21.3167	4	21.3167	7	21.3167	4	21.3167	2	21.3167	1	21.3167	0	21.3167	0	21.3167	4	21.3167	1	21.3167	0	42.6333	24	42.6333	16	42.6333	16
21.3333	4	21.3333	5	21.3333	9	21.3333	4	21.3333	7	21.3333	4	21.3333	2	21.3333	1	21.3333	0	21.3333	0	21.3333	4	21.3333	1	21.3333	0	42.6667	24	42.6667	16	42.6667	16
21.35	4	21.35	5	21.35	9	21.35	4	21.35	7	21.35	4	21.35	2	21.35	1	21.35	0	21.35	0	21.35	4	21.35	1	21.35	0	42.7	24	42.7	16	42.7	16
21.3667	4	21.3667	5	21.3667	9	21.3667	4	21.3667	7	21.3667	4	21.3667	2	21.3667	1	21.3667	0	21.3667	0	21.3667	4	21.3667	1	21.3667	0	42.7333	24	42.7333	16	42.7333	16
21.3833	4	21.3833	5	21.3833	9	21.3833	4	21.3833	7	21.3833	4	21.3833	2	21.3833	1	21.3833	0	21.3833	0	21.3833	4	21.3833	1	21.3833	0	42.7667	24	42.7667	16	42.7667	16
21.4	4	21.4	5	21.4	9	21.4	4	21.4	7	21.4	4	21.4	2	21.4	1	21.4	0	21.4	0	21.4	4	21.4	1	21.4	0	42.8	24	42.8	16	42.8	16
21.4167	4	21.4167	5	21.4167	9	21.4167	4	21.4167	7	21.4167	4	21.4167	2	21.4167	1	21.4167	0	21.4167	0	21.4167	4	21.4167	1	21.4167	0	42.8333	24	42.8333	16	42.8333	16
21.4333	4	21.4333	5	21.4333	9	21.4333	4	21.4333	7	21.4333	4	21.4333	2	21.4333	1	21.4333	0	21.4333	0	21.4333	4	21.4333	1	21.4333	0	42.8667	24	42.8667	16	42.8667	16
21.45	4	21.45	5	21.45	9	21.45	4	21.45	7	21.45	4	21.45	2	21.45	1	21.45	0	21.45	0	21.45	4	21.45	1	21.45	0	42.9	24	42.9	16	42.9	16
21.4667	4	21.4667	5	21.4667	9	21.4667	4	21.4667	7	21.4667	4	21.4667	2	21.4667	1	21.4667	0	21.4667	0	21.4667	4	21.4667	1	21.4667	0	42.9333	24	42.9333	16	42.9333	16
21.4833	4	21.4833	5	21.4833	9	21.4833	4	21.4833	7	21.4833	4	21.4833	2	21.4833	1	21.4833	0	21.4833	0	21.4833	4	21.4833	1	21.4833	0	42.9667	24	42.9667	16	42.9667	16
21.5	4	21.5	5	21.5	9	21.5	4	21.5	7	21.5	4	21.5	2	21.5	1	21.5	0	21.5	0	21.5	4	21.5	1	21.5	0	43	24	43	16	43	16
21.5167	4	21.5167	5	21.5167	9	21.5167	4	21.5167	7	21.5167	4	21.5167	2	21.5167	1	21.5167	0	21.5167	0	21.5167	4	21.5167	1	21.5167	0	43.0333	24	43.0333	16	43.0333	16
21.5333	4	21.5333	5	21.5333	9	21.5333	4	21.5333	7	21.5333	4	21.5333	2	21.5333	1	21.5333	0	21.5333	0	21.5333	4	21.5333	1	21.5333	0	43.0667	24	43.0667	16	43.0667	16
21.55	4	21.55	5	21.55	9	21.55	4	21.55	7	21.55	4	21.55	2	21.55	1	21.55	0	21.55	0	21.55	4	21.55	1	21.55	0	43.1	24	43.1	16	43.1	16
21.5667	4	21.5667	5	21.5667	9	21.5667	4	21.5667	7	21.5667	4	21.5667	2	21.5667	1	21.5667	0	21.5667	0	21.5667	4	21.5667	1	21.5667	0	43.1333	24	43.1333	16	43.1333	16
21.5833	4	21.5833	5	21.5833	9	21.5833	4	21.5833	7	21.5833	4	21.5833	2	21.5833	1	21.5833	0	21.5833	0	21.5833	4	21.5833	1	21.5833	0	43.1667	24	43.1667	16	43.1667	16
21.6	4	21.6	5	21.6	9	21.6	4	21.6	7	21.6	4	21.6	2	21.6	1	21.6	0	21.6	0	21.6	4	21.6	1	21.6	0	43.2	24	43.2	16	43.2	16
21.6167	4	21.6167	5	21.6167	9	21.6167	4	21.6167	7	21.6167	4	21.6167	2	21.6167	1	21.6167	0	21.6167	0	21.6167	4	21.6167	1	21.6167	0	43.2333	24	43.2333	16	43.2333	16
21.6333	4	21.6333	5	21.6333	9	21.6333	4	21.6333	7	21.6333	4	21.6333	2	21.6333	1	21.6333	0	21.6333	0	21.6333	4	21.6333	1	21.6333	0	43.2667	24	43.2667	16	43.2667	16
21.65	4	21.65	5	21.65	9	21.65	4	21.65	7	21.65	4	21.65	2	21.65	1	21.65	0	21.65	0	21.65	4	21.65	1	21.65	0	43.3	24	43.3	16	43.3	16
21.6667	4	21.6667	5	21.6667	9	21.6667	4	21.6667	7	21.6667	4	21.6667	2	21.6667	1	21.6667	0	21.6667	0	21.6667	4	21.6667	1	21.6667	0	43.3333	24	43.3333	16	43.3333	16
21.6833	4	21.6833	5	21.6833	9	21.6833	4	21.6833	7	21.6833	4	21.6833	2	21.6833	1	21.6833	0	21.6833	0	21.6833	4	21.6833	1	21.6833	0	43.3667	24	43.3667	16	43.3667	16
21.7	4	21.7	5	21.7	9	21.7	4	21.7	7	21.7	4	21.7	2	21.7	1	21.7	0	21.7	0	21.7	4	21.7	1	21.7	0	43.4	24	43.4	16	43.4	16
21.7167	4	21.7167	5	21.7167	9	21.7167	4	21.7167	7	21.7167	4	21.7167	2	21.7167	1	21.7167	0	21.7167	0	21.7167	4	21.7167	1	21.7167	0	43.4333	24	43.4333	16	43.4333	16
21.7333	4	21.7333	5	21.7333	9	21.7333	4	21.7333	7	21.7333	4	21.7333	2	21.7333	1	21.7333	0	21.7333	0	21.7333	4	21.7333	1	21.7333	0	43.4667	24	43.4667	16	43.4667	16
21.75	4	21.75	5	21.75	9	21.75	4	21.75	7	21.75	4	21.75	2	21.75	1	21.75	0	21.75	0	21.75	4	21.75	1	21.75	0	43.5	24	43.5	16	43.5	16
21.7667	4	21.7667	6	21.7667	9	21.7667	4	21.7667	7	21.7667	4	21.7667	2	21.7667	1	21.7667	0	21.7667	0	21.7667	4	21.7667	1	21.7667	0	43.5333	24	43.5333	16	43.5333	16
21.7833	4	21.7833	6	21.7833	9	21.7833	4	21.7833	7	21.7833	4	21.7833	2	21.7833	1	21.7833	0	21.7833	0	21.7833	4	21.7833	1	21.7833	0	43.5667	24	43.5667	16	43.5667	16
21.8	4	21.8	6	21.8	9	21.8	4	21.8	7	21.8	4	21.8	2	21.8	1	21.8	0	21.8	0	21.8	4	21.8	1	21.8	0	43.6	24	43.6	16	43.6	16
21.8167	4	21.8167	6	21.8167	9	21.8167	4	21.8167	7	21.8167	4	21.8167	2	21.8167	1	21.8167	0	21.8167	0	21.8167	4	21.8167	1	21.8167	0	43.6333	24	43.6333	16	43.6333	16
21.8333	4	21.8333	6	21.8333	9	21.8333	4	21.8333	7	21.8333	4	21.8333	2	21.8333	1	21.8333	0	21.8333	0	21.8333	4	21.8333	1	21.8333	0	43.6667	24	43.6667	16	43.6667	16
21.85	4	21.85	6	21.85	9	21.85	4	21.85	7	21.85	4	21.85	2	21.85	1	21.85	0	21.85	0	21.85	4	21.85	1	21.85	0	43.7	24	43.7	16	43.7	16
21.8667	4	21.8667	6	21.8667	9	21.8667	4	21.8667	7	21.8667	4	21.8667	2	21.8667	1	21.8667	0	21.8667	0	21.8667	4	21.8667	1	21.8667	0	43.7333	24	43.7333	16	43.7333	16
21.8833	4	21.8833	6	21.8833	9	21.8833	4	21.8833	7	21.8833	4	21.8833	2	21.8833	1	21.8833	0	21.8833	0	21.8833	4	21.8833	1	21.8833	0	43.7667	24	43.7667	16	43.7667	16
21.9	4	21.9	6	21.9	9	21.9	4	21.9	7	21.9	4	21.9	2	21.9	1	21.9	0	21.9	0	21.9	4	21.9	1	21.9	0	43.8	24	43.8	16	43.8	16
21.9167	4	21.9167	6	21.9167	9	21.9167	4	21.9167	7	21.9167	4	21.9167	2	21.9167	1	21.9167	0	21.9167	0	21.9167	4	21.9167	1	21.9167	0	43.8333	24	43.8333	16	43.8333	16
21.9333	4	21.9333	6	21.9333	9	21.9333	4	21.9333	7	21.9333	4	21.9333	2	21.9333	1	21.9333	0	21.9333	0	21.9333	4	21.9333	1	21.9333	0	43.8667	24	43.8667	16	43.8667	16
21.95	4	21.95	6	21.95	9	21.95	4	21.95	7	21.95	4	21.95	2	21.95	1	21.95	0	21.95	0	21.95	4	21.95	1	21.95	0	43.9	24	43.9	16	43.9	16
21.9667	4	21.9667	6	21.9667	9	21.9667	4	21.9667	7	21.9667	4	21.9667	2	21.9667	1	21.9667	0	21.9667	0	21.9667	4	21.9667	1	21.9667	0	43.9333	24	43.9333	16	43.9333	16
21.9833	4	21.9833	6	21.9833	9	21.9833	4	21.9833	7	21.9833	4	21.9833	2	21.9833	1	21.9833	0	21.9833	0	21.9833	4	21.9833	1	21.9833	0	43.9667	24	43.9667	16	43.9667	16
22	4	22	6	22	9	22	4	22	7	22	4	22	2	22	1	22	0	22	0	22	4	22	1	22	0	44	24	44	16	44	16
22.0167	4	22.0167	6	22.0167	9	22.0167	4	22.0167	7	22.0167	4	22.0167	2	22.0167	1	22.0167	0	22.0167	0	22.0167	4	22.0167	1	22.0167	0	44.0333	24	44.0333	16	44.0333	16
22.0333	4	22.0333	6	22.0333	9	22.0333	4	22.0333	7	22.0333	4	22.0333	2	22.0333	1	22.0333	0	22.0333	0	22.0333	4	22.0333	1	22.0333	0	44.0667	24	44.0667	16	44.0667	16
22.05	4	22.05	6	22.05	9	22.05	4	22.05	7	22.05	4	22.05	2	22.05	1	22.05	0	22.05	0	22.05	4	22.05	1	22.05	0	44.1	24	44.1	16	44.1	16
22.0667	4	22.0667	6	22.0667	9	22.0667	4	22.0667	7	22.0667	4	22.0667	2	22.0667	1	22.0667	0	22.0667	0	22.0667	4	22.0667	1	22.0667	0	44.1333	24	44.1333	16	44.1333	16
22.0833	4	22.0833	6	22.0833	9	22.0833	4	22.0833	7	22.0833	4	22.0833	2	22.0833	1	22.0833	0	22.0833	0	22.0833	4	22.0833	2	22.0833	0	44.1667	24	44.1667	16	44.1667	16
22.1	4	22.1	6	22.1	9	22.1	4	22.1	7	22.1	4	22.1	2	22.1	1	22.1	0	22.1	0	22.1	4	22.1	2	22.1	0	44.2	24	44.2	16	44.2	16
22.1167	4	22.1167	6	22.1167	9	22.1167	4	22.1167	7	22.1167	4	22.1167	2	22.1167	1	22.1167	0	22.1167	0	22.1167	4	22.1167	2	22.1167	0	44.2333	24	44.2333	16	44.2333	16
22.1333	4	22.1333	6	22.1333	9	22.1333	4	22.1333	7	22.1333	4	22.1333	2	22.1333	1	22.1333	0	22.1333	0	22.1333	4	22.1333	2	22.1333	0	44.2667	24	44.2667	16	44.2667	16
22.15	4	22.15	6	22.15	9	22.15	4	22.15	7	22.15	4	22.15	2	22.15	1	22.15	0	22.15	0	22.15	4	22.15	2	22.15	0	44.3	24	44.3	16	44.3	16
22.1667	4	22.1667	6	22.1667	9	22.1667	4	22.1667	7	22.1667	4	22.1667	2	22.1667	1	22.1667	0	22.1667	0	22.1667	4	22.1667	2	22.1667	0	44.3333	24	44.3333	16	44.3333	16
22.1833	4	22.1833	6	22.1833	9	22.1833	4	22.1833	7	22.1833	4	22.1833	2	22.1833	1	22.1833	0	22.1833	0	22.1833	4	22.1833	2	22.1833	0	44.3667	24	44.3667	16	44.3667	16
22.2	4	22.2	6	22.2	9	22.2	4	22.2	7	22.2	4	22.2	2	22.2	1	22.2	0	22.2	0	22.2	4	22.2	2	22.2	0	44.4	24	44.4	16	44.4	16
22.2167	4	22.2167	6	22.2167	9	22.2167	4	22.2167	7	22.2167	4	22.2167	2	22.2167	1	22.2167	0	22.2167	0	22.2167	4	22.2167	2	22.2167	0	44.4333	24	44.4333	16	44.4333	16
22.2333	4	22.2333	6	22.2333	9	22.2333	4	22.2333	7	22.2333	4	22.2333	2	22.2333	1	22.2333	0	22.2333	0	22.2333	4	22.2333	2	22.2333	0	44.4667	24	44.4667	16	44.4667	16
22.25	4	22.25	6	22.25	9	22.25	4	22.25	7	22.25	4	22.25	2	22.25	1	22.25	0	22.25	0	22.25	4	22.25	2	22.25	0	44.5	24	44.5	16	44.5	16
22.2667	4	22.2667	6	22.2667	9	22.2667	4	22.2667	7	22.2667	4	22.2667	2	22.2667	1	22.2667	0	22.2667	0	22.2667	4	22.2667	2	22.2667	0	44.5333	24	44.5333	16	44.5333	16
22.2833	4	22.2833	6	22.2833	9	22.2833	4	22.2833	7	22.2833	4	22.2833	2	22.2833	1	22.2833	0	22.2833	0	22.2833	4	22.2833	2	22.2833	0	44.5667	24	44.5667	16	44.5667	16
22.3	4	22.3	6	22.3	9	22.3	4	22.3	7	22.3	4	22.3	2	22.3	1	22.3	0	22.3	0	22.3	4	22.3	2	22.3	0	44.6	24	44.6	16	44.6	16
22.3167	4	22.3167	6	22.3167	9	22.3167	4	22.3167	7	22.3167	4	22.3167	2	22.3167	1	22.3167	0	22.3167	0	22.3167	4	22.3167	2	22.3167	0	44.6333	24	44.6333	16	44.6333	16
22.3333	4	22.3333	6	22.3333	9	22.3333	4	22.3333	7	22.3333	4	22.3333	2	22.3333	1	22.3333	0	22.3333	0	22.3333	4	22.3333	2	22.3333	0	44.6667	24	44.6667	16	44.6667	16
22.35	4	22.35	6	22.35	9	22.35	4	22.35	7	22.35	4	22.35	2	22.35	1	22.35	0	22.35	0	22.35	4	22.35	2	22.35	0	44.7	24	44.7	16	44.7	16
22.3667	4	22.3667	6	22.3667	9	22.3667	4	22.3667	7	22.3667	4	22.3667	2	22.3667	1	22.3667	0	22.3667	0	22.3667	4	22.3667	2	22.3667	0	44.7333	24	44.7333	16	44.7333	16
22.3833	4	22.3833	6	22.3833	9	22.3833	4	22.3833	7	22.3833	4	22.3833	2	22.3833	1	22.3833	0	22.3833	0	22.3833	4	22.3833	2	22.3833	0	44.7667	24	44.7667	16	44.7667	16
22.4	4	22.4	6	22.4	9	22.4	4	22.4	7	22.4	4	22.4	2	22.4	1	22.4	0	22.4	0	22.4	4	22.4	2	22.4	0	44.8	24	44.8	16	44.8	16
22.4167	4	22.4167	6	22.4167	9	22.4167	4	22.4167	7	22.4167	4	22.4167	2	22.4167	1	22.4167	0	22.4167	0	22.4167	4	22.4167	2	22.4167	0	44.8333	24	44.8333	16	44.8333	16
22.4333	4	22.4333	6	22.4333	9	22.4333	4	22.4333	7	22.4333	4	22.4333	2	22.4333	1	22.4333	0	22.4333	0	22.4333	4	22.4333	2	22.4333	0	44.8667	24	44.8667	16	44.8667	16
22.45	5	22.45	6	22.45	9	22.45	4	22.45	7	22.45	4	22.45	2	22.45	1	22.45	0	22.45	0	22.45	4	22.45	2	22.45	0	44.9	24	44.9	16	44.9	16
22.4667	5	22.4667	6	22.4667	9	22.4667	4	22.4667	7	22.4667	4	22.4667	2	22.4667	1	22.4667	0	22.4667	0	22.4667	4	22.4667	2	22.4667	0	44.9333	24	44.9333	16	44.9333	16
22.4833	5	22.4833	6	22.4833	9	22.4833	4	22.4833	7	22.4833	4	22.4833	2	22.4833	1	22.4833	0	22.4833	0	22.4833	4	22.4833	2	22.4833	0	44.9667	24	44.9667	16	44.9667	16
22.5	5	22.5	6	22.5	9	22.5	4	22.5	7	22.5	4	22.5	2	22.5	1	22.5	0	22.5	0	22.5	4	22.5	2	22.5	0	45	24	45	16	45	16
22.5167	5	22.5167	6	22.5167	9	22.5167	4	22.5167	7	22.5167	4	22.5167	2	22.5167	1	22.5167	0	22.5167	0	22.5167	4	22.5167	2	22.5167	0	45.0333	24	45.0333	16	45.0333	16
22.5333	5	22.5333	6	22.5333	9	22.5333	4	22.5333	7	22.5333	4	22.5333	2	22.5333	1	22.5333	0	22.5333	0	22.5333	4	22.5333	2	22.5333	0	45.0667	24
22.55	5	22.55	6	22.55	9	22.55	4	22.55	7	22.55	4	22.55	2	22.55	1	22.55	0	22.55	0	22.55	4	22.55	2	22.55	0	45.1	24
22.5667	5	22.5667	6	22.5667	9	22.5667	4	22.5667	7	22.5667	4	22.5667	2	22.5667	1	22.5667	0	22.5667	0	22.5667	4	22.5667	2	22.5667	0	45.1333	24
22.5833	5	22.5833	6	22.5833	9	22.5833	4	22.5833	7	22.5833	4	22.5833	2	22.5833	1	22.5833	0	22.5833	0	22.5833	4	22.5833	2	22.5833	0	45.1667	24
22.6	5	22.6	6	22.6	9	22.6	4	22.6	7	22.6	4	22.6	2	22.6	1	22.6	0	22.6	0	22.6	4	22.6	2	22.6	0	45.2	24
22.6167	5	22.6167	6	22.6167	9	22.6167	4	22.6167	7	22.6167	4	22.6167	2	22.6167	1	22.6167	0	22.6167	0	22.6167	4	22.6167	2	22.6167	0	45.2333	24
22.6333	5	22.6333	6	22.6333	9	22.6333	4	22.6333	7	22.6333	4	22.6333	2	22.6333	1	22.6333	0	22.6333	0	22.6333	4	22.6333	2	22.6333	0
22.65	5	22.65	6	22.65	9	22.65	4	22.65	7	22.65	4	22.65	2	22.65	1	22.65	0	22.65	0	22.65	4	22.65	2	22.65	0
22.6667	5	22.6667	6	22.6667	9	22.6667	4	22.6667	7	22.6667	4	22.6667	2	22.6667	1	22.6667	0	22.6667	0	22.6667	4	22.6667	2	22.6667	0
22.6833	5	22.6833	6	22.6833	9	22.6833	4	22.6833	7	22.6833	4	22.6833	2	22.6833	1	22.6833	0	22.6833	0	22.6833	4	22.6833	2	22.6833	0
22.7	5	22.7	6	22.7	9	22.7	4	22.7	7	22.7	4	22.7	2	22.7	1	22.7	0	22.7	0	22.7	4	22.7	2	22.7	0
22.7167	5	22.7167	6	22.7167	9	22.7167	4	22.7167	7	22.7167	4	22.7167	2	22.7167	1	22.7167	0	22.7167	0	22.7167	4	22.7167	2	22.7167	0
22.7333	5	22.7333	6	22.7333	9	22.7333	4	22.7333	7	22.7333	4	22.7333	2	22.7333	1	22.7333	0	22.7333	0	22.7333	4	22.7333	2	22.7333	0
22.75	5	22.75	6	22.75	9	22.75	4	22.75	7	22.75	4	22.75	2	22.75	1	22.75	0	22.75	0	22.75	4	22.75	2	22.75	0
22.7667	5	22.7667	6	22.7667	9	22.7667	4	22.7667	7	22.7667	4	22.7667	2	22.7667	1	22.7667	0	22.7667	0	22.7667	4	22.7667	2	22.7667	0
22.7833	5	22.7833	6	22.7833	9	22.7833	4	22.7833	7	22.7833	4	22.7833	2	22.7833	1	22.7833	0	22.7833	0	22.7833	4	22.7833	2	22.7833	0
22.8	5	22.8	6	22.8	9	22.8	4	22.8	7	22.8	4	22.8	2	22.8	1	22.8	0	22.8	0	22.8	4	22.8	2	22.8	0
22.8167	5	22.8167	6	22.8167	9	22.8167	4	22.8167	7	22.8167	4	22.8167	2	22.8167	1	22.8167	0	22.8167	0	22.8167	4	22.8167	2	22.8167	0
22.8333	5	22.8333	6	22.8333	9	22.8333	4	22.8333	7	22.8333	4	22.8333	2	22.8333	1	22.8333	0	22.8333	0	22.8333	4	22.8333	2	22.8333	0
22.85	5	22.85	6	22.85	9	22.85	4	22.85	7	22.85	4	22.85	2	22.85	1	22.85	0	22.85	0	22.85	4	22.85	2	22.85	0
22.8667	5	22.8667	6	22.8667	9	22.8667	4	22.8667	7	22.8667	4	22.8667	2	22.8667	1	22.8667	0	22.8667	0	22.8667	4	22.8667	2	22.8667	0
22.8833	5	22.8833	6	22.8833	9	22.8833	4	22.8833	7	22.8833	4	22.8833	2	22.8833	1	22.8833	0	22.8833	0	22.8833	4	22.8833	2	22.8833	0
22.9	5	22.9	6	22.9	9	22.9	4	22.9	7	22.9	4	22.9	2	22.9	1	22.9	0	22.9	0	22.9	4	22.9	2	22.9	0
22.9167	5	22.9167	6	22.9167	9	22.9167	4	22.9167	7	22.9167	4	22.9167	2	22.9167	1	22.9167	0	22.9167	0	22.9167	4	22.9167	2	22.9167	0
22.9333	5	22.9333	6	22.9333	9	22.9333	4	22.9333	7	22.9333	4	22.9333	2	22.9333	1	22.9333	0	22.9333	0	22.9333	4	22.9333	2	22.9333	0
22.95	5	22.95	6	22.95	9	22.95	4	22.95	7	22.95	4	22.95	2	22.95	1	22.95	0	22.95	0	22.95	4	22.95	2	22.95	0
22.9667	5	22.9667	6	22.9667	9	22.9667	4	22.9667	7	22.9667	4	22.9667	2	22.9667	2	22.9667	0	22.9667	0	22.9667	4	22.9667	2	22.9667	0
22.9833	5	22.9833	6	22.9833	9	22.9833	4	22.9833	7	22.9833	4	22.9833	2	22.9833	2	22.9833	0	22.9833	0	22.9833	4	22.9833	2	22.9833	0
23	5	23	6	23	9	23	4	23	7	23	4	23	2	23	2	23	0	23	0	23	4	23	2	23	0
23.0167	5	23.0167	6	23.0167	9	23.0167	4	23.0167	7	23.0167	4	23.0167	2	23.0167	2	23.0167	0	23.0167	0	23.0167	4	23.0167	2	23.0167	0
23.0333	5	23.0333	6	23.0333	9	23.0333	4	23.0333	7	23.0333	4	23.0333	2	23.0333	2	23.0333	0	23.0333	0	23.0333	4	23.0333	2	23.0333	0
23.05	5	23.05	6	23.05	9	23.05	4	23.05	7	23.05	4	23.05	2	23.05	2	23.05	0	23.05	0	23.05	4	23.05	2	23.05	0
23.0667	5	23.0667	6	23.0667	9	23.0667	4	23.0667	7	23.0667	4	23.0667	2	23.0667	2	23.0667	0	23.0667	0	23.0667	4	23.0667	2	23.0667	0
23.0833	5	23.0833	6	23.0833	9	23.0833	4	23.0833	7	23.0833	4	23.0833	2	23.0833	2	23.0833	0	23.0833	0	23.0833	4	23.0833	2	23.0833	0
23.1	5	23.1	6	23.1	9	23.1	4	23.1	7	23.1	4	23.1	2	23.1	2	23.1	0	23.1	0	23.1	4	23.1	2	23.1	0
23.1167	5	23.1167	6	23.1167	9	23.1167	4	23.1167	7	23.1167	4	23.1167	2	23.1167	2	23.1167	0	23.1167	0	23.1167	4	23.1167	2	23.1167	0
23.1333	5	23.1333	6	23.1333	9	23.1333	4	23.1333	7	23.1333	4	23.1333	2	23.1333	2	23.1333	0	23.1333	0	23.1333	4	23.1333	2	23.1333	0
23.15	5	23.15	6	23.15	9	23.15	4	23.15	7	23.15	4	23.15	2	23.15	2	23.15	0	23.15	0	23.15	4	23.15	2	23.15	0
23.1667	5	23.1667	6	23.1667	9	23.1667	4	23.1667	7	23.1667	4	23.1667	2	23.1667	2	23.1667	0	23.1667	0	23.1667	4	23.1667	2	23.1667	0
23.1833	5	23.1833	6	23.1833	9	23.1833	4	23.1833	7	23.1833	4	23.1833	2	23.1833	2	23.1833	0	23.1833	0	23.1833	4	23.1833	2	23.1833	0
23.2	5	23.2	6	23.2	9	23.2	4	23.2	7	23.2	4	23.2	2	23.2	2	23.2	0	23.2	0	23.2	4	23.2	2	23.2	0
23.2167	5	23.2167	6	23.2167	9	23.2167	4	23.2167	7	23.2167	4	23.2167	2	23.2167	2	23.2167	0	23.2167	0	23.2167	4	23.2167	2	23.2167	0
23.2333	5	23.2333	6	23.2333	9	23.2333	4	23.2333	7	23.2333	4	23.2333	2	23.2333	2	23.2333	0	23.2333	0	23.2333	4	23.2333	2	23.2333	0
23.25	5	23.25	6	23.25	9	23.25	4	23.25	7	23.25	4	23.25	2	23.25	2	23.25	0	23.25	0	23.25	4	23.25	2	23.25	0
23.2667	5	23.2667	6	23.2667	9	23.2667	4	23.2667	7	23.2667	4	23.2667	2	23.2667	2	23.2667	0	23.2667	0	23.2667	4	23.2667	2	23.2667	0
23.2833	5	23.2833	6	23.2833	9	23.2833	4	23.2833	7	23.2833	5	23.2833	2	23.2833	2	23.2833	0	23.2833	0	23.2833	4	23.2833	2	23.2833	0
23.3	5	23.3	6	23.3	9	23.3	4	23.3	7	23.3	5	23.3	2	23.3	2	23.3	0	23.3	0	23.3	4	23.3	2	23.3	0
23.3167	5	23.3167	6	23.3167	9	23.3167	4	23.3167	7	23.3167	5	23.3167	2	23.3167	2	23.3167	0	23.3167	0	23.3167	4	23.3167	2	23.3167	0
23.3333	5	23.3333	6	23.3333	9	23.3333	4	23.3333	7	23.3333	5	23.3333	2	23.3333	2	23.3333	0	23.3333	0	23.3333	4	23.3333	2	23.3333	0
23.35	5	23.35	6	23.35	9	23.35	4	23.35	7	23.35	5	23.35	2	23.35	2	23.35	0	23.35	0	23.35	4	23.35	2	23.35	0
23.3667	5	23.3667	6	23.3667	9	23.3667	4	23.3667	7	23.3667	5	23.3667	2	23.3667	2	23.3667	0	23.3667	0	23.3667	4	23.3667	2	23.3667	0
23.3833	5	23.3833	6	23.3833	9	23.3833	4	23.3833	7	23.3833	5	23.3833	2	23.3833	2	23.3833	0	23.3833	0	23.3833	4	23.3833	2	23.3833	0
23.4	5	23.4	6	23.4	9	23.4	4	23.4	7	23.4	5	23.4	2	23.4	2	23.4	0	23.4	0	23.4	4	23.4	2	23.4	0
23.4167	5	23.4167	6	23.4167	9	23.4167	4	23.4167	7	23.4167	5	23.4167	2	23.4167	2	23.4167	0	23.4167	0	23.4167	4	23.4167	2	23.4167	0
23.4333	5	23.4333	6	23.4333	9	23.4333	4	23.4333	7	23.4333	5	23.4333	2	23.4333	2	23.4333	0	23.4333	0	23.4333	4	23.4333	2	23.4333	0
23.45	5	23.45	6	23.45	9	23.45	4	23.45	7	23.45	5	23.45	2	23.45	2	23.45	0	23.45	0	23.45	4	23.45	2	23.45	0
23.4667	6	23.4667	6	23.4667	9	23.4667	4	23.4667	7	23.4667	5	23.4667	2	23.4667	2	23.4667	0	23.4667	0	23.4667	4	23.4667	2	23.4667	0
23.4833	6	23.4833	6	23.4833	9	23.4833	4	23.4833	7	23.4833	5	23.4833	2	23.4833	2	23.4833	0	23.4833	0	23.4833	4	23.4833	2	23.4833	0
23.5	6	23.5	6	23.5	9	23.5	4	23.5	7	23.5	5	23.5	2	23.5	2	23.5	0	23.5	0	23.5	4	23.5	2	23.5	0
23.5167	6	23.5167	6	23.5167	9	23.5167	4	23.5167	7	23.5167	5	23.5167	2	23.5167	2	23.5167	0	23.5167	0	23.5167	4	23.5167	2	23.5167	0
23.5333	6	23.5333	6	23.5333	9	23.5333	4	23.5333	7	23.5333	5	23.5333	2	23.5333	2	23.5333	0	23.5333	0	23.5333	4	23.5333	2	23.5333	0
23.55	6	23.55	6	23.55	9	23.55	4	23.55	7	23.55	5	23.55	2	23.55	2	23.55	0	23.55	0	23.55	4	23.55	2	23.55	0
23.5667	6	23.5667	6	23.5667	9	23.5667	4	23.5667	7	23.5667	5	23.5667	2	23.5667	2	23.5667	0	23.5667	0	23.5667	4	23.5667	2	23.5667	0
23.5833	6	23.5833	6	23.5833	9	23.5833	4	23.5833	7	23.5833	5	23.5833	2	23.5833	2	23.5833	0	23.5833	0	23.5833	4	23.5833	2	23.5833	0
23.6	6	23.6	6	23.6	9	23.6	4	23.6	7	23.6	5	23.6	2	23.6	2	23.6	0	23.6	0	23.6	4	23.6	2	23.6	0
23.6167	6	23.6167	6	23.6167	9	23.6167	4	23.6167	7	23.6167	5	23.6167	2	23.6167	2	23.6167	0	23.6167	0	23.6167	4	23.6167	2	23.6167	0
23.6333	6	23.6333	6	23.6333	9	23.6333	4	23.6333	7	23.6333	5	23.6333	2	23.6333	2	23.6333	0	23.6333	0	23.6333	4	23.6333	2	23.6333	0
23.65	6	23.65	6	23.65	9	23.65	4	23.65	7	23.65	5	23.65	2	23.65	2	23.65	0	23.65	0	23.65	4	23.65	2	23.65	0
23.6667	6	23.6667	6	23.6667	9	23.6667	4	23.6667	7	23.6667	5	23.6667	2	23.6667	2	23.6667	0	23.6667	0	23.6667	4	23.6667	2	23.6667	0
23.6833	6	23.6833	6	23.6833	9	23.6833	4	23.6833	7	23.6833	5	23.6833	2	23.6833	2	23.6833	0	23.6833	0	23.6833	4	23.6833	2	23.6833	0
23.7	6	23.7	6	23.7	9	23.7	4	23.7	7	23.7	5	23.7	2	23.7	2	23.7	0	23.7	0	23.7	4	23.7	2	23.7	0
23.7167	6	23.7167	6	23.7167	9	23.7167	4	23.7167	7	23.7167	5	23.7167	2	23.7167	2	23.7167	0	23.7167	0	23.7167	4	23.7167	2	23.7167	0
23.7333	6	23.7333	6	23.7333	9	23.7333	4	23.7333	7	23.7333	5	23.7333	2	23.7333	2	23.7333	0	23.7333	0	23.7333	4	23.7333	2	23.7333	0
23.75	6	23.75	6	23.75	9	23.75	4	23.75	7	23.75	5	23.75	2	23.75	2	23.75	0	23.75	0	23.75	4	23.75	2	23.75	0
23.7667	6	23.7667	6	23.7667	9	23.7667	4	23.7667	7	23.7667	5	23.7667	2	23.7667	2	23.7667	0	23.7667	0	23.7667	4	23.7667	2	23.7667	0
23.7833	6	23.7833	6	23.7833	9	23.7833	4	23.7833	7	23.7833	5	23.7833	2	23.7833	2	23.7833	0	23.7833	0	23.7833	4	23.7833	2	23.7833	0
23.8	6	23.8	6	23.8	9	23.8	4	23.8	7	23.8	5	23.8	2	23.8	2	23.8	0	23.8	0	23.8	4	23.8	2	23.8	0
23.8167	6	23.8167	6	23.8167	9	23.8167	4	23.8167	7	23.8167	5	23.8167	2	23.8167	2	23.8167	0	23.8167	0	23.8167	4	23.8167	2	23.8167	0
23.8333	6	23.8333	6	23.8333	9	23.8333	4	23.8333	7	23.8333	5	23.8333	2	23.8333	2	23.8333	0	23.8333	0	23.8333	4	23.8333	2	23.8333	0
23.85	6	23.85	6	23.85	9	23.85	4	23.85	7	23.85	5	23.85	2	23.85	2	23.85	0	23.85	0	23.85	4	23.85	2	23.85	0
23.8667	6	23.8667	6	23.8667	9	23.8667	4	23.8667	7	23.8667	5	23.8667	2	23.8667	2	23.8667	0	23.8667	0	23.8667	4	23.8667	2	23.8667	0
23.8833	6	23.8833	6	23.8833	9	23.8833	4	23.8833	7	23.8833	5	23.8833	2	23.8833	2	23.8833	0	23.8833	0	23.8833	4	23.8833	2	23.8833	0
23.9	6	23.9	6	23.9	9	23.9	4	23.9	7	23.9	5	23.9	2	23.9	2	23.9	0	23.9	0	23.9	4	23.9	2	23.9	0
23.9167	6	23.9167	6	23.9167	9	23.9167	4	23.9167	7	23.9167	5	23.9167	2	23.9167	2	23.9167	0	23.9167	0	23.9167	4	23.9167	2	23.9167	0
23.9333	6	23.9333	6	23.9333	9	23.9333	4	23.9333	7	23.9333	5	23.9333	2	23.9333	2	23.9333	0	23.9333	0	23.9333	4	23.9333	2	23.9333	0
23.95	6	23.95	6	23.95	9	23.95	4	23.95	7	23.95	5	23.95	2	23.95	2	23.95	0	23.95	0	23.95	4	23.95	2	23.95	0
23.9667	6	23.9667	6	23.9667	9	23.9667	4	23.9667	7	23.9667	5	23.9667	2	23.9667	2	23.9667	0	23.9667	0	23.9667	4	23.9667	2	23.9667	0
23.9833	6	23.9833	6	23.9833	9	23.9833	4	23.9833	7	23.9833	5	23.9833	2	23.9833	2	23.9833	0	23.9833	0	23.9833	4	23.9833	2	23.9833	0
24	6	24	6	24	9	24	4	24	7	24	5	24	2	24	2	24	0	24	0	24	4	24	2	24	0
24.0167	6	24.0167	6	24.0167	9	24.0167	4	24.0167	7	24.0167	5	24.0167	2	24.0167	2	24.0167	0	24.0167	0	24.0167	4	24.0167	2	24.0167	0
24.0333	6	24.0333	6	24.0333	9	24.0333	4	24.0333	7	24.0333	5	24.0333	2	24.0333	2	24.0333	0	24.0333	0	24.0333	4	24.0333	2	24.0333	0
24.05	6	24.05	6	24.05	9	24.05	4	24.05	7	24.05	5	24.05	2	24.05	2	24.05	0	24.05	0	24.05	4	24.05	2	24.05	0
24.0667	6	24.0667	6	24.0667	9	24.0667	4	24.0667	7	24.0667	5	24.0667	2	24.0667	2	24.0667	0	24.0667	0	24.0667	4	24.0667	2	24.0667	0
24.0833	6	24.0833	6	24.0833	9	24.0833	4	24.0833	7	24.0833	5	24.0833	2	24.0833	2	24.0833	0	24.0833	0	24.0833	4	24.0833	2	24.0833	0
24.1	6	24.1	6	24.1	9	24.1	4	24.1	7	24.1	5	24.1	2	24.1	2	24.1	0	24.1	0	24.1	4	24.1	2	24.1	0
24.1167	6	24.1167	6	24.1167	9	24.1167	4	24.1167	7	24.1167	5	24.1167	2	24.1167	2	24.1167	0	24.1167	0	24.1167	4	24.1167	2	24.1167	0
24.1333	6	24.1333	6	24.1333	9	24.1333	4	24.1333	7	24.1333	5	24.1333	2	24.1333	2	24.1333	0	24.1333	0	24.1333	4	24.1333	2	24.1333	0
24.15	6	24.15	6	24.15	9	24.15	4	24.15	7	24.15	5	24.15	2	24.15	2	24.15	0	24.15	0	24.15	4	24.15	2	24.15	0
24.1667	6	24.1667	6	24.1667	9	24.1667	4	24.1667	7	24.1667	5	24.1667	2	24.1667	2	24.1667	0	24.1667	0	24.1667	4	24.1667	2	24.1667	0
24.1833	6	24.1833	6	24.1833	9	24.1833	4	24.1833	7	24.1833	5	24.1833	2	24.1833	2	24.1833	0	24.1833	0	24.1833	4	24.1833	2	24.1833	0
24.2	6	24.2	6	24.2	9	24.2	4	24.2	7	24.2	5	24.2	2	24.2	2	24.2	0	24.2	0	24.2	4	24.2	2	24.2	0
24.2167	6	24.2167	6	24.2167	9	24.2167	4	24.2167	7	24.2167	5	24.2167	2	24.2167	2	24.2167	0	24.2167	0	24.2167	4	24.2167	2	24.2167	0
24.2333	6	24.2333	6	24.2333	9	24.2333	4	24.2333	7	24.2333	5	24.2333	2	24.2333	2	24.2333	0	24.2333	0	24.2333	4	24.2333	2	24.2333	0
24.25	6	24.25	6	24.25	9	24.25	4	24.25	7	24.25	5	24.25	2	24.25	2	24.25	0	24.25	0	24.25	4	24.25	2	24.25	0
24.2667	6	24.2667	6	24.2667	9	24.2667	4	24.2667	7	24.2667	5	24.2667	2	24.2667	2	24.2667	0	24.2667	0	24.2667	4	24.2667	2	24.2667	0
24.2833	6	24.2833	6	24.2833	9	24.2833	4	24.2833	7	24.2833	5	24.2833	2	24.2833	2	24.2833	0	24.2833	0	24.2833	4	24.2833	2	24.2833	0
24.3	6	24.3	6	24.3	9	24.3	4	24.3	7	24.3	5	24.3	2	24.3	2	24.3	0	24.3	0	24.3	4	24.3	2	24.3	0
24.3167	6	24.3167	6	24.3167	9	24.3167	4	24.3167	7	24.3167	5	24.3167	2	24.3167	2	24.3167	0	24.3167	0	24.3167	4	24.3167	2	24.3167	0
24.3333	6	24.3333	6	24.3333	9	24.3333	4	24.3333	7	24.3333	5	24.3333	2	24.3333	2	24.3333	0	24.3333	0	24.3333	4	24.3333	2	24.3333	0
24.35	6	24.35	6	24.35	9	24.35	4	24.35	7	24.35	5	24.35	2	24.35	2	24.35	0	24.35	0	24.35	4	24.35	2	24.35	0
24.3667	6	24.3667	6	24.3667	9	24.3667	4	24.3667	7	24.3667	5	24.3667	2	24.3667	2	24.3667	0	24.3667	0	24.3667	4	24.3667	2	24.3667	0
24.3833	6	24.3833	6	24.3833	9	24.3833	4	24.3833	7	24.3833	5	24.3833	2	24.3833	2	24.3833	0	24.3833	0	24.3833	4	24.3833	2	24.3833	0
24.4	6	24.4	6	24.4	9	24.4	4	24.4	7	24.4	5	24.4	2	24.4	2	24.4	0	24.4	0	24.4	4	24.4	2	24.4	0
24.4167	6	24.4167	6	24.4167	9	24.4167	4	24.4167	7	24.4167	5	24.4167	2	24.4167	2	24.4167	0	24.4167	0	24.4167	4	24.4167	2	24.4167	0
24.4333	6	24.4333	6	24.4333	9	24.4333	4	24.4333	7	24.4333	5	24.4333	2	24.4333	2	24.4333	0	24.4333	0	24.4333	4	24.4333	2	24.4333	0
24.45	6	24.45	6	24.45	9	24.45	4	24.45	7	24.45	5	24.45	2	24.45	2	24.45	0	24.45	0	24.45	4	24.45	2	24.45	0
24.4667	6	24.4667	6	24.4667	9	24.4667	4	24.4667	7	24.4667	5	24.4667	2	24.4667	2	24.4667	0	24.4667	0	24.4667	4	24.4667	2	24.4667	0
24.4833	6	24.4833	6	24.4833	9	24.4833	4	24.4833	7	24.4833	5	24.4833	2	24.4833	2	24.4833	0	24.4833	0	24.4833	4	24.4833	2	24.4833	0
24.5	6	24.5	6	24.5	9	24.5	4	24.5	7	24.5	5	24.5	2	24.5	2	24.5	0	24.5	0	24.5	4	24.5	2	24.5	0
24.5167	6	24.5167	6	24.5167	9	24.5167	4	24.5167	7	24.5167	5	24.5167	2	24.5167	2	24.5167	0	24.5167	0	24.5167	4	24.5167	2	24.5167	0
24.5333	6	24.5333	6	24.5333	9	24.5333	4	24.5333	7	24.5333	5	24.5333	2	24.5333	2	24.5333	0	24.5333	0	24.5333	4	24.5333	2	24.5333	0
24.55	6	24.55	6	24.55	9	24.55	4	24.55	7	24.55	5	24.55	2	24.55	2	24.55	0	24.55	0	24.55	4	24.55	2	24.55	0
24.5667	6	24.5667	6	24.5667	9	24.5667	4	24.5667	7	24.5667	5	24.5667	2	24.5667	2	24.5667	0	24.5667	0	24.5667	4	24.5667	2	24.5667	0
24.5833	6	24.5833	6	24.5833	9	24.5833	4	24.5833	7	24.5833	5	24.5833	2	24.5833	2	24.5833	0	24.5833	0	24.5833	4	24.5833	2	24.5833	0
24.6	6	24.6	6	24.6	9	24.6	4	24.6	7	24.6	5	24.6	2	24.6	2	24.6	0	24.6	0	24.6	4	24.6	2	24.6	0
24.6167	6	24.6167	6	24.6167	9	24.6167	4	24.6167	7	24.6167	5	24.6167	2	24.6167	2	24.6167	0	24.6167	0	24.6167	4	24.6167	2	24.6167	0
24.6333	6	24.6333	6	24.6333	9	24.6333	4	24.6333	7	24.6333	5	24.6333	2	24.6333	2	24.6333	0	24.6333	0	24.6333	4	24.6333	2	24.6333	0
24.65	6	24.65	6	24.65	9	24.65	4	24.65	7	24.65	5	24.65	2	24.65	2	24.65	0	24.65	0	24.65	4	24.65	2	24.65	0
24.6667	6	24.6667	6	24.6667	9	24.6667	4	24.6667	7	24.6667	5	24.6667	2	24.6667	2	24.6667	0	24.6667	0	24.6667	4	24.6667	2	24.6667	0
24.6833	6	24.6833	6	24.6833	9	24.6833	4	24.6833	7	24.6833	5	24.6833	2	24.6833	2	24.6833	0	24.6833	0	24.6833	4	24.6833	2	24.6833	0
24.7	6	24.7	6	24.7	9	24.7	4	24.7	7	24.7	5	24.7	2	24.7	2	24.7	0	24.7	0	24.7	4	24.7	2	24.7	0
24.7167	6	24.7167	6	24.7167	9	24.7167	4	24.7167	7	24.7167	5	24.7167	2	24.7167	2	24.7167	0	24.7167	0	24.7167	4	24.7167	2	24.7167	0
24.7333	6	24.7333	6	24.7333	9	24.7333	4	24.7333	7	24.7333	5	24.7333	2	24.7333	2	24.7333	0	24.7333	0	24.7333	4	24.7333	2	24.7333	0
24.75	6	24.75	6	24.75	9	24.75	4	24.75	7	24.75	5	24.75	2	24.75	2	24.75	0	24.75	0	24.75	4	24.75	2	24.75	0
24.7667	6	24.7667	6	24.7667	9	24.7667	4	24.7667	7	24.7667	5	24.7667	2	24.7667	2	24.7667	0	24.7667	0	24.7667	4	24.7667	2	24.7667	0
24.7833	6	24.7833	6	24.7833	9	24.7833	4	24.7833	7	24.7833	5	24.7833	2	24.7833	2	24.7833	0	24.7833	0	24.7833	4	24.7833	2	24.7833	0
24.8	6	24.8	6	24.8	9	24.8	4	24.8	7	24.8	5	24.8	2	24.8	2	24.8	0	24.8	0	24.8	4	24.8	2	24.8	0
24.8167	6	24.8167	6	24.8167	9	24.8167	4	24.8167	7	24.8167	5	24.8167	2	24.8167	2	24.8167	0	24.8167	0	24.8167	4	24.8167	2	24.8167	0
24.8333	6	24.8333	6	24.8333	9	24.8333	4	24.8333	7	24.8333	5	24.8333	2	24.8333	2	24.8333	0	24.8333	0	24.8333	4	24.8333	2	24.8333	0
24.85	6	24.85	6	24.85	9	24.85	4	24.85	7	24.85	5	24.85	2	24.85	2	24.85	0	24.85	0	24.85	4	24.85	2	24.85	0
24.8667	6	24.8667	6	24.8667	9	24.8667	4	24.8667	7	24.8667	5	24.8667	2	24.8667	2	24.8667	0	24.8667	0	24.8667	4	24.8667	2	24.8667	0
24.8833	6	24.8833	6	24.8833	9	24.8833	4	24.8833	7	24.8833	5	24.8833	2	24.8833	2	24.8833	0	24.8833	0	24.8833	4	24.8833	2	24.8833	0
24.9	6	24.9	6	24.9	9	24.9	4	24.9	7	24.9	5	24.9	2	24.9	2	24.9	0	24.9	0	24.9	4	24.9	2	24.9	0
24.9167	6	24.9167	6	24.9167	9	24.9167	4	24.9167	7	24.9167	5	24.9167	2	24.9167	2	24.9167	0	24.9167	0	24.9167	4	24.9167	2	24.9167	0
24.9333	6	24.9333	6	24.9333	9	24.9333	4	24.9333	7	24.9333	5	24.9333	2	24.9333	2	24.9333	0	24.9333	0	24.9333	4	24.9333	2	24.9333	0
24.95	6	24.95	6	24.95	9	24.95	4	24.95	7	24.95	5	24.95	2	24.95	2	24.95	0	24.95	0	24.95	4	24.95	2	24.95	0
24.9667	6	24.9667	6	24.9667	9	24.9667	4	24.9667	7	24.9667	5	24.9667	2	24.9667	2	24.9667	0	24.9667	0	24.9667	4	24.9667	2	24.9667	0
24.9833	6	24.9833	6	24.9833	9	24.9833	4	24.9833	7	24.9833	5	24.9833	2	24.9833	2	24.9833	0	24.9833	0	24.9833	4	24.9833	2	24.9833	0
25	6	25	6	25	9	25	4	25	7	25	5	25	2	25	2	25	0	25	0	25	4	25	2	25	0
25.0167	6	25.0167	6	25.0167	9	25.0167	4	25.0167	7	25.0167	5	25.0167	2	25.0167	2	25.0167	0	25.0167	0	25.0167	4	25.0167	2	25.0167	0
25.0333	6	25.0333	6	25.0333	9	25.0333	4	25.0333	7	25.0333	5	25.0333	2	25.0333	2	25.0333	0	25.0333	0	25.0333	4	25.0333	2	25.0333	0
25.05	6	25.05	6	25.05	9	25.05	4	25.05	7	25.05	5	25.05	2	25.05	2	25.05	0	25.05	0	25.05	4	25.05	2	25.05	0
25.0667	6	25.0667	6	25.0667	9	25.0667	4	25.0667	7	25.0667	5	25.0667	2	25.0667	2	25.0667	0	25.0667	0	25.0667	4	25.0667	2	25.0667	0
25.0833	6	25.0833	6	25.0833	9	25.0833	4	25.0833	7	25.0833	5	25.0833	2	25.0833	2	25.0833	0	25.0833	0	25.0833	4	25.0833	2	25.0833	0
25.1	6	25.1	6	25.1	9	25.1	4	25.1	7	25.1	5	25.1	2	25.1	2	25.1	0	25.1	0	25.1	4	25.1	2	25.1	0
25.1167	6	25.1167	6	25.1167	9	25.1167	4	25.1167	7	25.1167	5	25.1167	2	25.1167	2	25.1167	0	25.1167	0	25.1167	4	25.1167	2	25.1167	0
25.1333	6	25.1333	6	25.1333	9	25.1333	4	25.1333	7	25.1333	5	25.1333	2	25.1333	2	25.1333	0	25.1333	0	25.1333	4	25.1333	2	25.1333	0
25.15	6	25.15	6	25.15	9	25.15	4	25.15	7	25.15	5	25.15	2	25.15	2	25.15	0	25.15	0	25.15	4	25.15	2	25.15	0
25.1667	6	25.1667	6	25.1667	9	25.1667	4	25.1667	7	25.1667	5	25.1667	2	25.1667	2	25.1667	0	25.1667	0	25.1667	4	25.1667	2	25.1667	0
25.1833	6	25.1833	6	25.1833	9	25.1833	4	25.1833	7	25.1833	5	25.1833	2	25.1833	2	25.1833	0	25.1833	0	25.1833	4	25.1833	2	25.1833	0
25.2	6	25.2	6	25.2	9	25.2	4	25.2	7	25.2	5	25.2	2	25.2	2	25.2	0	25.2	0	25.2	4	25.2	2	25.2	0
25.2167	6	25.2167	6	25.2167	9	25.2167	4	25.2167	7	25.2167	5	25.2167	2	25.2167	2	25.2167	0	25.2167	0	25.2167	4	25.2167	2	25.2167	0
25.2333	6	25.2333	6	25.2333	9	25.2333	4	25.2333	7	25.2333	5	25.2333	2	25.2333	2	25.2333	0	25.2333	0	25.2333	4	25.2333	2	25.2333	0
25.25	6	25.25	6	25.25	9	25.25	4	25.25	7	25.25	5	25.25	2	25.25	2	25.25	0	25.25	0	25.25	4	25.25	2	25.25	0
25.2667	6	25.2667	6	25.2667	9	25.2667	4	25.2667	7	25.2667	5	25.2667	2	25.2667	2	25.2667	0	25.2667	0	25.2667	4	25.2667	2	25.2667	0
25.2833	6	25.2833	6	25.2833	9	25.2833	4	25.2833	7	25.2833	5	25.2833	2	25.2833	2	25.2833	0	25.2833	0	25.2833	4	25.2833	2	25.2833	0
25.3	6	25.3	6	25.3	9	25.3	4	25.3	7	25.3	5	25.3	2	25.3	2	25.3	0	25.3	0	25.3	4	25.3	2	25.3	0
25.3167	6	25.3167	6	25.3167	9	25.3167	4	25.3167	7	25.3167	5	25.3167	2	25.3167	2	25.3167	0	25.3167	0	25.3167	4	25.3167	2	25.3167	0
25.3333	6	25.3333	6	25.3333	9	25.3333	4	25.3333	7	25.3333	5	25.3333	2	25.3333	2	25.3333	0	25.3333	0	25.3333	4	25.3333	2	25.3333	0
25.35	6	25.35	6	25.35	9	25.35	4	25.35	7	25.35	5	25.35	2	25.35	2	25.35	0	25.35	0	25.35	4	25.35	2	25.35	0
25.3667	6	25.3667	6	25.3667	9	25.3667	4	25.3667	7	25.3667	5	25.3667	2	25.3667	2	25.3667	0	25.3667	0	25.3667	4	25.3667	2	25.3667	0
25.3833	6	25.3833	6	25.3833	9	25.3833	4	25.3833	7	25.3833	5	25.3833	2	25.3833	2	25.3833	0	25.3833	0	25.3833	4	25.3833	2	25.3833	0
25.4	6	25.4	6	25.4	9	25.4	4	25.4	7	25.4	5	25.4	2	25.4	2	25.4	0	25.4	0	25.4	4	25.4	2	25.4	0
25.4167	6	25.4167	6	25.4167	9	25.4167	4	25.4167	7	25.4167	5	25.4167	2	25.4167	2	25.4167	0	25.4167	0	25.4167	4	25.4167	2	25.4167	0
25.4333	6	25.4333	6	25.4333	9	25.4333	4	25.4333	7	25.4333	5	25.4333	2	25.4333	2	25.4333	0	25.4333	0	25.4333	4	25.4333	2	25.4333	0
25.45	6	25.45	6	25.45	9	25.45	4	25.45	7	25.45	5	25.45	2	25.45	2	25.45	0	25.45	0	25.45	4	25.45	2	25.45	0
25.4667	6	25.4667	6	25.4667	9	25.4667	4	25.4667	7	25.4667	5	25.4667	2	25.4667	2	25.4667	0	25.4667	0	25.4667	4	25.4667	2	25.4667	0
25.4833	6	25.4833	6	25.4833	9	25.4833	4	25.4833	7	25.4833	5	25.4833	2	25.4833	2	25.4833	0	25.4833	0	25.4833	4	25.4833	2	25.4833	0
25.5	6	25.5	6	25.5	9	25.5	4	25.5	7	25.5	5	25.5	2	25.5	2	25.5	0	25.5	0	25.5	4	25.5	2	25.5	0
25.5167	6	25.5167	6	25.5167	9	25.5167	4	25.5167	7	25.5167	5	25.5167	2	25.5167	2	25.5167	0	25.5167	0	25.5167	4	25.5167	2	25.5167	0
25.5333	6	25.5333	6	25.5333	9	25.5333	4	25.5333	7	25.5333	5	25.5333	2	25.5333	2	25.5333	0	25.5333	0	25.5333	4	25.5333	2	25.5333	0
25.55	6	25.55	6	25.55	9	25.55	4	25.55	7	25.55	5	25.55	2	25.55	2	25.55	0	25.55	0	25.55	4	25.55	2	25.55	0
25.5667	6	25.5667	6	25.5667	9	25.5667	4	25.5667	7	25.5667	5	25.5667	2	25.5667	2	25.5667	0	25.5667	0	25.5667	4	25.5667	2	25.5667	0
25.5833	7	25.5833	6	25.5833	9	25.5833	4	25.5833	7	25.5833	5	25.5833	2	25.5833	2	25.5833	0	25.5833	0	25.5833	4	25.5833	2	25.5833	0
25.6	7	25.6	6	25.6	9	25.6	4	25.6	7	25.6	5	25.6	2	25.6	2	25.6	0	25.6	0	25.6	4	25.6	2	25.6	0
25.6167	7	25.6167	6	25.6167	9	25.6167	4	25.6167	7	25.6167	5	25.6167	2	25.6167	2	25.6167	0	25.6167	0	25.6167	4	25.6167	2	25.6167	0
25.6333	7	25.6333	6	25.6333	9	25.6333	4	25.6333	7	25.6333	5	25.6333	2	25.6333	2	25.6333	0	25.6333	0	25.6333	4	25.6333	2	25.6333	0
25.65	7	25.65	6	25.65	9	25.65	4	25.65	7	25.65	5	25.65	2	25.65	2	25.65	0	25.65	0	25.65	4	25.65	2	25.65	0
25.6667	7	25.6667	6	25.6667	9	25.6667	4	25.6667	7	25.6667	5	25.6667	2	25.6667	2	25.6667	0	25.6667	0	25.6667	4	25.6667	2	25.6667	0
25.6833	7	25.6833	6	25.6833	9	25.6833	4	25.6833	7	25.6833	5	25.6833	2	25.6833	2	25.6833	0	25.6833	0	25.6833	4	25.6833	2	25.6833	0
25.7	7	25.7	6	25.7	9	25.7	4	25.7	7	25.7	5	25.7	2	25.7	2	25.7	0	25.7	0	25.7	4	25.7	2	25.7	0
25.7167	7	25.7167	6	25.7167	9	25.7167	4	25.7167	7	25.7167	5	25.7167	2	25.7167	2	25.7167	0	25.7167	0	25.7167	4	25.7167	2	25.7167	0
25.7333	7	25.7333	6	25.7333	9	25.7333	4	25.7333	7	25.7333	5	25.7333	2	25.7333	2	25.7333	0	25.7333	0	25.7333	4	25.7333	2	25.7333	0
25.75	7	25.75	6	25.75	9	25.75	4	25.75	7	25.75	5	25.75	2	25.75	2	25.75	0	25.75	0	25.75	4	25.75	2	25.75	0
25.7667	7	25.7667	6	25.7667	9	25.7667	4	25.7667	7	25.7667	5	25.7667	2	25.7667	2	25.7667	0	25.7667	0	25.7667	4	25.7667	2	25.7667	0
25.7833	7	25.7833	6	25.7833	9	25.7833	4	25.7833	7	25.7833	5	25.7833	2	25.7833	2	25.7833	0	25.7833	0	25.7833	4	25.7833	2	25.7833	0
25.8	7	25.8	6	25.8	9	25.8	4	25.8	7	25.8	5	25.8	2	25.8	2	25.8	0	25.8	0	25.8	4	25.8	2	25.8	0
25.8167	7	25.8167	6	25.8167	9	25.8167	4	25.8167	7	25.8167	5	25.8167	2	25.8167	2	25.8167	0	25.8167	0	25.8167	4	25.8167	2	25.8167	0
25.8333	7	25.8333	6	25.8333	9	25.8333	4	25.8333	7	25.8333	5	25.8333	2	25.8333	2	25.8333	0	25.8333	0	25.8333	4	25.8333	2	25.8333	0
25.85	7	25.85	6	25.85	9	25.85	4	25.85	7	25.85	5	25.85	2	25.85	2	25.85	0	25.85	0	25.85	4	25.85	2	25.85	0
25.8667	7	25.8667	6	25.8667	9	25.8667	4	25.8667	7	25.8667	5	25.8667	2	25.8667	2	25.8667	0	25.8667	0	25.8667	4	25.8667	2	25.8667	0
25.8833	7	25.8833	6	25.8833	9	25.8833	4	25.8833	7	25.8833	5	25.8833	2	25.8833	2	25.8833	0	25.8833	0	25.8833	4	25.8833	2	25.8833	0
25.9	7	25.9	6	25.9	9	25.9	4	25.9	7	25.9	5	25.9	2	25.9	2	25.9	0	25.9	0	25.9	4	25.9	2	25.9	0
25.9167	7	25.9167	6	25.9167	9	25.9167	4	25.9167	7	25.9167	5	25.9167	2	25.9167	2	25.9167	0	25.9167	0	25.9167	4	25.9167	2	25.9167	0
25.9333	7	25.9333	6	25.9333	9	25.9333	4	25.9333	7	25.9333	5	25.9333	2	25.9333	2	25.9333	0	25.9333	0	25.9333	4	25.9333	2	25.9333	0
25.95	7	25.95	6	25.95	9	25.95	4	25.95	7	25.95	5	25.95	2	25.95	2	25.95	0	25.95	0	25.95	4	25.95	2	25.95	0
25.9667	7	25.9667	6	25.9667	9	25.9667	4	25.9667	7	25.9667	5	25.9667	2	25.9667	2	25.9667	0	25.9667	0	25.9667	4	25.9667	2	25.9667	0
25.9833	7	25.9833	6	25.9833	9	25.9833	4	25.9833	7	25.9833	5	25.9833	2	25.9833	2	25.9833	0	25.9833	0	25.9833	4	25.9833	2	25.9833	0
26	7	26	6	26	9	26	4	26	7	26	5	26	2	26	2	26	0	26	0	26	4	26	2	26	0
26.0167	7	26.0167	6	26.0167	9	26.0167	4	26.0167	7	26.0167	5	26.0167	2	26.0167	2	26.0167	0	26.0167	0	26.0167	4	26.0167	2	26.0167	0
26.0333	7	26.0333	6	26.0333	9	26.0333	4	26.0333	7	26.0333	5	26.0333	2	26.0333	2	26.0333	0	26.0333	0	26.0333	4	26.0333	2	26.0333	0
26.05	7	26.05	6	26.05	9	26.05	4	26.05	7	26.05	5	26.05	2	26.05	2	26.05	0	26.05	0	26.05	4	26.05	2	26.05	0
26.0667	7	26.0667	6	26.0667	9	26.0667	4	26.0667	7	26.0667	5	26.0667	2	26.0667	2	26.0667	0	26.0667	0	26.0667	4	26.0667	2	26.0667	0
26.0833	7	26.0833	6	26.0833	9	26.0833	4	26.0833	7	26.0833	5	26.0833	2	26.0833	2	26.0833	0	26.0833	0	26.0833	4	26.0833	2	26.0833	0
26.1	7	26.1	6	26.1	9	26.1	4	26.1	7	26.1	5	26.1	2	26.1	2	26.1	0	26.1	0	26.1	4	26.1	2	26.1	0
26.1167	7	26.1167	6	26.1167	9	26.1167	4	26.1167	7	26.1167	5	26.1167	2	26.1167	2	26.1167	0	26.1167	0	26.1167	4	26.1167	2	26.1167	0
26.1333	7	26.1333	6	26.1333	9	26.1333	4	26.1333	7	26.1333	5	26.1333	2	26.1333	2	26.1333	0	26.1333	0	26.1333	4	26.1333	2	26.1333	0
26.15	7	26.15	6	26.15	9	26.15	4	26.15	7	26.15	5	26.15	2	26.15	2	26.15	0	26.15	0	26.15	4	26.15	2	26.15	0
26.1667	7	26.1667	6	26.1667	9	26.1667	4	26.1667	7	26.1667	5	26.1667	2	26.1667	2	26.1667	0	26.1667	0	26.1667	4	26.1667	2	26.1667	0
26.1833	7	26.1833	6	26.1833	9	26.1833	4	26.1833	7	26.1833	5	26.1833	2	26.1833	2	26.1833	0	26.1833	0	26.1833	4	26.1833	2	26.1833	0
26.2	7	26.2	6	26.2	9	26.2	4	26.2	7	26.2	5	26.2	2	26.2	2	26.2	0	26.2	0	26.2	4	26.2	2	26.2	0
26.2167	7	26.2167	6	26.2167	9	26.2167	4	26.2167	7	26.2167	5	26.2167	2	26.2167	2	26.2167	0	26.2167	0	26.2167	4	26.2167	2	26.2167	0
26.2333	7	26.2333	6	26.2333	9	26.2333	4	26.2333	7	26.2333	5	26.2333	2	26.2333	2	26.2333	0	26.2333	0	26.2333	4	26.2333	2	26.2333	0
26.25	7	26.25	6	26.25	9	26.25	4	26.25	7	26.25	5	26.25	2	26.25	2	26.25	0	26.25	0	26.25	4	26.25	2	26.25	0
26.2667	7	26.2667	6	26.2667	9	26.2667	4	26.2667	7	26.2667	5	26.2667	2	26.2667	2	26.2667	0	26.2667	0	26.2667	4	26.2667	2	26.2667	0
26.2833	7	26.2833	6	26.2833	9	26.2833	4	26.2833	7	26.2833	5	26.2833	2	26.2833	2	26.2833	0	26.2833	0	26.2833	4	26.2833	2	26.2833	0
26.3	7	26.3	6	26.3	9	26.3	4	26.3	7	26.3	5	26.3	2	26.3	2	26.3	0	26.3	0	26.3	4	26.3	2	26.3	0
26.3167	7	26.3167	6	26.3167	9	26.3167	4	26.3167	7	26.3167	5	26.3167	2	26.3167	2	26.3167	0	26.3167	0	26.3167	4	26.3167	2	26.3167	0
26.3333	7	26.3333	6	26.3333	9	26.3333	4	26.3333	7	26.3333	5	26.3333	2	26.3333	2	26.3333	0	26.3333	0	26.3333	4	26.3333	2	26.3333	0
26.35	7	26.35	6	26.35	9	26.35	4	26.35	7	26.35	5	26.35	2	26.35	2	26.35	0	26.35	0	26.35	4	26.35	2	26.35	0
26.3667	7	26.3667	6	26.3667	9	26.3667	4	26.3667	7	26.3667	5	26.3667	2	26.3667	2	26.3667	0	26.3667	0	26.3667	4	26.3667	2	26.3667	0
26.3833	7	26.3833	6	26.3833	9	26.3833	4	26.3833	7	26.3833	5	26.3833	2	26.3833	2	26.3833	0	26.3833	0	26.3833	4	26.3833	2	26.3833	0
26.4	7	26.4	6	26.4	9	26.4	4	26.4	7	26.4	5	26.4	2	26.4	2	26.4	0	26.4	0	26.4	4	26.4	2	26.4	0
26.4167	7	26.4167	6	26.4167	9	26.4167	4	26.4167	7	26.4167	5	26.4167	2	26.4167	2	26.4167	0	26.4167	0	26.4167	4	26.4167	2	26.4167	0
26.4333	7	26.4333	6	26.4333	9	26.4333	4	26.4333	7	26.4333	5	26.4333	2	26.4333	2	26.4333	0	26.4333	0	26.4333	4	26.4333	2	26.4333	0
26.45	7	26.45	6	26.45	9	26.45	4	26.45	7	26.45	5	26.45	2	26.45	2	26.45	0	26.45	0	26.45	4	26.45	2	26.45	0
26.4667	7	26.4667	6	26.4667	9	26.4667	4	26.4667	7	26.4667	5	26.4667	2	26.4667	2	26.4667	0	26.4667	0	26.4667	4	26.4667	2	26.4667	0
26.4833	7	26.4833	6	26.4833	9	26.4833	4	26.4833	7	26.4833	5	26.4833	2	26.4833	2	26.4833	0	26.4833	0	26.4833	4	26.4833	2	26.4833	0
26.5	7	26.5	6	26.5	9	26.5	4	26.5	7	26.5	5	26.5	2	26.5	2	26.5	0	26.5	0	26.5	4	26.5	2	26.5	0
26.5167	7	26.5167	6	26.5167	9	26.5167	4	26.5167	7	26.5167	5	26.5167	2	26.5167	2	26.5167	0	26.5167	0	26.5167	4	26.5167	2	26.5167	0
26.5333	7	26.5333	6	26.5333	9	26.5333	4	26.5333	7	26.5333	5	26.5333	2	26.5333	2	26.5333	0	26.5333	0	26.5333	4	26.5333	2	26.5333	0
26.55	7	26.55	6	26.55	9	26.55	4	26.55	7	26.55	5	26.55	2	26.55	2	26.55	0	26.55	0	26.55	4	26.55	2	26.55	0
26.5667	7	26.5667	6	26.5667	9	26.5667	4	26.5667	7	26.5667	5	26.5667	2	26.5667	2	26.5667	0	26.5667	0	26.5667	4	26.5667	2	26.5667	0
26.5833	7	26.5833	6	26.5833	9	26.5833	4	26.5833	7	26.5833	5	26.5833	2	26.5833	2	26.5833	0	26.5833	0	26.5833	4	26.5833	2	26.5833	0
26.6	7	26.6	6	26.6	9	26.6	4	26.6	7	26.6	5	26.6	2	26.6	2	26.6	0	26.6	0	26.6	4	26.6	2	26.6	0
26.6167	7	26.6167	6	26.6167	9	26.6167	4	26.6167	7	26.6167	5	26.6167	2	26.6167	2	26.6167	0	26.6167	0	26.6167	4	26.6167	2	26.6167	0
26.6333	7	26.6333	6	26.6333	9	26.6333	4	26.6333	7	26.6333	5	26.6333	2	26.6333	2	26.6333	0	26.6333	0	26.6333	4	26.6333	2	26.6333	0
26.65	7	26.65	6	26.65	9	26.65	4	26.65	7	26.65	5	26.65	2	26.65	2	26.65	0	26.65	0	26.65	4	26.65	2	26.65	0
26.6667	7	26.6667	6	26.6667	9	26.6667	4	26.6667	7	26.6667	5	26.6667	2	26.6667	2	26.6667	0	26.6667	0	26.6667	4	26.6667	2	26.6667	0
26.6833	7	26.6833	6	26.6833	9	26.6833	4	26.6833	7	26.6833	5	26.6833	2	26.6833	2	26.6833	0	26.6833	0	26.6833	4	26.6833	2	26.6833	0
26.7	7	26.7	6	26.7	9	26.7	4	26.7	7	26.7	5	26.7	2	26.7	2	26.7	0	26.7	0	26.7	4	26.7	2	26.7	0
26.7167	7	26.7167	6	26.7167	9	26.7167	4	26.7167	7	26.7167	5	26.7167	2	26.7167	2	26.7167	0	26.7167	0	26.7167	4	26.7167	2	26.7167	0
26.7333	7	26.7333	6	26.7333	9	26.7333	4	26.7333	7	26.7333	5	26.7333	2	26.7333	2	26.7333	0	26.7333	0	26.7333	4	26.7333	2	26.7333	0
26.75	7	26.75	6	26.75	9	26.75	4	26.75	7	26.75	5	26.75	2	26.75	2	26.75	0	26.75	0	26.75	4	26.75	2	26.75	0
26.7667	7	26.7667	6	26.7667	9	26.7667	4	26.7667	7	26.7667	5	26.7667	2	26.7667	2	26.7667	0	26.7667	0	26.7667	4	26.7667	2	26.7667	0
26.7833	7	26.7833	6	26.7833	9	26.7833	4	26.7833	7	26.7833	5	26.7833	2	26.7833	2	26.7833	0	26.7833	0	26.7833	4	26.7833	2	26.7833	0
26.8	7	26.8	6	26.8	9	26.8	4	26.8	7	26.8	5	26.8	2	26.8	2	26.8	0	26.8	0	26.8	4	26.8	2	26.8	0
26.8167	7	26.8167	6	26.8167	9	26.8167	4	26.8167	7	26.8167	5	26.8167	2	26.8167	2	26.8167	0	26.8167	0	26.8167	4	26.8167	2	26.8167	0
26.8333	7	26.8333	6	26.8333	9	26.8333	4	26.8333	7	26.8333	5	26.8333	2	26.8333	2	26.8333	0	26.8333	0	26.8333	4	26.8333	2	26.8333	0
26.85	7	26.85	6	26.85	9	26.85	4	26.85	7	26.85	5	26.85	2	26.85	2	26.85	0	26.85	0	26.85	4	26.85	2	26.85	0
26.8667	7	26.8667	6	26.8667	9	26.8667	4	26.8667	7	26.8667	5	26.8667	2	26.8667	2	26.8667	0	26.8667	0	26.8667	4	26.8667	2	26.8667	0
26.8833	7	26.8833	6	26.8833	9	26.8833	4	26.8833	7	26.8833	5	26.8833	2	26.8833	2	26.8833	0	26.8833	0	26.8833	4	26.8833	2	26.8833	0
26.9	7	26.9	6	26.9	9	26.9	4	26.9	7	26.9	5	26.9	2	26.9	2	26.9	0	26.9	0	26.9	4	26.9	2	26.9	0
26.9167	7	26.9167	6	26.9167	9	26.9167	4	26.9167	7	26.9167	5	26.9167	2	26.9167	2	26.9167	0	26.9167	0	26.9167	4	26.9167	2	26.9167	0
26.9333	7	26.9333	6	26.9333	9	26.9333	4	26.9333	7	26.9333	5	26.9333	2	26.9333	2	26.9333	0	26.9333	0	26.9333	4	26.9333	2	26.9333	0
26.95	7	26.95	6	26.95	9	26.95	4	26.95	7	26.95	5	26.95	2	26.95	2	26.95	0	26.95	0	26.95	4	26.95	2	26.95	0
26.9667	7	26.9667	6	26.9667	9	26.9667	4	26.9667	7	26.9667	5	26.9667	2	26.9667	2	26.9667	0	26.9667	0	26.9667	4	26.9667	2	26.9667	0
26.9833	7	26.9833	6	26.9833	9	26.9833	4	26.9833	7	26.9833	5	26.9833	2	26.9833	2	26.9833	0	26.9833	0	26.9833	4	26.9833	2	26.9833	0
27	7	27	6	27	9	27	4	27	7	27	5	27	2	27	2	27	0	27	0	27	4	27	2	27	0
27.0167	7	27.0167	6	27.0167	9	27.0167	4	27.0167	7	27.0167	5	27.0167	2	27.0167	2	27.0167	0	27.0167	0	27.0167	4	27.0167	2	27.0167	0
27.0333	7	27.0333	6	27.0333	9	27.0333	4	27.0333	7	27.0333	5	27.0333	2	27.0333	2	27.0333	0	27.0333	0	27.0333	4	27.0333	2	27.0333	0
27.05	7	27.05	6	27.05	9	27.05	4	27.05	7	27.05	5	27.05	2	27.05	2	27.05	0	27.05	0	27.05	4	27.05	2	27.05	0
27.0667	7	27.0667	6	27.0667	9	27.0667	4	27.0667	7	27.0667	5	27.0667	2	27.0667	2	27.0667	0	27.0667	0	27.0667	4	27.0667	2	27.0667	0
27.0833	7	27.0833	6	27.0833	9	27.0833	4	27.0833	7	27.0833	5	27.0833	2	27.0833	2	27.0833	0	27.0833	0	27.0833	4	27.0833	2	27.0833	0
27.1	7	27.1	6	27.1	9	27.1	4	27.1	7	27.1	5	27.1	2	27.1	2	27.1	0	27.1	0	27.1	4	27.1	2	27.1	0
27.1167	7	27.1167	6	27.1167	9	27.1167	4	27.1167	7	27.1167	5	27.1167	2	27.1167	2	27.1167	0	27.1167	0	27.1167	4	27.1167	2	27.1167	0
27.1333	7	27.1333	6	27.1333	9	27.1333	4	27.1333	7	27.1333	5	27.1333	2	27.1333	2	27.1333	0	27.1333	0	27.1333	4	27.1333	2	27.1333	0
27.15	7	27.15	6	27.15	9	27.15	4	27.15	7	27.15	5	27.15	2	27.15	2	27.15	0	27.15	0	27.15	4	27.15	2	27.15	0
27.1667	7	27.1667	6	27.1667	9	27.1667	4	27.1667	7	27.1667	5	27.1667	2	27.1667	2	27.1667	0	27.1667	0	27.1667	4	27.1667	2	27.1667	0
27.1833	7	27.1833	6	27.1833	9	27.1833	4	27.1833	7	27.1833	5	27.1833	2	27.1833	2	27.1833	0	27.1833	0	27.1833	4	27.1833	2	27.1833	0
27.2	7	27.2	6	27.2	9	27.2	4	27.2	7	27.2	5	27.2	2	27.2	2	27.2	0	27.2	0	27.2	4	27.2	2	27.2	0
27.2167	7	27.2167	6	27.2167	9	27.2167	4	27.2167	7	27.2167	5	27.2167	2	27.2167	2	27.2167	0	27.2167	0	27.2167	4	27.2167	2	27.2167	0
27.2333	7	27.2333	6	27.2333	9	27.2333	4	27.2333	7	27.2333	5	27.2333	2	27.2333	2	27.2333	0	27.2333	0	27.2333	4	27.2333	2	27.2333	0
27.25	7	27.25	6	27.25	9	27.25	4	27.25	7	27.25	5	27.25	2	27.25	2	27.25	0	27.25	0	27.25	4	27.25	2	27.25	0
27.2667	7	27.2667	6	27.2667	9	27.2667	4	27.2667	7	27.2667	5	27.2667	2	27.2667	2	27.2667	0	27.2667	0	27.2667	4	27.2667	2	27.2667	0
27.2833	7	27.2833	6	27.2833	9	27.2833	4	27.2833	7	27.2833	5	27.2833	2	27.2833	2	27.2833	0	27.2833	0	27.2833	4	27.2833	2	27.2833	0
27.3	7	27.3	6	27.3	9	27.3	4	27.3	7	27.3	5	27.3	2	27.3	2	27.3	0	27.3	0	27.3	4	27.3	2	27.3	0
27.3167	7	27.3167	6	27.3167	9	27.3167	4	27.3167	7	27.3167	5	27.3167	2	27.3167	2	27.3167	0	27.3167	0	27.3167	4	27.3167	2	27.3167	0
27.3333	7	27.3333	6	27.3333	9	27.3333	4	27.3333	7	27.3333	5	27.3333	2	27.3333	2	27.3333	0	27.3333	0	27.3333	4	27.3333	2	27.3333	0
27.35	7	27.35	6	27.35	9	27.35	4	27.35	7	27.35	5	27.35	2	27.35	2	27.35	0	27.35	0	27.35	4	27.35	2	27.35	0
27.3667	7	27.3667	6	27.3667	9	27.3667	4	27.3667	7	27.3667	5	27.3667	2	27.3667	2	27.3667	0	27.3667	0	27.3667	4	27.3667	2	27.3667	0
27.3833	7	27.3833	6	27.3833	9	27.3833	4	27.3833	7	27.3833	5	27.3833	2	27.3833	2	27.3833	0	27.3833	0	27.3833	4	27.3833	2	27.3833	0
27.4	7	27.4	6	27.4	9	27.4	4	27.4	7	27.4	5	27.4	2	27.4	2	27.4	0	27.4	0	27.4	4	27.4	2	27.4	0
27.4167	7	27.4167	6	27.4167	9	27.4167	4	27.4167	7	27.4167	5	27.4167	2	27.4167	2	27.4167	0	27.4167	0	27.4167	4	27.4167	2	27.4167	0
27.4333	7	27.4333	6	27.4333	9	27.4333	4	27.4333	7	27.4333	5	27.4333	2	27.4333	2	27.4333	0	27.4333	0	27.4333	4	27.4333	2	27.4333	0
27.45	7	27.45	6	27.45	9	27.45	4	27.45	7	27.45	5	27.45	2	27.45	2	27.45	0	27.45	0	27.45	4	27.45	2	27.45	0
27.4667	7	27.4667	6	27.4667	9	27.4667	4	27.4667	7	27.4667	5	27.4667	2	27.4667	2	27.4667	0	27.4667	0	27.4667	4	27.4667	2	27.4667	0
27.4833	7	27.4833	6	27.4833	9	27.4833	4	27.4833	7	27.4833	5	27.4833	2	27.4833	2	27.4833	0	27.4833	0	27.4833	4	27.4833	2	27.4833	0
27.5	7	27.5	6	27.5	9	27.5	4	27.5	7	27.5	5	27.5	2	27.5	2	27.5	0	27.5	0	27.5	4	27.5	2	27.5	0
27.5167	7	27.5167	6	27.5167	9	27.5167	4	27.5167	7	27.5167	5	27.5167	2	27.5167	2	27.5167	0	27.5167	0	27.5167	4	27.5167	2	27.5167	0
27.5333	7	27.5333	6	27.5333	9	27.5333	4	27.5333	7	27.5333	5	27.5333	2	27.5333	2	27.5333	0	27.5333	0	27.5333	4	27.5333	2	27.5333	0
27.55	7	27.55	6	27.55	9	27.55	4	27.55	7	27.55	5	27.55	2	27.55	2	27.55	0	27.55	0	27.55	4	27.55	2	27.55	0
27.5667	7	27.5667	6	27.5667	9	27.5667	4	27.5667	7	27.5667	5	27.5667	2	27.5667	2	27.5667	0	27.5667	0	27.5667	4	27.5667	2	27.5667	0
27.5833	7	27.5833	6	27.5833	9	27.5833	4	27.5833	7	27.5833	5	27.5833	2	27.5833	2	27.5833	0	27.5833	0	27.5833	4	27.5833	2	27.5833	0
27.6	7	27.6	6	27.6	9	27.6	4	27.6	7	27.6	5	27.6	2	27.6	2	27.6	0	27.6	0	27.6	4	27.6	2	27.6	0
27.6167	7	27.6167	6	27.6167	9	27.6167	4	27.6167	7	27.6167	5	27.6167	2	27.6167	2	27.6167	0	27.6167	0	27.6167	4	27.6167	2	27.6167	0
27.6333	7	27.6333	6	27.6333	9	27.6333	4	27.6333	7	27.6333	5	27.6333	2	27.6333	2	27.6333	0	27.6333	0	27.6333	4	27.6333	2	27.6333	0
27.65	7	27.65	6	27.65	9	27.65	4	27.65	7	27.65	5	27.65	2	27.65	2	27.65	0	27.65	0	27.65	4	27.65	2	27.65	0
27.6667	7	27.6667	6	27.6667	9	27.6667	4	27.6667	7	27.6667	5	27.6667	2	27.6667	2	27.6667	0	27.6667	0	27.6667	4	27.6667	2	27.6667	0
27.6833	7	27.6833	6	27.6833	9	27.6833	4	27.6833	7	27.6833	5	27.6833	2	27.6833	2	27.6833	0	27.6833	0	27.6833	4	27.6833	2	27.6833	0
27.7	7	27.7	6	27.7	9	27.7	4	27.7	7	27.7	5	27.7	2	27.7	2	27.7	0	27.7	0	27.7	4	27.7	2	27.7	0
27.7167	7	27.7167	6	27.7167	9	27.7167	4	27.7167	7	27.7167	5	27.7167	2	27.7167	2	27.7167	0	27.7167	0	27.7167	4	27.7167	2	27.7167	0
27.7333	7	27.7333	6	27.7333	9	27.7333	4	27.7333	7	27.7333	5	27.7333	2	27.7333	2	27.7333	0	27.7333	0	27.7333	4	27.7333	2	27.7333	0
27.75	7	27.75	6	27.75	9	27.75	4	27.75	7	27.75	5	27.75	2	27.75	2	27.75	0	27.75	0	27.75	4	27.75	2	27.75	0
27.7667	7	27.7667	6	27.7667	9	27.7667	4	27.7667	7	27.7667	5	27.7667	2	27.7667	2	27.7667	0	27.7667	0	27.7667	4	27.7667	2	27.7667	0
27.7833	7	27.7833	6	27.7833	9	27.7833	4	27.7833	7	27.7833	5	27.7833	2	27.7833	2	27.7833	0	27.7833	0	27.7833	4	27.7833	2	27.7833	0
27.8	7	27.8	6	27.8	9	27.8	4	27.8	7	27.8	6	27.8	2	27.8	2	27.8	0	27.8	0	27.8	4	27.8	2	27.8	0
27.8167	7	27.8167	6	27.8167	9	27.8167	4	27.8167	7	27.8167	6	27.8167	2	27.8167	2	27.8167	0	27.8167	0	27.8167	4	27.8167	2	27.8167	0
27.8333	7	27.8333	6	27.8333	9	27.8333	4	27.8333	7	27.8333	6	27.8333	2	27.8333	2	27.8333	0	27.8333	0	27.8333	4	27.8333	2	27.8333	0
27.85	7	27.85	6	27.85	9	27.85	4	27.85	7	27.85	6	27.85	2	27.85	2	27.85	0	27.85	0	27.85	4	27.85	2	27.85	0
27.8667	7	27.8667	6	27.8667	9	27.8667	4	27.8667	7	27.8667	6	27.8667	2	27.8667	2	27.8667	0	27.8667	0	27.8667	4	27.8667	2	27.8667	0
27.8833	7	27.8833	6	27.8833	9	27.8833	4	27.8833	7	27.8833	6	27.8833	2	27.8833	2	27.8833	0	27.8833	0	27.8833	4	27.8833	2	27.8833	0
27.9	7	27.9	6	27.9	9	27.9	4	27.9	7	27.9	6	27.9	2	27.9	2	27.9	0	27.9	0	27.9	4	27.9	2	27.9	0
27.9167	7	27.9167	6	27.9167	9	27.9167	4	27.9167	7	27.9167	6	27.9167	2	27.9167	2	27.9167	0	27.9167	0	27.9167	4	27.9167	2	27.9167	0
27.9333	7	27.9333	6	27.9333	9	27.9333	4	27.9333	7	27.9333	6	27.9333	2	27.9333	2	27.9333	0	27.9333	0	27.9333	4	27.9333	2	27.9333	0
27.95	7	27.95	6	27.95	9	27.95	4	27.95	7	27.95	6	27.95	2	27.95	2	27.95	0	27.95	0	27.95	4	27.95	2	27.95	0
27.9667	7	27.9667	6	27.9667	9	27.9667	4	27.9667	7	27.9667	6	27.9667	2	27.9667	2	27.9667	0	27.9667	0	27.9667	4	27.9667	2	27.9667	0
27.9833	7	27.9833	6	27.9833	9	27.9833	4	27.9833	7	27.9833	6	27.9833	2	27.9833	2	27.9833	0	27.9833	0	27.9833	4	27.9833	2	27.9833	0
28	7	28	6	28	9	28	4	28	7	28	6	28	2	28	2	28	0	28	0	28	4	28	2	28	0
28.0167	7	28.0167	6	28.0167	9	28.0167	4	28.0167	7	28.0167	6	28.0167	2	28.0167	2	28.0167	0	28.0167	0	28.0167	4	28.0167	2	28.0167	0
28.0333	7	28.0333	6	28.0333	9	28.0333	4	28.0333	7	28.0333	6	28.0333	2	28.0333	2	28.0333	0	28.0333	0	28.0333	4	28.0333	2	28.0333	0
28.05	7	28.05	6	28.05	9	28.05	4	28.05	7	28.05	6	28.05	2	28.05	2	28.05	0	28.05	0	28.05	4	28.05	2	28.05	0
28.0667	7	28.0667	6	28.0667	9	28.0667	4	28.0667	7	28.0667	6	28.0667	2	28.0667	2	28.0667	0	28.0667	0	28.0667	4	28.0667	2	28.0667	0
28.0833	7	28.0833	6	28.0833	9	28.0833	4	28.0833	7	28.0833	6	28.0833	2	28.0833	2	28.0833	0	28.0833	0	28.0833	4	28.0833	2	28.0833	0
28.1	7	28.1	6	28.1	9	28.1	4	28.1	7	28.1	6	28.1	2	28.1	2	28.1	0	28.1	0	28.1	4	28.1	2	28.1	0
28.1167	7	28.1167	6	28.1167	9	28.1167	4	28.1167	7	28.1167	6	28.1167	2	28.1167	2	28.1167	0	28.1167	0	28.1167	4	28.1167	2	28.1167	0
28.1333	7	28.1333	6	28.1333	9	28.1333	4	28.1333	7	28.1333	6	28.1333	2	28.1333	2	28.1333	0	28.1333	0	28.1333	4	28.1333	2	28.1333	0
28.15	7	28.15	6	28.15	9	28.15	4	28.15	7	28.15	6	28.15	2	28.15	2	28.15	0	28.15	0	28.15	4	28.15	2	28.15	0
28.1667	7	28.1667	6	28.1667	9	28.1667	4	28.1667	7	28.1667	6	28.1667	2	28.1667	2	28.1667	0	28.1667	0	28.1667	4	28.1667	2	28.1667	0
28.1833	7	28.1833	6	28.1833	9	28.1833	4	28.1833	7	28.1833	6	28.1833	2	28.1833	2	28.1833	0	28.1833	0	28.1833	4	28.1833	2	28.1833	0
28.2	7	28.2	6	28.2	9	28.2	4	28.2	7	28.2	6	28.2	2	28.2	2	28.2	0	28.2	0	28.2	4	28.2	2	28.2	0
28.2167	7	28.2167	6	28.2167	9	28.2167	4	28.2167	7	28.2167	6	28.2167	2	28.2167	2	28.2167	0	28.2167	0	28.2167	4	28.2167	2	28.2167	0
28.2333	7	28.2333	6	28.2333	9	28.2333	4	28.2333	7	28.2333	6	28.2333	2	28.2333	2	28.2333	0	28.2333	0	28.2333	4	28.2333	2	28.2333	0
28.25	7	28.25	6	28.25	9	28.25	4	28.25	7	28.25	6	28.25	2	28.25	2	28.25	0	28.25	0	28.25	4	28.25	2	28.25	0
28.2667	7	28.2667	6	28.2667	9	28.2667	4	28.2667	7	28.2667	6	28.2667	2	28.2667	2	28.2667	0	28.2667	1	28.2667	4	28.2667	2	28.2667	0
28.2833	7	28.2833	6	28.2833	9	28.2833	4	28.2833	7	28.2833	6	28.2833	2	28.2833	2	28.2833	0	28.2833	1	28.2833	4	28.2833	2	28.2833	0
28.3	7	28.3	6	28.3	9	28.3	4	28.3	7	28.3	6	28.3	2	28.3	2	28.3	0	28.3	1	28.3	4	28.3	2	28.3	0
28.3167	7	28.3167	6	28.3167	9	28.3167	4	28.3167	7	28.3167	6	28.3167	2	28.3167	2	28.3167	0	28.3167	1	28.3167	4	28.3167	2	28.3167	0
28.3333	7	28.3333	6	28.3333	9	28.3333	4	28.3333	7	28.3333	6	28.3333	2	28.3333	2	28.3333	0	28.3333	1	28.3333	4	28.3333	2	28.3333	0
28.35	7	28.35	6	28.35	9	28.35	4	28.35	7	28.35	6	28.35	2	28.35	2	28.35	0	28.35	1	28.35	4	28.35	2	28.35	0
28.3667	7	28.3667	6	28.3667	9	28.3667	4	28.3667	7	28.3667	6	28.3667	2	28.3667	2	28.3667	0	28.3667	1	28.3667	4	28.3667	2	28.3667	0
28.3833	7	28.3833	6	28.3833	9	28.3833	4	28.3833	7	28.3833	6	28.3833	2	28.3833	2	28.3833	0	28.3833	1	28.3833	4	28.3833	2	28.3833	0
28.4	7	28.4	6	28.4	9	28.4	4	28.4	7	28.4	6	28.4	2	28.4	2	28.4	0	28.4	1	28.4	4	28.4	2	28.4	0
28.4167	7	28.4167	6	28.4167	9	28.4167	4	28.4167	7	28.4167	6	28.4167	2	28.4167	2	28.4167	0	28.4167	1	28.4167	4	28.4167	2	28.4167	0
28.4333	7	28.4333	6	28.4333	9	28.4333	4	28.4333	7	28.4333	6	28.4333	2	28.4333	2	28.4333	0	28.4333	1	28.4333	4	28.4333	2	28.4333	0
28.45	7	28.45	6	28.45	9	28.45	4	28.45	7	28.45	6	28.45	2	28.45	2	28.45	0	28.45	1	28.45	4	28.45	2	28.45	0
28.4667	7	28.4667	6	28.4667	9	28.4667	4	28.4667	7	28.4667	6	28.4667	2	28.4667	2	28.4667	0	28.4667	1	28.4667	4	28.4667	2	28.4667	0
28.4833	7	28.4833	6	28.4833	9	28.4833	4	28.4833	8	28.4833	6	28.4833	2	28.4833	2	28.4833	0	28.4833	1	28.4833	4	28.4833	2	28.4833	0
28.5	7	28.5	6	28.5	9	28.5	4	28.5	8	28.5	6	28.5	2	28.5	2	28.5	0	28.5	1	28.5	4	28.5	2	28.5	0
28.5167	7	28.5167	6	28.5167	9	28.5167	4	28.5167	8	28.5167	6	28.5167	2	28.5167	2	28.5167	0	28.5167	1	28.5167	4	28.5167	2	28.5167	0
28.5333	7	28.5333	6	28.5333	9	28.5333	4	28.5333	8	28.5333	6	28.5333	2	28.5333	2	28.5333	0	28.5333	1	28.5333	4	28.5333	2	28.5333	0
28.55	7	28.55	6	28.55	9	28.55	4	28.55	8	28.55	6	28.55	2	28.55	2	28.55	0	28.55	1	28.55	4	28.55	2	28.55	0
28.5667	7	28.5667	6	28.5667	9	28.5667	4	28.5667	8	28.5667	6	28.5667	2	28.5667	2	28.5667	0	28.5667	1	28.5667	4	28.5667	2	28.5667	0
28.5833	7	28.5833	6	28.5833	9	28.5833	4	28.5833	8	28.5833	6	28.5833	2	28.5833	2	28.5833	0	28.5833	1	28.5833	4	28.5833	2	28.5833	0
28.6	7	28.6	6	28.6	9	28.6	4	28.6	8	28.6	6	28.6	2	28.6	2	28.6	0	28.6	1	28.6	4	28.6	2	28.6	0
28.6167	7	28.6167	6	28.6167	9	28.6167	4	28.6167	8	28.6167	6	28.6167	2	28.6167	2	28.6167	0	28.6167	1	28.6167	4	28.6167	2	28.6167	0
28.6333	7	28.6333	6	28.6333	9	28.6333	4	28.6333	8	28.6333	6	28.6333	2	28.6333	2	28.6333	0	28.6333	1	28.6333	4	28.6333	2	28.6333	0
28.65	7	28.65	6	28.65	9	28.65	4	28.65	8	28.65	6	28.65	2	28.65	2	28.65	0	28.65	1	28.65	4	28.65	2	28.65	0
28.6667	7	28.6667	6	28.6667	9	28.6667	4	28.6667	8	28.6667	6	28.6667	2	28.6667	2	28.6667	0	28.6667	1	28.6667	4	28.6667	2	28.6667	0
28.6833	7	28.6833	6	28.6833	9	28.6833	4	28.6833	8	28.6833	6	28.6833	2	28.6833	2	28.6833	0	28.6833	1	28.6833	4	28.6833	2	28.6833	0
28.7	7	28.7	6	28.7	9	28.7	4	28.7	8	28.7	6	28.7	2	28.7	2	28.7	0	28.7	1	28.7	4	28.7	2	28.7	0
28.7167	7	28.7167	6	28.7167	9	28.7167	4	28.7167	8	28.7167	6	28.7167	2	28.7167	2	28.7167	0	28.7167	1	28.7167	4	28.7167	2	28.7167	0
28.7333	7	28.7333	6	28.7333	9	28.7333	4	28.7333	8	28.7333	6	28.7333	2	28.7333	2	28.7333	0	28.7333	1	28.7333	4	28.7333	2	28.7333	0
28.75	7	28.75	6	28.75	9	28.75	4	28.75	8	28.75	6	28.75	2	28.75	2	28.75	0	28.75	1	28.75	4	28.75	2	28.75	0
28.7667	7	28.7667	6	28.7667	9	28.7667	4	28.7667	8	28.7667	6	28.7667	2	28.7667	2	28.7667	0	28.7667	1	28.7667	4	28.7667	2	28.7667	0
28.7833	7	28.7833	6	28.7833	9	28.7833	4	28.7833	8	28.7833	6	28.7833	2	28.7833	2	28.7833	0	28.7833	1	28.7833	4	28.7833	2	28.7833	0
28.8	7	28.8	6	28.8	9	28.8	4	28.8	8	28.8	6	28.8	2	28.8	2	28.8	0	28.8	1	28.8	4	28.8	2	28.8	0
28.8167	7	28.8167	6	28.8167	9	28.8167	4	28.8167	8	28.8167	6	28.8167	2	28.8167	2	28.8167	0	28.8167	1	28.8167	4	28.8167	2	28.8167	0
28.8333	7	28.8333	6	28.8333	9	28.8333	4	28.8333	8	28.8333	6	28.8333	2	28.8333	2	28.8333	0	28.8333	1	28.8333	4	28.8333	2	28.8333	0
28.85	7	28.85	6	28.85	9	28.85	4	28.85	8	28.85	6	28.85	2	28.85	2	28.85	0	28.85	1	28.85	4	28.85	2	28.85	0
28.8667	7	28.8667	6	28.8667	9	28.8667	4	28.8667	8	28.8667	6	28.8667	2	28.8667	2	28.8667	0	28.8667	1	28.8667	4	28.8667	2	28.8667	0
28.8833	7	28.8833	6	28.8833	9	28.8833	4	28.8833	8	28.8833	6	28.8833	2	28.8833	2	28.8833	0	28.8833	1	28.8833	4	28.8833	2	28.8833	0
28.9	7	28.9	6	28.9	9	28.9	4	28.9	8	28.9	6	28.9	2	28.9	2	28.9	0	28.9	1	28.9	4	28.9	2	28.9	0
28.9167	7	28.9167	6	28.9167	9	28.9167	4	28.9167	8	28.9167	6	28.9167	2	28.9167	2	28.9167	0	28.9167	1	28.9167	4	28.9167	2	28.9167	0
28.9333	7	28.9333	6	28.9333	9	28.9333	4	28.9333	8	28.9333	6	28.9333	2	28.9333	2	28.9333	0	28.9333	1	28.9333	4	28.9333	2	28.9333	0
28.95	7	28.95	6	28.95	9	28.95	4	28.95	8	28.95	6	28.95	2	28.95	2	28.95	0	28.95	1	28.95	4	28.95	2	28.95	0
28.9667	7	28.9667	6	28.9667	9	28.9667	4	28.9667	8	28.9667	6	28.9667	2	28.9667	2	28.9667	0	28.9667	1	28.9667	4	28.9667	2	28.9667	0
28.9833	7	28.9833	6	28.9833	9	28.9833	4	28.9833	8	28.9833	6	28.9833	2	28.9833	2	28.9833	0	28.9833	1	28.9833	4	28.9833	2	28.9833	0
29	7	29	6	29	9	29	4	29	8	29	6	29	2	29	2	29	0	29	1	29	4	29	2	29	0
29.0167	7	29.0167	6	29.0167	9	29.0167	4	29.0167	8	29.0167	6	29.0167	2	29.0167	2	29.0167	0	29.0167	1	29.0167	4	29.0167	2	29.0167	0
29.0333	7	29.0333	6	29.0333	9	29.0333	4	29.0333	8	29.0333	6	29.0333	2	29.0333	2	29.0333	0	29.0333	1	29.0333	4	29.0333	2	29.0333	0
29.05	7	29.05	6	29.05	9	29.05	4	29.05	8	29.05	6	29.05	2	29.05	2	29.05	0	29.05	1	29.05	4	29.05	2	29.05	0
29.0667	7	29.0667	6	29.0667	9	29.0667	4	29.0667	8	29.0667	6	29.0667	2	29.0667	2	29.0667	0	29.0667	1	29.0667	4	29.0667	2	29.0667	0
29.0833	7	29.0833	6	29.0833	9	29.0833	4	29.0833	8	29.0833	6	29.0833	2	29.0833	2	29.0833	0	29.0833	1	29.0833	4	29.0833	2	29.0833	0
29.1	7	29.1	6	29.1	9	29.1	4	29.1	8	29.1	6	29.1	2	29.1	2	29.1	0	29.1	1	29.1	4	29.1	2	29.1	0
29.1167	7	29.1167	6	29.1167	9	29.1167	4	29.1167	8	29.1167	6	29.1167	2	29.1167	2	29.1167	0	29.1167	1	29.1167	4	29.1167	2	29.1167	0
29.1333	7	29.1333	6	29.1333	9	29.1333	4	29.1333	8	29.1333	6	29.1333	2	29.1333	2	29.1333	0	29.1333	1	29.1333	4	29.1333	2	29.1333	0
29.15	7	29.15	6	29.15	9	29.15	4	29.15	8	29.15	6	29.15	2	29.15	2	29.15	0	29.15	1	29.15	4	29.15	2	29.15	0
29.1667	7	29.1667	6	29.1667	9	29.1667	4	29.1667	8	29.1667	6	29.1667	2	29.1667	2	29.1667	0	29.1667	1	29.1667	4	29.1667	2	29.1667	0
29.1833	7	29.1833	6	29.1833	9	29.1833	4	29.1833	8	29.1833	6	29.1833	2	29.1833	2	29.1833	0	29.1833	1	29.1833	4	29.1833	2	29.1833	0
29.2	7	29.2	6	29.2	9	29.2	4	29.2	8	29.2	6	29.2	2	29.2	2	29.2	0	29.2	1	29.2	4	29.2	2	29.2	0
29.2167	7	29.2167	6	29.2167	9	29.2167	4	29.2167	8	29.2167	6	29.2167	2	29.2167	2	29.2167	0	29.2167	1	29.2167	4	29.2167	2	29.2167	0
29.2333	7	29.2333	6	29.2333	9	29.2333	4	29.2333	8	29.2333	6	29.2333	2	29.2333	2	29.2333	0	29.2333	1	29.2333	4	29.2333	2	29.2333	0
29.25	7	29.25	6	29.25	9	29.25	4	29.25	8	29.25	6	29.25	2	29.25	2	29.25	0	29.25	1	29.25	4	29.25	2	29.25	0
29.2667	7	29.2667	6	29.2667	9	29.2667	5	29.2667	8	29.2667	6	29.2667	2	29.2667	2	29.2667	0	29.2667	1	29.2667	4	29.2667	2	29.2667	0
29.2833	7	29.2833	6	29.2833	9	29.2833	5	29.2833	8	29.2833	6	29.2833	2	29.2833	2	29.2833	0	29.2833	1	29.2833	4	29.2833	2	29.2833	0
29.3	7	29.3	6	29.3	9	29.3	5	29.3	8	29.3	6	29.3	2	29.3	2	29.3	0	29.3	1	29.3	4	29.3	2	29.3	0
29.3167	7	29.3167	6	29.3167	9	29.3167	5	29.3167	8	29.3167	6	29.3167	2	29.3167	2	29.3167	0	29.3167	1	29.3167	4	29.3167	2	29.3167	0
29.3333	7	29.3333	6	29.3333	9	29.3333	5	29.3333	8	29.3333	6	29.3333	2	29.3333	2	29.3333	0	29.3333	1	29.3333	4	29.3333	2	29.3333	0
29.35	7	29.35	6	29.35	9	29.35	5	29.35	8	29.35	6	29.35	2	29.35	2	29.35	0	29.35	1	29.35	4	29.35	2	29.35	0
29.3667	7	29.3667	6	29.3667	9	29.3667	5	29.3667	8	29.3667	6	29.3667	2	29.3667	2	29.3667	0	29.3667	1	29.3667	4	29.3667	2	29.3667	0
29.3833	7	29.3833	6	29.3833	9	29.3833	5	29.3833	8	29.3833	6	29.3833	2	29.3833	2	29.3833	0	29.3833	1	29.3833	4	29.3833	2	29.3833	0
29.4	7	29.4	6	29.4	9	29.4	5	29.4	8	29.4	6	29.4	2	29.4	2	29.4	0	29.4	1	29.4	4	29.4	2	29.4	0
29.4167	7	29.4167	6	29.4167	9	29.4167	5	29.4167	8	29.4167	6	29.4167	2	29.4167	2	29.4167	0	29.4167	1	29.4167	4	29.4167	2	29.4167	0
29.4333	7	29.4333	6	29.4333	9	29.4333	5	29.4333	8	29.4333	6	29.4333	2	29.4333	2	29.4333	0	29.4333	1	29.4333	4	29.4333	2	29.4333	0
29.45	7	29.45	6	29.45	9	29.45	5	29.45	8	29.45	6	29.45	2	29.45	2	29.45	0	29.45	1	29.45	4	29.45	2	29.45	0
29.4667	7	29.4667	6	29.4667	9	29.4667	5	29.4667	8	29.4667	6	29.4667	2	29.4667	2	29.4667	0	29.4667	1	29.4667	4	29.4667	2	29.4667	0
29.4833	7	29.4833	6	29.4833	9	29.4833	5	29.4833	8	29.4833	6	29.4833	2	29.4833	2	29.4833	0	29.4833	1	29.4833	4	29.4833	2	29.4833	0
29.5	7	29.5	6	29.5	9	29.5	5	29.5	8	29.5	6	29.5	2	29.5	2	29.5	0	29.5	1	29.5	4	29.5	2	29.5	0
29.5167	7	29.5167	6	29.5167	9	29.5167	5	29.5167	8	29.5167	6	29.5167	2	29.5167	2	29.5167	0	29.5167	1	29.5167	4	29.5167	2	29.5167	0
29.5333	7	29.5333	6	29.5333	9	29.5333	5	29.5333	8	29.5333	6	29.5333	2	29.5333	2	29.5333	0	29.5333	1	29.5333	4	29.5333	2	29.5333	0
29.55	7	29.55	6	29.55	9	29.55	5	29.55	8	29.55	6	29.55	2	29.55	2	29.55	0	29.55	1	29.55	4	29.55	2	29.55	0
29.5667	7	29.5667	6	29.5667	9	29.5667	5	29.5667	8	29.5667	6	29.5667	2	29.5667	2	29.5667	0	29.5667	1	29.5667	4	29.5667	2	29.5667	0
29.5833	7	29.5833	6	29.5833	9	29.5833	5	29.5833	8	29.5833	6	29.5833	2	29.5833	2	29.5833	1	29.5833	1	29.5833	4	29.5833	2	29.5833	0
29.6	7	29.6	6	29.6	9	29.6	5	29.6	8	29.6	6	29.6	2	29.6	2	29.6	1	29.6	1	29.6	4	29.6	2	29.6	0
29.6167	7	29.6167	6	29.6167	9	29.6167	5	29.6167	8	29.6167	6	29.6167	2	29.6167	2	29.6167	1	29.6167	1	29.6167	4	29.6167	2	29.6167	0
29.6333	7	29.6333	6	29.6333	9	29.6333	5	29.6333	8	29.6333	6	29.6333	2	29.6333	2	29.6333	1	29.6333	1	29.6333	4	29.6333	2	29.6333	0
29.65	7	29.65	6	29.65	9	29.65	5	29.65	8	29.65	6	29.65	2	29.65	2	29.65	1	29.65	1	29.65	4	29.65	2	29.65	0
29.6667	7	29.6667	6	29.6667	9	29.6667	5	29.6667	8	29.6667	6	29.6667	2	29.6667	2	29.6667	1	29.6667	1	29.6667	4	29.6667	2	29.6667	0
29.6833	7	29.6833	6	29.6833	9	29.6833	5	29.6833	8	29.6833	6	29.6833	2	29.6833	2	29.6833	1	29.6833	1	29.6833	4	29.6833	2	29.6833	0
29.7	7	29.7	6	29.7	9	29.7	5	29.7	8	29.7	6	29.7	2	29.7	2	29.7	1	29.7	1	29.7	4	29.7	2	29.7	0
29.7167	7	29.7167	6	29.7167	9	29.7167	5	29.7167	8	29.7167	6	29.7167	2	29.7167	2	29.7167	1	29.7167	1	29.7167	4	29.7167	2	29.7167	0
29.7333	7	29.7333	6	29.7333	9	29.7333	5	29.7333	8	29.7333	6	29.7333	2	29.7333	2	29.7333	1	29.7333	1	29.7333	4	29.7333	2	29.7333	0
29.75	7	29.75	6	29.75	9	29.75	5	29.75	8	29.75	6	29.75	2	29.75	2	29.75	1	29.75	1	29.75	4	29.75	2	29.75	0
29.7667	7	29.7667	6	29.7667	9	29.7667	5	29.7667	8	29.7667	6	29.7667	2	29.7667	2	29.7667	1	29.7667	1	29.7667	4	29.7667	2	29.7667	0
29.7833	7	29.7833	6	29.7833	9	29.7833	5	29.7833	8	29.7833	6	29.7833	2	29.7833	2	29.7833	1	29.7833	1	29.7833	4	29.7833	2	29.7833	0
29.8	7	29.8	6	29.8	9	29.8	5	29.8	8	29.8	6	29.8	2	29.8	2	29.8	1	29.8	1	29.8	4	29.8	2	29.8	0
29.8167	7	29.8167	6	29.8167	9	29.8167	5	29.8167	8	29.8167	6	29.8167	2	29.8167	2	29.8167	1	29.8167	1	29.8167	4	29.8167	2	29.8167	0
29.8333	7	29.8333	6	29.8333	9	29.8333	5	29.8333	8	29.8333	6	29.8333	2	29.8333	2	29.8333	1	29.8333	1	29.8333	4	29.8333	2	29.8333	0
29.85	7	29.85	6	29.85	9	29.85	5	29.85	8	29.85	6	29.85	2	29.85	2	29.85	1	29.85	1	29.85	4	29.85	2	29.85	0
29.8667	7	29.8667	6	29.8667	9	29.8667	5	29.8667	8	29.8667	6	29.8667	2	29.8667	2	29.8667	1	29.8667	1	29.8667	4	29.8667	2	29.8667	0
29.8833	7	29.8833	6	29.8833	9	29.8833	5	29.8833	8	29.8833	6	29.8833	2	29.8833	2	29.8833	1	29.8833	1	29.8833	4	29.8833	2	29.8833	0
29.9	7	29.9	6	29.9	9	29.9	5	29.9	8	29.9	6	29.9	2	29.9	2	29.9	1	29.9	1	29.9	4	29.9	2	29.9	0
29.9167	7	29.9167	6	29.9167	9	29.9167	5	29.9167	8	29.9167	6	29.9167	2	29.9167	2	29.9167	1	29.9167	1	29.9167	4	29.9167	2	29.9167	0
29.9333	7	29.9333	6	29.9333	9	29.9333	5	29.9333	8	29.9333	6	29.9333	2	29.9333	2	29.9333	1	29.9333	1	29.9333	4	29.9333	2	29.9333	0
29.95	7	29.95	6	29.95	9	29.95	5	29.95	8	29.95	6	29.95	2	29.95	2	29.95	1	29.95	1	29.95	4	29.95	2	29.95	0
29.9667	7	29.9667	6	29.9667	9	29.9667	5	29.9667	8	29.9667	6	29.9667	2	29.9667	2	29.9667	1	29.9667	1	29.9667	4	29.9667	2	29.9667	0
29.9833	7	29.9833	6	29.9833	9	29.9833	5	29.9833	8	29.9833	6	29.9833	2	29.9833	2	29.9833	1	29.9833	1	29.9833	4	29.9833	2	29.9833	0
30	7	30	6	30	9	30	5	30	8	30	6	30	2	30	2	30	1	30	1	30	4	30	2	30	0
30.0167	7	30.0167	6	30.0167	9	30.0167	5	30.0167	8	30.0167	6	30.0167	2	30.0167	2	30.0167	1	30.0167	1	30.0167	4	30.0167	2	30.0167	0
30.0333	7	30.0333	6	30.0333	9	30.0333	5	30.0333	8	30.0333	6	30.0333	2	30.0333	2	30.0333	1	30.0333	1	30.0333	4	30.0333	2	30.0333	0
30.05	7	30.05	6	30.05	9	30.05	5	30.05	8	30.05	6	30.05	2	30.05	2	30.05	1	30.05	1	30.05	4	30.05	2	30.05	0
30.0667	7	30.0667	6	30.0667	9	30.0667	5	30.0667	8	30.0667	6	30.0667	2	30.0667	2	30.0667	1	30.0667	1	30.0667	4	30.0667	2	30.0667	0
30.0833	7	30.0833	6	30.0833	9	30.0833	5	30.0833	8	30.0833	6	30.0833	2	30.0833	2	30.0833	1	30.0833	1	30.0833	4	30.0833	2	30.0833	0
30.1	7	30.1	6	30.1	9	30.1	5	30.1	8	30.1	6	30.1	2	30.1	2	30.1	1	30.1	1	30.1	4	30.1	2	30.1	0
30.1167	7	30.1167	6	30.1167	9	30.1167	5	30.1167	8	30.1167	6	30.1167	2	30.1167	2	30.1167	1	30.1167	1	30.1167	4	30.1167	2	30.1167	0
30.1333	7	30.1333	6	30.1333	9	30.1333	5	30.1333	8	30.1333	6	30.1333	2	30.1333	2	30.1333	1	30.1333	1	30.1333	4	30.1333	2	30.1333	0
30.15	7	30.15	6	30.15	9	30.15	5	30.15	8	30.15	6	30.15	2	30.15	2	30.15	1	30.15	1	30.15	4	30.15	2	30.15	0
30.1667	7	30.1667	6	30.1667	9	30.1667	5	30.1667	8	30.1667	6	30.1667	2	30.1667	2	30.1667	1	30.1667	1	30.1667	4	30.1667	2	30.1667	0
30.1833	7	30.1833	6	30.1833	9	30.1833	5	30.1833	8	30.1833	6	30.1833	2	30.1833	2	30.1833	1	30.1833	1	30.1833	4	30.1833	2	30.1833	0
30.2	7	30.2	6	30.2	9	30.2	5	30.2	8	30.2	6	30.2	2	30.2	2	30.2	1	30.2	1	30.2	4	30.2	2	30.2	0
30.2167	7	30.2167	6	30.2167	9	30.2167	5	30.2167	8	30.2167	6	30.2167	2	30.2167	2	30.2167	1	30.2167	1	30.2167	4	30.2167	2	30.2167	0
30.2333	7	30.2333	6	30.2333	9	30.2333	5	30.2333	8	30.2333	6	30.2333	2	30.2333	2	30.2333	1	30.2333	1	30.2333	4	30.2333	2	30.2333	0
30.25	7	30.25	6	30.25	9	30.25	5	30.25	8	30.25	6	30.25	2	30.25	2	30.25	1	30.25	1	30.25	4	30.25	2	30.25	0
30.2667	7	30.2667	6	30.2667	9	30.2667	5	30.2667	8	30.2667	6	30.2667	2	30.2667	2	30.2667	1	30.2667	1	30.2667	4	30.2667	2	30.2667	0
30.2833	7	30.2833	6	30.2833	9	30.2833	5	30.2833	8	30.2833	6	30.2833	3	30.2833	2	30.2833	1	30.2833	1	30.2833	4	30.2833	2	30.2833	0
30.3	7	30.3	6	30.3	9	30.3	5	30.3	8	30.3	6	30.3	3	30.3	2	30.3	1	30.3	1	30.3	4	30.3	3	30.3	0
30.3167	7	30.3167	6	30.3167	9	30.3167	5	30.3167	8	30.3167	6	30.3167	3	30.3167	2	30.3167	1	30.3167	1	30.3167	4	30.3167	3	30.3167	0
30.3333	7	30.3333	6	30.3333	9	30.3333	5	30.3333	8	30.3333	6	30.3333	3	30.3333	2	30.3333	1	30.3333	1	30.3333	4	30.3333	3	30.3333	0
30.35	7	30.35	6	30.35	9	30.35	5	30.35	8	30.35	6	30.35	3	30.35	2	30.35	1	30.35	1	30.35	4	30.35	3	30.35	0
30.3667	7	30.3667	6	30.3667	9	30.3667	5	30.3667	8	30.3667	6	30.3667	3	30.3667	2	30.3667	1	30.3667	1	30.3667	4	30.3667	3	30.3667	0
30.3833	7	30.3833	6	30.3833	9	30.3833	5	30.3833	8	30.3833	6	30.3833	3	30.3833	2	30.3833	1	30.3833	1	30.3833	4	30.3833	3	30.3833	0
30.4	7	30.4	6	30.4	9	30.4	5	30.4	8	30.4	6	30.4	3	30.4	2	30.4	1	30.4	1	30.4	4	30.4	3	30.4	0
30.4167	7	30.4167	6	30.4167	9	30.4167	5	30.4167	8	30.4167	6	30.4167	3	30.4167	2	30.4167	1	30.4167	1	30.4167	4	30.4167	3	30.4167	0
30.4333	7	30.4333	6	30.4333	9	30.4333	5	30.4333	8	30.4333	6	30.4333	3	30.4333	2	30.4333	1	30.4333	1	30.4333	4	30.4333	3	30.4333	0
30.45	7	30.45	6	30.45	9	30.45	5	30.45	8	30.45	6	30.45	3	30.45	2	30.45	1	30.45	1	30.45	4	30.45	3	30.45	0
30.4667	7	30.4667	6	30.4667	9	30.4667	5	30.4667	8	30.4667	6	30.4667	3	30.4667	2	30.4667	1	30.4667	1	30.4667	4	30.4667	3	30.4667	0
30.4833	7	30.4833	6	30.4833	9	30.4833	5	30.4833	8	30.4833	6	30.4833	3	30.4833	2	30.4833	1	30.4833	1	30.4833	4	30.4833	3	30.4833	0
30.5	7	30.5	6	30.5	9	30.5	5	30.5	8	30.5	6	30.5	3	30.5	2	30.5	1	30.5	1	30.5	4	30.5	3	30.5	0
30.5167	7	30.5167	6	30.5167	9	30.5167	5	30.5167	8	30.5167	6	30.5167	4	30.5167	2	30.5167	1	30.5167	1	30.5167	4	30.5167	3	30.5167	0
30.5333	7	30.5333	6	30.5333	9	30.5333	5	30.5333	8	30.5333	6	30.5333	4	30.5333	2	30.5333	1	30.5333	1	30.5333	4	30.5333	3	30.5333	0
30.55	7	30.55	6	30.55	9	30.55	5	30.55	8	30.55	6	30.55	4	30.55	2	30.55	1	30.55	1	30.55	4	30.55	3	30.55	0
30.5667	7	30.5667	6	30.5667	9	30.5667	5	30.5667	8	30.5667	6	30.5667	4	30.5667	2	30.5667	1	30.5667	1	30.5667	4	30.5667	3	30.5667	0
30.5833	7	30.5833	6	30.5833	9	30.5833	5	30.5833	8	30.5833	6	30.5833	4	30.5833	2	30.5833	1	30.5833	1	30.5833	4	30.5833	3	30.5833	0
30.6	7	30.6	6	30.6	9	30.6	5	30.6	9	30.6	6	30.6	4	30.6	2	30.6	1	30.6	1	30.6	4	30.6	3	30.6	0
30.6167	7	30.6167	6	30.6167	9	30.6167	5	30.6167	9	30.6167	6	30.6167	4	30.6167	2	30.6167	1	30.6167	1	30.6167	4	30.6167	3	30.6167	0
30.6333	7	30.6333	6	30.6333	9	30.6333	5	30.6333	9	30.6333	6	30.6333	4	30.6333	2	30.6333	1	30.6333	1	30.6333	4	30.6333	3	30.6333	0
30.65	7	30.65	6	30.65	9	30.65	5	30.65	9	30.65	6	30.65	4	30.65	2	30.65	1	30.65	1	30.65	4	30.65	3	30.65	0
30.6667	7	30.6667	6	30.6667	9	30.6667	5	30.6667	9	30.6667	6	30.6667	4	30.6667	2	30.6667	1	30.6667	1	30.6667	4	30.6667	3	30.6667	0
30.6833	7	30.6833	6	30.6833	9	30.6833	5	30.6833	9	30.6833	6	30.6833	4	30.6833	2	30.6833	1	30.6833	1	30.6833	4	30.6833	3	30.6833	0
30.7	7	30.7	6	30.7	9	30.7	5	30.7	9	30.7	6	30.7	4	30.7	2	30.7	1	30.7	1	30.7	4	30.7	3	30.7	0
30.7167	7	30.7167	6	30.7167	9	30.7167	5	30.7167	9	30.7167	6	30.7167	4	30.7167	2	30.7167	1	30.7167	1	30.7167	4	30.7167	3	30.7167	0
30.7333	7	30.7333	6	30.7333	9	30.7333	5	30.7333	9	30.7333	6	30.7333	4	30.7333	2	30.7333	1	30.7333	1	30.7333	4	30.7333	3	30.7333	0
30.75	7	30.75	6	30.75	9	30.75	5	30.75	9	30.75	6	30.75	4	30.75	2	30.75	1	30.75	1	30.75	4	30.75	3	30.75	0
30.7667	7	30.7667	6	30.7667	9	30.7667	5	30.7667	9	30.7667	6	30.7667	4	30.7667	2	30.7667	1	30.7667	1	30.7667	4	30.7667	3	30.7667	0
30.7833	7	30.7833	6	30.7833	9	30.7833	5	30.7833	9	30.7833	6	30.7833	4	30.7833	2	30.7833	1	30.7833	1	30.7833	4	30.7833	3	30.7833	0
30.8	7	30.8	6	30.8	9	30.8	5	30.8	9	30.8	6	30.8	4	30.8	2	30.8	1	30.8	1	30.8	4	30.8	3	30.8	0
30.8167	7	30.8167	6	30.8167	9	30.8167	5	30.8167	9	30.8167	6	30.8167	4	30.8167	2	30.8167	1	30.8167	1	30.8167	4	30.8167	3	30.8167	0
30.8333	7	30.8333	6	30.8333	9	30.8333	5	30.8333	9	30.8333	6	30.8333	4	30.8333	2	30.8333	1	30.8333	1	30.8333	4	30.8333	3	30.8333	0
30.85	7	30.85	6	30.85	9	30.85	5	30.85	9	30.85	6	30.85	4	30.85	2	30.85	1	30.85	1	30.85	4	30.85	3	30.85	0
30.8667	7	30.8667	6	30.8667	9	30.8667	5	30.8667	9	30.8667	6	30.8667	4	30.8667	2	30.8667	1	30.8667	1	30.8667	4	30.8667	3	30.8667	0
30.8833	7	30.8833	6	30.8833	9	30.8833	5	30.8833	9	30.8833	6	30.8833	4	30.8833	2	30.8833	1	30.8833	1	30.8833	4	30.8833	3	30.8833	0
30.9	7	30.9	6	30.9	9	30.9	5	30.9	9	30.9	6	30.9	4	30.9	2	30.9	1	30.9	1	30.9	4	30.9	3	30.9	0
30.9167	7	30.9167	6	30.9167	9	30.9167	5	30.9167	9	30.9167	6	30.9167	4	30.9167	2	30.9167	1	30.9167	1	30.9167	4	30.9167	3	30.9167	0
30.9333	7	30.9333	6	30.9333	9	30.9333	6	30.9333	9	30.9333	6	30.9333	4	30.9333	2	30.9333	1	30.9333	1	30.9333	4	30.9333	3	30.9333	0
30.95	7	30.95	6	30.95	9	30.95	6	30.95	9	30.95	6	30.95	4	30.95	2	30.95	1	30.95	1	30.95	4	30.95	3	30.95	0
30.9667	7	30.9667	6	30.9667	9	30.9667	6	30.9667	9	30.9667	6	30.9667	4	30.9667	2	30.9667	1	30.9667	1	30.9667	4	30.9667	3	30.9667	0
30.9833	7	30.9833	6	30.9833	9	30.9833	6	30.9833	9	30.9833	6	30.9833	4	30.9833	2	30.9833	1	30.9833	1	30.9833	4	30.9833	3	30.9833	0
31	7	31	6	31	9	31	6	31	9	31	6	31	4	31	2	31	1	31	1	31	4	31	3	31	0
31.0167	7	31.0167	6	31.0167	9	31.0167	6	31.0167	9	31.0167	6	31.0167	4	31.0167	2	31.0167	1	31.0167	1	31.0167	4	31.0167	3	31.0167	0
31.0333	7	31.0333	6	31.0333	9	31.0333	7	31.0333	9	31.0333	6	31.0333	4	31.0333	2	31.0333	1	31.0333	1	31.0333	4	31.0333	3	31.0333	0
31.05	7	31.05	6	31.05	9	31.05	8	31.05	9	31.05	6	31.05	4	31.05	2	31.05	1	31.05	1	31.05	4	31.05	3	31.05	0
31.0667	7	31.0667	7	31.0667	9	31.0667	8	31.0667	9	31.0667	6	31.0667	4	31.0667	2	31.0667	1	31.0667	1	31.0667	4	31.0667	3	31.0667	0
31.0833	7	31.0833	7	31.0833	9	31.0833	8	31.0833	9	31.0833	6	31.0833	4	31.0833	2	31.0833	1	31.0833	1	31.0833	4	31.0833	3	31.0833	0
31.1	8	31.1	7	31.1	9	31.1	8	31.1	9	31.1	6	31.1	4	31.1	2	31.1	1	31.1	1	31.1	4	31.1	3	31.1	0
31.1167	8	31.1167	7	31.1167	9	31.1167	8	31.1167	9	31.1167	6	31.1167	4	31.1167	2	31.1167	1	31.1167	1	31.1167	4	31.1167	3	31.1167	0
31.1333	8	31.1333	7	31.1333	9	31.1333	8	31.1333	9	31.1333	6	31.1333	4	31.1333	2	31.1333	1	31.1333	1	31.1333	4	31.1333	3	31.1333	0
31.15	8	31.15	7	31.15	9	31.15	8	31.15	9	31.15	6	31.15	4	31.15	2	31.15	1	31.15	1	31.15	4	31.15	3	31.15	0
31.1667	8	31.1667	7	31.1667	9	31.1667	8	31.1667	9	31.1667	6	31.1667	4	31.1667	2	31.1667	1	31.1667	1	31.1667	4	31.1667	3	31.1667	0
31.1833	8	31.1833	7	31.1833	9	31.1833	8	31.1833	9	31.1833	6	31.1833	4	31.1833	2	31.1833	1	31.1833	1	31.1833	4	31.1833	3	31.1833	0
31.2	8	31.2	7	31.2	9	31.2	8	31.2	9	31.2	6	31.2	4	31.2	2	31.2	1	31.2	1	31.2	4	31.2	3	31.2	0
31.2167	8	31.2167	7	31.2167	9	31.2167	8	31.2167	9	31.2167	6	31.2167	4	31.2167	2	31.2167	1	31.2167	1	31.2167	4	31.2167	3	31.2167	0
31.2333	8	31.2333	7	31.2333	9	31.2333	8	31.2333	9	31.2333	6	31.2333	4	31.2333	2	31.2333	1	31.2333	1	31.2333	4	31.2333	3	31.2333	0
31.25	8	31.25	7	31.25	9	31.25	8	31.25	9	31.25	6	31.25	4	31.25	2	31.25	1	31.25	1	31.25	4	31.25	3	31.25	0
31.2667	8	31.2667	7	31.2667	9	31.2667	8	31.2667	9	31.2667	6	31.2667	4	31.2667	2	31.2667	1	31.2667	1	31.2667	4	31.2667	3	31.2667	0
31.2833	8	31.2833	7	31.2833	9	31.2833	8	31.2833	9	31.2833	6	31.2833	4	31.2833	2	31.2833	1	31.2833	1	31.2833	4	31.2833	3	31.2833	0
31.3	8	31.3	7	31.3	9	31.3	8	31.3	9	31.3	6	31.3	4	31.3	2	31.3	1	31.3	1	31.3	4	31.3	3	31.3	0
31.3167	8	31.3167	7	31.3167	9	31.3167	8	31.3167	9	31.3167	6	31.3167	4	31.3167	2	31.3167	1	31.3167	1	31.3167	4	31.3167	3	31.3167	0
31.3333	8	31.3333	7	31.3333	9	31.3333	8	31.3333	9	31.3333	6	31.3333	4	31.3333	2	31.3333	1	31.3333	1	31.3333	4	31.3333	3	31.3333	0
31.35	8	31.35	7	31.35	9	31.35	8	31.35	9	31.35	6	31.35	4	31.35	2	31.35	1	31.35	1	31.35	4	31.35	3	31.35	0
31.3667	8	31.3667	7	31.3667	9	31.3667	8	31.3667	9	31.3667	6	31.3667	4	31.3667	2	31.3667	1	31.3667	1	31.3667	4	31.3667	3	31.3667	0
31.3833	8	31.3833	7	31.3833	9	31.3833	8	31.3833	9	31.3833	6	31.3833	4	31.3833	2	31.3833	1	31.3833	1	31.3833	4	31.3833	3	31.3833	0
31.4	8	31.4	7	31.4	9	31.4	8	31.4	9	31.4	6	31.4	4	31.4	2	31.4	1	31.4	1	31.4	4	31.4	3	31.4	0
31.4167	8	31.4167	7	31.4167	9	31.4167	8	31.4167	9	31.4167	6	31.4167	4	31.4167	2	31.4167	1	31.4167	1	31.4167	4	31.4167	3	31.4167	0
31.4333	8	31.4333	7	31.4333	9	31.4333	8	31.4333	9	31.4333	6	31.4333	4	31.4333	2	31.4333	1	31.4333	1	31.4333	4	31.4333	3	31.4333	0
31.45	8	31.45	7	31.45	9	31.45	8	31.45	9	31.45	6	31.45	4	31.45	2	31.45	1	31.45	1	31.45	4	31.45	3	31.45	0
31.4667	8	31.4667	7	31.4667	9	31.4667	8	31.4667	9	31.4667	6	31.4667	4	31.4667	2	31.4667	1	31.4667	1	31.4667	4	31.4667	3	31.4667	0
31.4833	8	31.4833	7	31.4833	9	31.4833	8	31.4833	9	31.4833	6	31.4833	4	31.4833	2	31.4833	1	31.4833	1	31.4833	4	31.4833	3	31.4833	0
31.5	8	31.5	7	31.5	9	31.5	8	31.5	9	31.5	6	31.5	4	31.5	2	31.5	1	31.5	1	31.5	4	31.5	3	31.5	0
31.5167	8	31.5167	7	31.5167	9	31.5167	8	31.5167	9	31.5167	6	31.5167	4	31.5167	2	31.5167	1	31.5167	1	31.5167	4	31.5167	3	31.5167	0
31.5333	8	31.5333	7	31.5333	9	31.5333	8	31.5333	9	31.5333	6	31.5333	4	31.5333	2	31.5333	1	31.5333	1	31.5333	4	31.5333	3	31.5333	0
31.55	8	31.55	7	31.55	9	31.55	8	31.55	9	31.55	6	31.55	4	31.55	2	31.55	1	31.55	1	31.55	4	31.55	3	31.55	0
31.5667	8	31.5667	7	31.5667	9	31.5667	8	31.5667	9	31.5667	6	31.5667	4	31.5667	2	31.5667	1	31.5667	1	31.5667	4	31.5667	3	31.5667	0
31.5833	8	31.5833	7	31.5833	9	31.5833	8	31.5833	9	31.5833	6	31.5833	4	31.5833	2	31.5833	1	31.5833	1	31.5833	4	31.5833	3	31.5833	0
31.6	8	31.6	7	31.6	9	31.6	8	31.6	9	31.6	6	31.6	4	31.6	2	31.6	1	31.6	1	31.6	4	31.6	3	31.6	0
31.6167	8	31.6167	7	31.6167	9	31.6167	8	31.6167	9	31.6167	6	31.6167	4	31.6167	2	31.6167	1	31.6167	1	31.6167	4	31.6167	3	31.6167	0
31.6333	8	31.6333	7	31.6333	9	31.6333	8	31.6333	9	31.6333	6	31.6333	4	31.6333	2	31.6333	1	31.6333	1	31.6333	4	31.6333	3	31.6333	0
31.65	8	31.65	7	31.65	9	31.65	8	31.65	9	31.65	6	31.65	4	31.65	2	31.65	1	31.65	1	31.65	4	31.65	3	31.65	0
31.6667	8	31.6667	7	31.6667	9	31.6667	8	31.6667	9	31.6667	6	31.6667	4	31.6667	2	31.6667	1	31.6667	1	31.6667	4	31.6667	3	31.6667	0
31.6833	8	31.6833	7	31.6833	9	31.6833	8	31.6833	9	31.6833	6	31.6833	4	31.6833	2	31.6833	1	31.6833	1	31.6833	4	31.6833	3	31.6833	0
31.7	8	31.7	7	31.7	9	31.7	8	31.7	9	31.7	6	31.7	4	31.7	2	31.7	1	31.7	1	31.7	4	31.7	3	31.7	0
31.7167	8	31.7167	7	31.7167	9	31.7167	8	31.7167	9	31.7167	6	31.7167	4	31.7167	2	31.7167	1	31.7167	1	31.7167	4	31.7167	3	31.7167	0
31.7333	8	31.7333	7	31.7333	9	31.7333	8	31.7333	9	31.7333	6	31.7333	4	31.7333	2	31.7333	1	31.7333	1	31.7333	4	31.7333	3	31.7333	0
31.75	8	31.75	7	31.75	9	31.75	8	31.75	9	31.75	6	31.75	4	31.75	2	31.75	1	31.75	1	31.75	4	31.75	3	31.75	0
31.7667	8	31.7667	7	31.7667	9	31.7667	8	31.7667	9	31.7667	6	31.7667	4	31.7667	2	31.7667	1	31.7667	1	31.7667	4	31.7667	3	31.7667	0
31.7833	8	31.7833	7	31.7833	9	31.7833	8	31.7833	9	31.7833	6	31.7833	4	31.7833	2	31.7833	1	31.7833	1	31.7833	4	31.7833	3	31.7833	0
31.8	8	31.8	7	31.8	9	31.8	8	31.8	9	31.8	6	31.8	4	31.8	2	31.8	1	31.8	1	31.8	4	31.8	3	31.8	0
31.8167	8	31.8167	7	31.8167	9	31.8167	8	31.8167	9	31.8167	6	31.8167	4	31.8167	2	31.8167	1	31.8167	1	31.8167	4	31.8167	3	31.8167	0
31.8333	8	31.8333	7	31.8333	9	31.8333	8	31.8333	9	31.8333	6	31.8333	4	31.8333	2	31.8333	1	31.8333	1	31.8333	4	31.8333	3	31.8333	0
31.85	8	31.85	7	31.85	9	31.85	8	31.85	9	31.85	6	31.85	4	31.85	2	31.85	1	31.85	1	31.85	4	31.85	3	31.85	0
31.8667	8	31.8667	7	31.8667	9	31.8667	8	31.8667	9	31.8667	6	31.8667	4	31.8667	2	31.8667	1	31.8667	1	31.8667	4	31.8667	3	31.8667	0
31.8833	8	31.8833	7	31.8833	9	31.8833	8	31.8833	9	31.8833	6	31.8833	4	31.8833	2	31.8833	1	31.8833	1	31.8833	4	31.8833	3	31.8833	0
31.9	8	31.9	7	31.9	9	31.9	8	31.9	9	31.9	6	31.9	4	31.9	2	31.9	1	31.9	1	31.9	4	31.9	3	31.9	0
31.9167	8	31.9167	7	31.9167	9	31.9167	8	31.9167	9	31.9167	6	31.9167	4	31.9167	2	31.9167	1	31.9167	1	31.9167	4	31.9167	3	31.9167	0
31.9333	8	31.9333	7	31.9333	9	31.9333	8	31.9333	9	31.9333	6	31.9333	4	31.9333	2	31.9333	1	31.9333	1	31.9333	4	31.9333	3	31.9333	0
31.95	8	31.95	7	31.95	9	31.95	8	31.95	9	31.95	6	31.95	4	31.95	2	31.95	1	31.95	1	31.95	4	31.95	3	31.95	0
31.9667	8	31.9667	7	31.9667	9	31.9667	8	31.9667	9	31.9667	6	31.9667	4	31.9667	2	31.9667	1	31.9667	1	31.9667	4	31.9667	3	31.9667	0
31.9833	8	31.9833	7	31.9833	9	31.9833	8	31.9833	9	31.9833	6	31.9833	4	31.9833	2	31.9833	1	31.9833	1	31.9833	4	31.9833	3	31.9833	0
32	8	32	7	32	9	32	8	32	9	32	6	32	4	32	2	32	1	32	1	32	4	32	3	32	0
32.0167	8	32.0167	7	32.0167	9	32.0167	8	32.0167	9	32.0167	6	32.0167	4	32.0167	2	32.0167	1	32.0167	1	32.0167	4	32.0167	3	32.0167	0
32.0333	8	32.0333	7	32.0333	9	32.0333	8	32.0333	9	32.0333	6	32.0333	4	32.0333	2	32.0333	1	32.0333	1	32.0333	4	32.0333	3	32.0333	0
32.05	8	32.05	7	32.05	9	32.05	8	32.05	9	32.05	6	32.05	4	32.05	2	32.05	1	32.05	1	32.05	4	32.05	3	32.05	0
32.0667	8	32.0667	7	32.0667	9	32.0667	8	32.0667	9	32.0667	6	32.0667	4	32.0667	2	32.0667	1	32.0667	1	32.0667	4	32.0667	3	32.0667	0
32.0833	8	32.0833	7	32.0833	9	32.0833	8	32.0833	9	32.0833	6	32.0833	4	32.0833	2	32.0833	1	32.0833	1	32.0833	4	32.0833	3	32.0833	0
32.1	8	32.1	7	32.1	9	32.1	8	32.1	9	32.1	6	32.1	4	32.1	2	32.1	1	32.1	1	32.1	4	32.1	3	32.1	0
32.1167	8	32.1167	7	32.1167	9	32.1167	8	32.1167	9	32.1167	6	32.1167	4	32.1167	2	32.1167	1	32.1167	1	32.1167	4	32.1167	3	32.1167	0
32.1333	8	32.1333	7	32.1333	9	32.1333	8	32.1333	9	32.1333	6	32.1333	4	32.1333	2	32.1333	1	32.1333	1	32.1333	4	32.1333	3	32.1333	0
32.15	8	32.15	7	32.15	9	32.15	8	32.15	9	32.15	6	32.15	4	32.15	2	32.15	1	32.15	1	32.15	4	32.15	3	32.15	0
32.1667	8	32.1667	7	32.1667	9	32.1667	9	32.1667	9	32.1667	6	32.1667	4	32.1667	2	32.1667	1	32.1667	1	32.1667	4	32.1667	3	32.1667	0
32.1833	8	32.1833	7	32.1833	9	32.1833	9	32.1833	9	32.1833	6	32.1833	4	32.1833	2	32.1833	1	32.1833	1	32.1833	4	32.1833	3	32.1833	0
32.2	8	32.2	7	32.2	9	32.2	9	32.2	9	32.2	6	32.2	4	32.2	2	32.2	1	32.2	1	32.2	4	32.2	3	32.2	0
32.2167	8	32.2167	7	32.2167	9	32.2167	9	32.2167	9	32.2167	6	32.2167	4	32.2167	2	32.2167	1	32.2167	1	32.2167	4	32.2167	3	32.2167	0
32.2333	8	32.2333	7	32.2333	9	32.2333	9	32.2333	9	32.2333	6	32.2333	4	32.2333	2	32.2333	1	32.2333	1	32.2333	4	32.2333	3	32.2333	0
32.25	8	32.25	7	32.25	9	32.25	9	32.25	9	32.25	6	32.25	4	32.25	2	32.25	1	32.25	1	32.25	4	32.25	3	32.25	0
32.2667	8	32.2667	7	32.2667	9	32.2667	9	32.2667	9	32.2667	6	32.2667	4	32.2667	2	32.2667	1	32.2667	1	32.2667	4	32.2667	3	32.2667	0
32.2833	8	32.2833	7	32.2833	9	32.2833	9	32.2833	9	32.2833	6	32.2833	4	32.2833	2	32.2833	1	32.2833	1	32.2833	4	32.2833	3	32.2833	0
32.3	8	32.3	7	32.3	9	32.3	9	32.3	9	32.3	6	32.3	4	32.3	2	32.3	1	32.3	1	32.3	4	32.3	3	32.3	0
32.3167	8	32.3167	7	32.3167	9	32.3167	9	32.3167	9	32.3167	6	32.3167	4	32.3167	2	32.3167	1	32.3167	1	32.3167	4	32.3167	3	32.3167	0
32.3333	8	32.3333	7	32.3333	9	32.3333	9	32.3333	9	32.3333	6	32.3333	4	32.3333	2	32.3333	1	32.3333	1	32.3333	4	32.3333	3	32.3333	0
32.35	8	32.35	7	32.35	9	32.35	9	32.35	9	32.35	6	32.35	4	32.35	2	32.35	1	32.35	1	32.35	4	32.35	3	32.35	0
32.3667	8	32.3667	7	32.3667	9	32.3667	9	32.3667	9	32.3667	6	32.3667	4	32.3667	2	32.3667	1	32.3667	1	32.3667	4	32.3667	3	32.3667	0
32.3833	8	32.3833	7	32.3833	9	32.3833	9	32.3833	9	32.3833	6	32.3833	4	32.3833	2	32.3833	1	32.3833	1	32.3833	4	32.3833	3	32.3833	0
32.4	8	32.4	7	32.4	9	32.4	9	32.4	9	32.4	6	32.4	4	32.4	2	32.4	1	32.4	1	32.4	4	32.4	3	32.4	0
32.4167	8	32.4167	7	32.4167	9	32.4167	9	32.4167	9	32.4167	6	32.4167	4	32.4167	2	32.4167	1	32.4167	1	32.4167	4	32.4167	3	32.4167	0
32.4333	8	32.4333	7	32.4333	9	32.4333	9	32.4333	9	32.4333	6	32.4333	4	32.4333	2	32.4333	1	32.4333	1	32.4333	4	32.4333	3	32.4333	0
32.45	8	32.45	7	32.45	9	32.45	9	32.45	9	32.45	6	32.45	4	32.45	2	32.45	1	32.45	1	32.45	4	32.45	3	32.45	0
32.4667	8	32.4667	7	32.4667	9	32.4667	9	32.4667	9	32.4667	6	32.4667	4	32.4667	2	32.4667	1	32.4667	1	32.4667	4	32.4667	3	32.4667	0
32.4833	8	32.4833	7	32.4833	9	32.4833	9	32.4833	9	32.4833	6	32.4833	4	32.4833	2	32.4833	1	32.4833	1	32.4833	4	32.4833	3	32.4833	0
32.5	8	32.5	7	32.5	9	32.5	9	32.5	9	32.5	6	32.5	4	32.5	2	32.5	1	32.5	1	32.5	4	32.5	3	32.5	0
32.5167	8	32.5167	7	32.5167	9	32.5167	9	32.5167	9	32.5167	6	32.5167	4	32.5167	2	32.5167	1	32.5167	1	32.5167	4	32.5167	3	32.5167	0
32.5333	8	32.5333	7	32.5333	9	32.5333	9	32.5333	9	32.5333	6	32.5333	4	32.5333	2	32.5333	1	32.5333	1	32.5333	4	32.5333	3	32.5333	0
32.55	8	32.55	7	32.55	9	32.55	9	32.55	9	32.55	6	32.55	4	32.55	2	32.55	1	32.55	1	32.55	4	32.55	3	32.55	0
32.5667	8	32.5667	7	32.5667	9	32.5667	9	32.5667	9	32.5667	6	32.5667	4	32.5667	2	32.5667	1	32.5667	1	32.5667	4	32.5667	3	32.5667	0
32.5833	8	32.5833	7	32.5833	9	32.5833	9	32.5833	9	32.5833	6	32.5833	4	32.5833	2	32.5833	1	32.5833	1	32.5833	4	32.5833	3	32.5833	0
32.6	8	32.6	7	32.6	9	32.6	9	32.6	9	32.6	6	32.6	4	32.6	2	32.6	1	32.6	1	32.6	4	32.6	3	32.6	0
32.6167	8	32.6167	7	32.6167	9	32.6167	9	32.6167	9	32.6167	6	32.6167	4	32.6167	2	32.6167	1	32.6167	1	32.6167	4	32.6167	3	32.6167	0
32.6333	8	32.6333	7	32.6333	9	32.6333	9	32.6333	9	32.6333	6	32.6333	4	32.6333	2	32.6333	1	32.6333	1	32.6333	4	32.6333	3	32.6333	0
32.65	8	32.65	7	32.65	9	32.65	10	32.65	9	32.65	6	32.65	4	32.65	2	32.65	1	32.65	1	32.65	4	32.65	3	32.65	0
32.6667	8	32.6667	7	32.6667	9	32.6667	10	32.6667	9	32.6667	6	32.6667	4	32.6667	2	32.6667	1	32.6667	1	32.6667	4	32.6667	3	32.6667	0
32.6833	8	32.6833	7	32.6833	9	32.6833	10	32.6833	9	32.6833	6	32.6833	4	32.6833	2	32.6833	1	32.6833	1	32.6833	4	32.6833	3	32.6833	0
32.7	8	32.7	7	32.7	9	32.7	10	32.7	9	32.7	6	32.7	4	32.7	2	32.7	1	32.7	1	32.7	4	32.7	3	32.7	0
32.7167	8	32.7167	7	32.7167	9	32.7167	10	32.7167	9	32.7167	6	32.7167	4	32.7167	2	32.7167	1	32.7167	1	32.7167	4	32.7167	3	32.7167	0
32.7333	8	32.7333	7	32.7333	9	32.7333	10	32.7333	9	32.7333	6	32.7333	4	32.7333	2	32.7333	1	32.7333	1	32.7333	4	32.7333	3	32.7333	0
32.75	8	32.75	7	32.75	9	32.75	10	32.75	9	32.75	6	32.75	4	32.75	2	32.75	1	32.75	1	32.75	4	32.75	3	32.75	0
32.7667	8	32.7667	7	32.7667	9	32.7667	10	32.7667	9	32.7667	6	32.7667	4	32.7667	2	32.7667	1	32.7667	1	32.7667	4	32.7667	3	32.7667	0
32.7833	8	32.7833	7	32.7833	9	32.7833	10	32.7833	9	32.7833	6	32.7833	4	32.7833	2	32.7833	1	32.7833	1	32.7833	4	32.7833	3	32.7833	0
32.8	8	32.8	7	32.8	9	32.8	10	32.8	9	32.8	6	32.8	4	32.8	2	32.8	1	32.8	1	32.8	4	32.8	3	32.8	0
32.8167	8	32.8167	7	32.8167	9	32.8167	10	32.8167	9	32.8167	6	32.8167	4	32.8167	2	32.8167	1	32.8167	1	32.8167	4	32.8167	3	32.8167	0
32.8333	8	32.8333	7	32.8333	9	32.8333	10	32.8333	9	32.8333	6	32.8333	4	32.8333	2	32.8333	1	32.8333	1	32.8333	4	32.8333	3	32.8333	0
32.85	8	32.85	7	32.85	9	32.85	10	32.85	9	32.85	6	32.85	4	32.85	2	32.85	1	32.85	1	32.85	4	32.85	3	32.85	0
32.8667	8	32.8667	7	32.8667	9	32.8667	10	32.8667	9	32.8667	6	32.8667	4	32.8667	2	32.8667	1	32.8667	1	32.8667	4	32.8667	3	32.8667	0
32.8833	8	32.8833	7	32.8833	9	32.8833	10	32.8833	9	32.8833	6	32.8833	4	32.8833	2	32.8833	1	32.8833	1	32.8833	4	32.8833	3	32.8833	0
32.9	8	32.9	7	32.9	9	32.9	10	32.9	9	32.9	6	32.9	4	32.9	2	32.9	1	32.9	1	32.9	4	32.9	3	32.9	0
32.9167	8	32.9167	7	32.9167	9	32.9167	10	32.9167	9	32.9167	6	32.9167	4	32.9167	2	32.9167	1	32.9167	1	32.9167	4	32.9167	3	32.9167	0
32.9333	8	32.9333	7	32.9333	9	32.9333	10	32.9333	9	32.9333	6	32.9333	4	32.9333	2	32.9333	1	32.9333	1	32.9333	4	32.9333	3	32.9333	0
32.95	8	32.95	7	32.95	9	32.95	10	32.95	10	32.95	6	32.95	4	32.95	2	32.95	1	32.95	1	32.95	4	32.95	3	32.95	0
32.9667	8	32.9667	7	32.9667	9	32.9667	10	32.9667	10	32.9667	6	32.9667	4	32.9667	2	32.9667	1	32.9667	1	32.9667	4	32.9667	3	32.9667	0
32.9833	8	32.9833	7	32.9833	9	32.9833	10	32.9833	10	32.9833	6	32.9833	4	32.9833	2	32.9833	1	32.9833	1	32.9833	4	32.9833	3	32.9833	0
33	8	33	7	33	9	33	10	33	10	33	6	33	4	33	2	33	1	33	1	33	4	33	3	33	0
33.0167	8	33.0167	7	33.0167	9	33.0167	10	33.0167	10	33.0167	6	33.0167	4	33.0167	2	33.0167	1	33.0167	1	33.0167	4	33.0167	3	33.0167	0
33.0333	8	33.0333	7	33.0333	9	33.0333	10	33.0333	10	33.0333	6	33.0333	4	33.0333	2	33.0333	1	33.0333	1	33.0333	4	33.0333	3	33.0333	0
33.05	8	33.05	7	33.05	9	33.05	10	33.05	10	33.05	6	33.05	4	33.05	2	33.05	1	33.05	1	33.05	4	33.05	3	33.05	0
33.0667	8	33.0667	7	33.0667	9	33.0667	10	33.0667	10	33.0667	6	33.0667	4	33.0667	2	33.0667	1	33.0667	1	33.0667	4	33.0667	3	33.0667	0
33.0833	8	33.0833	7	33.0833	9	33.0833	10	33.0833	10	33.0833	6	33.0833	4	33.0833	2	33.0833	1	33.0833	1	33.0833	4	33.0833	3	33.0833	0
33.1	8	33.1	7	33.1	9	33.1	10	33.1	10	33.1	6	33.1	4	33.1	2	33.1	1	33.1	1	33.1	4	33.1	3	33.1	0
33.1167	8	33.1167	7	33.1167	9	33.1167	10	33.1167	10	33.1167	6	33.1167	4	33.1167	2	33.1167	1	33.1167	1	33.1167	4	33.1167	3	33.1167	0
33.1333	8	33.1333	7	33.1333	9	33.1333	10	33.1333	10	33.1333	6	33.1333	4	33.1333	2	33.1333	1	33.1333	1	33.1333	4	33.1333	3	33.1333	0
33.15	8	33.15	7	33.15	9	33.15	10	33.15	10	33.15	6	33.15	4	33.15	2	33.15	1	33.15	1	33.15	4	33.15	3	33.15	0
33.1667	8	33.1667	7	33.1667	9	33.1667	10	33.1667	10	33.1667	6	33.1667	4	33.1667	2	33.1667	1	33.1667	1	33.1667	4	33.1667	3	33.1667	0
33.1833	8	33.1833	7	33.1833	9	33.1833	10	33.1833	10	33.1833	6	33.1833	4	33.1833	2	33.1833	1	33.1833	1	33.1833	4	33.1833	3	33.1833	0
33.2	8	33.2	7	33.2	9	33.2	10	33.2	10	33.2	6	33.2	4	33.2	2	33.2	1	33.2	1	33.2	4	33.2	3	33.2	0
33.2167	8	33.2167	7	33.2167	9	33.2167	10	33.2167	10	33.2167	6	33.2167	4	33.2167	2	33.2167	1	33.2167	1	33.2167	4	33.2167	3	33.2167	0
33.2333	8	33.2333	7	33.2333	9	33.2333	10	33.2333	10	33.2333	6	33.2333	4	33.2333	2	33.2333	1	33.2333	1	33.2333	4	33.2333	3	33.2333	0
33.25	8	33.25	7	33.25	9	33.25	10	33.25	10	33.25	6	33.25	4	33.25	2	33.25	1	33.25	1	33.25	4	33.25	3	33.25	0
33.2667	8	33.2667	7	33.2667	9	33.2667	10	33.2667	10	33.2667	6	33.2667	4	33.2667	2	33.2667	1	33.2667	1	33.2667	4	33.2667	3	33.2667	0
33.2833	8	33.2833	7	33.2833	9	33.2833	10	33.2833	10	33.2833	6	33.2833	4	33.2833	2	33.2833	1	33.2833	1	33.2833	4	33.2833	3	33.2833	0
33.3	8	33.3	7	33.3	9	33.3	10	33.3	10	33.3	6	33.3	4	33.3	2	33.3	1	33.3	1	33.3	4	33.3	3	33.3	0
[truncated: 590 more rows]
