# Supplementary material for: Bacterial chromosome conformation and cell-free gene expression in synthetic 2D compartments
Source: Nat Commun. 2025 Nov 14;16:10026. doi: 10.1038/s41467-025-65249-2 (PMC12618494; doi:10.1038/s41467-025-65249-2)
Supplement: Supplementary file 11 — Source Data [file 41467_2025_65249_MOESM11_ESM.zip › source-data/figure-data/Fig3+FigS5/HU-signals.xlsx]

## Sheet: Sheet1
Time (min)	HU-GFP Rep.1	HU-GFP Rep.2	HU-GFP Rep.3
0	16314.7	8285.89	17733.8
0.0833333	16577.7	8195.78	17486.6
0.166667	15939.6	7071.5	16722.5
0.25	17108.6	8181.9	17477.1
0.333333	16398.5	7986.85	17147.4
0.416667	16415.6	7995.99	16768.4
0.5	16417.1	8232.98	17251.9
0.583333	16285.5	7798.31	15359.7
0.666667	16365.8	8025.77	16045.9
0.75	16183.5	8282.41	17446.6
0.833333	15662.8	8326	18349.8
0.916667	14495.9	8540.97	19470.7
1	14309.4	8536.05	19626.9
1.08333	14381.1	8541.98	19418.1
1.16667	13937.6	8324.83	18983.3
1.25	13785.7	8331.43	18996
1.33333	13730.6	8365.91	19134.3
1.41667	13357.2	8280.42	18776.5
1.5	13691.4	8310.48	18876.9
1.58333	13172.3	8180.17	18875.3
1.66667	12967.3	8050.11	18796.8
1.75	12904	8129.68	18912.3
1.83333	12770.3	7882.71	18443.4
1.91667	12575.7	7839.6	18324
2	12502.7	7748.93	18258.9
2.08333	12458.5	7878.57	18450.5
2.16667	12446	7783.33	18358.2
2.25	12057.6	7706.57	18200.8
2.33333	12150.5	7809.5	18325.3
2.41667	12204.2	7743.25	18426.5
2.5	11968	7645.58	17991.1
2.58333	12006.6	7447.37	17853.8
2.66667	11955.8	7472.25	17742.7
2.75	12079.3	7512.22	17902
2.83333	12012	7359.52	17565.7
2.91667	11888.7	7571.79	18166.9
3	11487.4	7557.21	18221.6
3.08333	11408.9	7510.8	18488.7
3.16667	11342.5	7701.46	18856.6
3.25	10993.9	7616.71	18504.7
3.33333	11026.1	7558.76	18419.3
3.41667	11132.6	7662.08	18671.8
3.5	10903.3	7499.78	18165.5
3.58333	11048.3	7623.06	18470.9
3.66667	11107.3	7661.13	18644.4
3.75	10952.6	7437.08	17967.3
3.83333	10959.6	7409.61	17845.2
3.91667	11243.6	7331.4	17971.6
4	11302.2	7338.33	17673.7
4.08333	11238.1	7317.9	17488.2
4.16667	11138.4	7264.37	17483.4
4.25	11406.8	7341.71	17941.2
4.33333	11207.7	7251.98	17677.6
4.41667	11449.6	7433.38	17995.8
4.5	10985.4	7204.97	17739.2
4.58333	10916.9	7340.16	18097.9
4.66667	11001	7424.31	18184.7
4.75	10736.2	7279.06	18020.7
4.83333	10914.8	7331.75	18378.2
4.91667	10961.7	7328.67	18131.5
5	10815	7329.6	18106.8
5.08333	10831.1	7190.05	17759
5.16667	10704.1	7245.96	18000.7
5.25	10845.5	7302.09	18086.3
5.33333	10904.4	7195.49	17889.6
5.41667	10840.2	7238.77	18091.1
5.5	10783.3	7104.31	17864.4
5.58333	10893.8	7203.58	18156.9
5.66667	10881.7	7170.95	18095.8
5.75	10787.8	7174	17966
5.83333	11046.4	7294.36	18314
5.91667	10864.8	7037.21	17704.1
6	11085.9	7098.72	17816.6
6.08333	11285.2	7051.35	18015.6
6.16667	11101.8	6907.82	17683.4
6.25	11135.5	6942.38	17845.6
6.33333	11092.7	6897.1	17555.3
6.41667	11187.1	6909.06	17796.4
6.5	11485	6961.15	17903.8
6.58333	11413.9	6818.56	17626.7
6.66667	11776.3	6930.51	17425.4
6.75	11694.4	6829.33	17182.6
6.83333	11657.9	6733.07	16803.4
6.91667	11486.4	6791.52	17032.6
7	11515.5	6793.82	17078.5
7.08333	11444.1	6722.22	17149.7
7.16667	11417	6733.7	16940.5
7.25	11597.4	6742.53	17226.7
7.33333	11354.4	6685.32	17020.2
7.41667	11294.7	6685.5	17158.1
7.5	10610.6	6753.91	17592.8
7.58333	10556.1	6798.49	17577.8
7.66667	10606.7	6814.35	17712.8
7.75	10563.1	6762.52	17776.4
7.83333	10283.9	6773.87	17792.5
7.91667	10665.6	6948.88	18188.8
8	10681	6719.01	17489.8
8.08333	10718.6	6625.95	17383.8
8.16667	10837	6549.17	17215.5
8.25	10705.4	6604.3	17253.5
8.33333	10723	6587.59	17323.3
8.41667	10608.6	6607.4	17203.1
8.5	10608.8	6534.67	17037.5
8.58333	10651.4	6629.76	17352.5
8.66667	10550	6512.63	17174
8.75	10573.9	6589.94	17213.9
8.83333	10295.4	6509.26	17219.2
8.91667	10342.4	6531.47	17249.2
9	10206.6	6419.56	17033.4
9.08333	10495.2	6564.66	17063.8
9.16667	10479.2	6473.2	16947.1
9.25	10473.6	6413.05	16862.5
9.33333	10694.1	6423.46	16793.4
9.41667	10755.8	6440	16908.2
9.5	10342.3	6418.37	16603.4
9.58333	10281.1	6329.59	16585.8
9.66667	10144.7	6384.47	16496.1
9.75	10085	6282.24	16284.9
9.83333	10444.2	6535.57	16769.4
9.91667	10061.9	6317.39	16375.4
10	10089.3	6392.48	16725.3
10.0833	10055.3	6421.4	16532.9
10.1667	10183.8	6419.5	16617.8
10.25	10152.7	6322.26	16566.1
10.3333	10218.7	6334.12	16562.7
10.4167	10466.6	6597.35	16982.1
10.5	9781.12	6268.76	16367.9
10.5833	10053	6380.78	16558.1
10.6667	9834.27	6370.09	16520.1
10.75	9722.54	6345.16	16465.4
10.8333	9788.19	6318.86	16434.8
10.9167	9831.72	6246.34	16325.6
11	10064.5	6122.5	16078.8
11.0833	10179.4	6134.29	16231.8
11.1667	10056.9	6113.62	16284.4
11.25	10250	6126.47	16102
11.3333	10088.6	6266.18	16231.1
11.4167	10009.9	6195.74	16282.1
11.5	9926.56	6219.26	16252.8
11.5833	9986.15	6274.41	16351.4
11.6667	9699.36	6226.48	16183.7
11.75	9610.42	6305.97	16329
11.8333	9447.64	6209.61	16226.5
11.9167	9652.62	6166.55	16034.8
12	9864.5	6301.78	16317.7
12.0833	9697.5	6255.8	15986.6
12.1667	9735.85	6108.92	15827.3
12.25	9668.37	6149.95	15864
12.3333	9587.46	6193.36	16056.6
12.4167	9590.99	6061.79	15954.3
12.5	9642.96	6065.69	15810.2
12.5833	9779.84	6111.76	15926.9
12.6667	9399.51	6064.5	16014.5
12.75	9209.58	6064.97	15855.9
12.8333	9221.21	5962.5	15525.3
12.9167	9360.42	6143.24	15983.5
13	9249.75	6040.72	15598.5
13.0833	9311.59	6049.18	15640.2
13.1667	9281.99	6103.91	15659.1
13.25	8990.14	5909.61	15585.5
13.3333	9150.44	5971.04	15590.8
13.4167	9192.77	5993.36	15433.7
13.5	8990.77	5926.94	15352.5
13.5833	9012.67	5938.02	15377.2
13.6667	8990.36	6047.44	15473.9
13.75	8884.51	5923.8	15147.5
13.8333	9077.34	5954.47	15205.4
13.9167	9192.09	5930.23	15241.4
14	8952.31	5951.94	15123.6
14.0833	9009.89	5921.88	15141.4
14.1667	9062.04	5851.14	14949.9
14.25	9137.53	5826.79	15010.8
14.3333	9103.59	5848.78	14983.8
14.4167	8909.86	5844.52	14983
14.5	8960.16	5863.03	15067
14.5833	9019.33	5869.19	14905.5
14.6667	9042.2	5761.53	14527.7
14.75	8979.98	5754.84	14673.3
14.8333	9087.36	5770.82	14601.1
14.9167	9057.9	5751.19	14468.1
15	8969.6	5689.53	14317
15.0833	8841.89	5756.24	14468.8
15.1667	8786.81	5704.66	14213.9
15.25	8713.41	5694.96	14265.1
15.3333	8678.21	5626.03	14334.5
15.4167	8657.86	5624.11	14679.9
15.5	8794.35	5718.87	14661.9
15.5833	8785.22	5618.8	14262.6
15.6667	8918.96	5615.82	14333.1
15.75	8883.17	5533.83	14026.2
15.8333	8827.76	5477.92	13910.7
15.9167	8881.32	5476.16	13896.6
16	8763.77	5424.25	13757.2
16.0833	8732.12	5353.18	13718.1
16.1667	8843.05	5422.61	13747.8
16.25	8701.8	5427.06	13646.4
16.3333	8340.79	5264.47	13515.2
16.4167	8579.06	5449.96	13947.9
16.5	8669.41	5503.68	13980
16.5833	8347.45	5299.4	13521.3
16.6667	8405.93	5245.91	13411.4
16.75	8297.23	5290.93	13510.2
16.8333	8318.47	5230.08	13288.9
16.9167	8446.18	5241.86	13298.7
17	8454.67	5242.22	13127.5
17.0833	8481.72	5220.7	13193.1
17.1667	8605.73	5352.03	13448.8
17.25	8443.97	5135.93	13161.6
17.3333	8101.93	5125.55	13104.3
17.4167	8332.31	5241.66	13260.4
17.5	8326.66	5310.62	13275.9
17.5833	8150.72	5297.83	13299.4
17.6667	8134.45	5134.28	12968.6
17.75	8105.6	5156.53	13064
17.8333	8309.71	5150.23	12895.7
17.9167	8003.11	5079.48	12768.9
18	8372.8	5248.68	13015.7
18.0833	8223.75	5159.42	12797.5
18.1667	8150.07	4993.81	12613.6
18.25	8308.18	5114.36	12909.6
18.3333	8331.67	5128.19	12884.1
18.4167	8246.06	4984.31	12504.6
18.5	8207.38	5016.63	12536.7
18.5833	8436.92	5099.55	12835.9
18.6667	7958.91	5089.33	12758.2
18.75	7987.48	5064.61	12687.8
18.8333	7978.7	5027.38	12730.2
18.9167	8128.68	5002.44	12535.7
19	7981.97	4911.3	12376
19.0833	7877.39	4924.32	12161.5
19.1667	7768.01	4798.9	12064.6
19.25	8115.18	4788.29	11952.7
19.3333	7975.66	4712.72	11975.7
19.4167	8120.34	4816.39	11897.1
19.5	7809.63	4705.68	11795.5
19.5833	7836.6	4687.37	11749.5
19.6667	7840.8	4655.97	11764.2
19.75	7673.74	4651.01	11590.8
19.8333	7750.78	4709.7	11508.7
19.9167	7810.66	4671.91	11504.5
20	7793.4	4589.11	11590.9
20.0833	7573	4536.13	11323.3
20.1667	7569.96	4714.51	11631.8
20.25	7712.92	4682.03	11505.1
20.3333	7637.16	4638.45	11393.8
20.4167	7592.68	4618.95	11485.8
20.5	7574.4	4566.02	11535.7
20.5833	7746.38	4620.81	11616.9
20.6667	7695.45	4538.91	11256.3
20.75	7735.7	4534.08	11210
20.8333	7763.56	4488.94	11101.9
20.9167	7703.35	4456.78	11131.7
21	7784.74	4502.42	11224.7
21.0833	7574.55	4464.66	11083.8
21.1667	7421.89	4495.35	11181.4
21.25	7475.67	4542.4	11248.8
21.3333	7614.82	4555.43	11239.2
21.4167	7592.62	4459.69	11080.5
21.5	7626.4	4505.62	11053.6
21.5833	7337.74	4365.43	10786.7
21.6667	7198.6	4393.9	10878.6
21.75	7137.61	4388.32	10910.6
21.8333	7162.82	4253.31	10672.9
21.9167	7278.24	4483.1	10985.6
22	7127.93	4348.78	10831.8
22.0833	7156.2	4395.53	10880.2
22.1667	7202.67	4361.3	10890.4
22.25	7199.64	4313.93	10803.5
22.3333	7081.43	4296.63	10619.9
22.4167	7224.13	4290.57	10588.8
22.5	7111.87	4259.63	10564
22.5833	7119.75	4207.91	10533.4
22.6667	7105.07	4203.99	10349.8
22.75	7161.25	4177.64	10339.4
22.8333	7196.13	4073.1	10122.9
22.9167	7301.1	4165.8	10380
23	7446.6	4103.18	10402
23.0833	7459.36	4077.01	10212.6
23.1667	7393.09	4145.9	10212.9
23.25	7237.27	4024.28	10114.8
23.3333	7287.19	4109.1	10230.6
23.4167	7218.47	4025.63	10058.1
23.5	7264.39	3972.18	9929.39
23.5833	7266.09	3925	9865.23
23.6667	7273.91	3993.76	10041.5
23.75	7167.87	3944.71	9874.7
23.8333	7280.55	3900.63	9824.56
23.9167	7423.42	3952.81	9772.46
24	7236.74	3914.38	9671.36
24.0833	7208.48	3983.65	9942.65
24.1667	6993.21	3926.67	9678.31
24.25	7138.66	3887.9	9591.48
24.3333	7071.91	3831.82	9583.38
24.4167	7220.16	3948.78	9856.59
24.5	7032.6	3871.24	9676.4
24.5833	7114.98	3809.82	9485.32
24.6667	7086.9	3771.55	9466.52
24.75	6967.38	3738.12	9295.59
24.8333	7028.23	3806.59	9523.68
24.9167	7092.68	3780.7	9458.26
25	6800.02	3688.19	9128.08
25.0833	6886.47	3769.09	9432.02
25.1667	6875	3759.36	9291.71
25.25	7099.66	3815.78	9486.1
25.3333	7052.58	3691.72	9213.65
25.4167	7079.11	3643.76	9167.43
25.5	7095.76	3662.48	9264.92
25.5833	7167.9	3705.16	9262.98
25.6667	6967.17	3607.13	9000.73
25.75	7093.17	3652.98	9113.77
25.8333	6947.28	3626.39	8953.79
25.9167	6934.8	3636.98	9118.85
26	6921.61	3582.63	8871.67
26.0833	6947.22	3529.51	8710.82
26.1667	7093.92	3569.82	8717.36
26.25	6578.27	3509.91	8581.38
26.3333	6646.09	3652.83	8886.01
26.4167	6596.54	3560.61	8692.15
26.5	6783.35	3641.91	8873.7
26.5833	6716.83	3567.43	8665.91
26.6667	6592.59	3573.42	8686.13
26.75	6691.89	3490.15	8578.46
26.8333	6626.19	3487.88	8681.38
26.9167	6455.14	3490.66	8599.49
27	6428.54	3472.77	8522.5
27.0833	6400.6	3518.14	8593.07
27.1667	6207.1	3458.87	8372.09
27.25	6509.59	3598.33	8685.97
27.3333	6160	3412.49	8360.99
27.4167	6002.57	3422	8315.91
27.5	6200.64	3523.63	8555.07
27.5833	6272.76	3460.42	8498.06
27.6667	6121.35	3408.36	8400.14
27.75	6126.95	3382.68	8396.4
27.8333	6224.73	3406.34	8331.95
27.9167	6066.41	3335.51	8052.45
28	6117.38	3352.05	8081.37
28.0833	6222.58	3332.11	8058.88
28.1667	6221.69	3265.65	7934.3
28.25	6243.55	3316.26	8078.78
28.3333	6144.42	3245.95	7798.94
28.4167	6180.31	3269.78	7907.9
28.5	6112.5	3266.67	7881.25
28.5833	6050.35	3230.91	7766.15
28.6667	5986.88	3170.83	7698.65
28.75	5955.98	3183.01	7753.75
28.8333	5797.03	3128.3	7576.62
28.9167	5862.74	3150.3	7575.65
29	5917.42	3225.23	7728.83
29.0833	5698.5	3158.38	7542.14
29.1667	5794.28	3154.06	7677.38
29.25	5923.45	3123.73	7572.72
29.3333	5897.86	3111.19	7500.34
29.4167	5754.1	3064.51	7442.91
29.5	5846.38	2986.45	7302.5
29.5833	5946.26	2969.6	7319.55
29.6667	5764.15	3034.32	7372.12
29.75	5882.24	2970.24	7211.12
29.8333	5909.87	2953.55	7229.37
29.9167	5951.83	2975.2	7163.11
30	5791.05	2922.07	7045.21
30.0833	5835.92	3002.92	7086.43
30.1667	5815.66	2984.92	7150.31
30.25	5746.56	2985.52	7131
30.3333	5608.4	3006.02	7050.17
30.4167	5617.8	2965.09	7104.84
30.5	5736.4	2959.17	7012.82
30.5833	5685.29	2846.61	6856.7
30.6667	5769.09	2907.23	6855.57
30.75	5687.35	2953.89	7030.32
30.8333	5664.53	2929.25	6841.75
30.9167	5710.37	2906.14	6868.69
31	5577.91	2857.37	6801.07
31.0833	5616.78	2838.55	6826.6
31.1667	5514.15	2859.17	6737.24
31.25	5611.64	2849.86	6905.61
31.3333	5490.63	2800.79	6685.6
31.4167	5354.22	2740.98	6440.14
31.5	5544.18	2802.61	6527.19
31.5833	5495.39	2788.36	6590.24
31.6667	5504.85	2751.87	6521.38
31.75	5411.86	2774.81	6515.9
31.8333	5298.23	2741.91	6443.37
31.9167	5374.54	2777.83	6425.63
32	5395.33	2733.61	6361.03
32.0833	5323.78	2732	6373.8
32.1667	5324.73	2653.89	6172.34
32.25	5357.65	2676.62	6218.55
32.3333	5449.9	2776.4	6389.03
32.4167	5274.3	2718.56	6221.58
32.5	5264.38	2762.65	6404.24
32.5833	5207.59	2739.31	6260.22
32.6667	5262.36	2712.5	6234.36
32.75	5335.11	2745.69	6334.11
32.8333	5163.27	2629.67	6124.02
32.9167	5166.79	2699.52	6219.11
33	5087.1	2677.2	6170.64
33.0833	5137.7	2617.3	6042.04
33.1667	5203.78	2636.46	6010.1
33.25	5197.79	2670.68	6216.35
33.3333	5180.62	2635.38	6192.29
33.4167	4913.04	2576.46	5995.11
33.5	5109.91	2643.95	6214.36
33.5833	4927.61	2623.63	6086.11
33.6667	4848.66	2611.55	6036.01
33.75	4794.67	2572.23	5913.38
33.8333	4886.83	2634.2	6147.16
33.9167	4841.14	2619.71	6102.75
34	4744.36	2669.03	6149.8
34.0833	4541.47	2566.88	5909.64
34.1667	4711.8	2630.34	6187.17
34.25	4722.98	2557.08	5893.69
34.3333	4563.56	2495.91	5921.87
34.4167	4552.18	2526.22	5866.83
34.5	4568.74	2525.61	5885.58
34.5833	4671.13	2534.79	5860.91
34.6667	4786.24	2566.4	5945.61
34.75	4677.95	2534.28	5875.3
34.8333	4580.21	2474.52	5698.65
34.9167	4567.28	2487.67	5791.78
