# Supplementary material for: Bacterial chromosome conformation and cell-free gene expression in synthetic 2D compartments
Source: Nat Commun. 2025 Nov 14;16:10026. doi: 10.1038/s41467-025-65249-2 (PMC12618494; doi:10.1038/s41467-025-65249-2)
Supplement: Supplementary file 11 — Source Data [file 41467_2025_65249_MOESM11_ESM.zip › source-data/figure-data/Fig3+FigS5/Protein-production-rate.xlsx]

## Sheet: Sheet1
$\emptyset$	Plasmid	Genome
2.99128	22.4439	31.8115
2.99128	17.9551	21.3018
1.49564	19.4514	21.3018
5.99251	19.4676
5.99251	16.4725
0	12.5145
	12.5145
