# Supplementary material for: Bacterial chromosome conformation and cell-free gene expression in synthetic 2D compartments
Source: Nat Commun. 2025 Nov 14;16:10026. doi: 10.1038/s41467-025-65249-2 (PMC12618494; doi:10.1038/s41467-025-65249-2)
Supplement: Supplementary file 11 — Source Data [file 41467_2025_65249_MOESM11_ESM.zip › source-data/figure-data/Fig3+FigS5/RNAP-signals.xlsx]

## Sheet: Sheet1
Time (min)	Active Rep.1	Active Rep.2	Active Rep.3	Active Rep.4	Active Rep.5	Time (min)	+Rif Rep.1	+Rif Rep.2	+Rif Rep.3	+Rif Rep.4	+Rif Rep.5	Time (min)	-NTPs Rep.1	-NTPs Rep.2	-NTPs Rep.3	-NTPs Rep.4	-NTPs Rep.5
0	16116.4	12313.9	6880.05	7441.62	6542.46	0	9991.56	13406.5	10204.2	14995.8	12696.4	0	55077	53496.5	36977.1	29908.2	33161.2
0.0833333	16054.7	12453.2	6773.72	7467.67	6480.84	0.0833333	9845.89	13430	9750.39	14946.3	12633.4	0.0833333	55174.6	52640.1	37619.7	29249.2	32862.6
0.166667	16019.2	12226.8	6842.81	7509.33	6263.67	0.166667	9466.8	13125.3	9376.3	14985	12581.1	0.166667	55420	52346.5	35469.2	29149.2	33155.6
0.25	16496.2	12356.7	6778.71	7180.6	6214.38	0.25	9523.36	13172.2	9604.19	14704.6	12258.2	0.25	55953.5	52837.9	37279.7	29618.1	32220.7
0.333333	16435.6	12238.1	6687.61	7428.78	5994.14	0.333333	9095.4	12948.7	9335.43	14878.5	11765.7	0.333333	55691.6	52778	36530.8	29189.6	32329.4
0.416667	16064.2	11890.1	6495.92	7365.74	6036.11	0.416667	9238.46	12135.9	9111.56	14171.3	11332.3	0.416667	55852.3	51911.6	37239.5	28757.8	32522.7
0.5	16333.6	12351.8	6712.79	7373.34	6023.36	0.5	8711.42	11889.5	9392.79	13755.5	11109.4	0.5	55830.1	53008.3	36691.4	29276.9	31829.1
0.583333	16564.3	12434.8	6580.11	7251.6	6114.15	0.583333	8370.91	11604.8	9469.66	13360.6	10723.2	0.583333	55690.1	52382.7	36783	28992	32334.3
0.666667	15545.6	12583.1	6532.49	7192.35	6071.35	0.666667	8291.05	11593.9	8990.8	12553.1	10053.3	0.666667	55952.1	52190.8	35649.5	29275.4	31774.4
0.75	14559.5	11261.7	6347.41	6905.69	5802.79	0.75	8052.67	11628.2	8849.48	12716.6	9822.18	0.75	55455.2	51360.8	34299.5	28077.1	30498.8
0.833333	13883.8	11095.3	5845.76	6893.13	5867.17	0.833333	8041.22	10666	8614.31	11610.1	9560.73	0.833333	54892.9	48439.2	32962.2	26841.6	28309.9
0.916667	12973.6	10783.7	5635.6	6209.14	5550.73	0.916667	7918.43	10159.5	8391.25	11073.2	9230.91	0.916667	54088.7	46469.8	31164.2	25025.9	28208.4
1	12453.7	10401.9	5280.64	6247.19	5345.93	1	7580.75	9801.24	7828.23	10075.3	8790.39	1	53205.3	45801.6	29749.5	23945.8	26468.2
1.08333	12350.9	10299.6	5184.1	5805.67	5324.37	1.08333	7056.63	9656.13	7337.46	9795.89	8060.16	1.08333	53069.4	44417	29675.1	23970.3	25532.2
1.16667	12143.3	10753.4	5026.57	5447.88	5344.54	1.16667	6916.58	9243.98	7058.04	9669.97	7528.27	1.16667	52599.6	43951.2	28751.8	23057	25003.9
1.25	11518.3	10389.6	4903.46	5028.05	5147.56	1.25	6289.65	8615.76	6777.77	9196.37	7042.72	1.25	51670.1	43535.1	26835	22867.7	23950.5
1.33333	11171.6	10177	4671.92	4944.09	5163.46	1.33333	6268.12	8481.63	6577.3	9024.55	6895.08	1.33333	51871.8	43747	28021.1	22165.4	22998.1
1.41667	10900	9988.45	4410.44	4616.78	5186.97	1.41667	5644.58	7983.5	6098.63	8794.58	6598.47	1.41667	51900.1	42690.8	28199.1	21844.9	22023.5
1.5	10648.9	9750.8	4266.96	4535.62	5039.04	1.5	5814.78	7923.01	6482.41	8413.95	6004.48	1.5	50178.4	44920.9	28734.9	20583.7	22530.3
1.58333	10315.3	9680.66	3833.03	4519.01	5244.32	1.58333	5343.4	7630	6120.36	7916.77	5984.16	1.58333	51251.7	43878.9	27790.1	21336.3	22451.4
1.66667	9657.61	9124.2	3873.08	4299.12	5006.24	1.66667	5313.47	7405.11	5961.05	7864.95	5671.37	1.66667	50204	44637.6	27897.6	21096	22990.6
1.75	9374.01	9363.18	3691.71	4207.96	5020.04	1.75	5051.74	7045.08	5501.17	7691.98	5404.69	1.75	50207	44297.1	26920.4	20611.6	22297.3
1.83333	8631.46	8661.1	3560.28	4138.64	4831.35	1.83333	4753.35	7233.17	5598.6	7286.85	5086.5	1.83333	49934.3	44669.6	27561.7	20803.8	23003.2
1.91667	8244.32	7830.4	3431.76	3726.46	4839.83	1.91667	4701.84	6641.06	5589.31	6715.36	4997.72	1.91667	51126.7	43349.5	27324.6	20854.3	21784.2
2	8356.6	8685.91	3365.11	3754.51	4658.34	2	4272.36	6631.41	5229.77	6396.42	4725.33	2	50765.3	44910.7	26638	20378.5	22090.3
2.08333	7987.95	8237	3280.04	3466.19	4596.81	2.08333	4027.4	6299.23	5027.13	5863.62	4478.04	2.08333	49840	43804.5	26155.4	20550.7	22735
2.16667	7904.65	8079.95	3107.41	3485.53	4661.95	2.16667	3915.58	5980	5061.78	5741.59	4259.31	2.16667	50314.5	43325.3	27082	20397.1	22013.6
2.25	7727.19	7880.93	3103.28	3327.11	4498.93	2.25	3719.95	5764.52	4971.4	5313.31	3976.96	2.25	50262.3	44198	27822.5	20811.2	22516.8
2.33333	7798.43	8411.84	3059.37	3123.59	4440.33	2.33333	3435.41	5844.77	4619.63	4966.16	4059.26	2.33333	49312.1	43915.4	27171.8	20139.8	22851.8
2.41667	7353.68	8156.52	2960.8	3190.52	4298.36	2.41667	3353.76	5407.26	4475.99	4889.73	3696.56	2.41667	49989.8	44233.4	27099.8	20568.8	22698.9
2.5	7340.31	8151.16	3000.64	3189.45	4155.4	2.5	3228.73	5249.49	4401.74	4849.73	3504.34	2.5	49882.9	44640.2	27395.5	20064.9	22854
2.58333	7038.32	7264.39	2969.19	2939.21	4077.03	2.58333	3173.52	5327.94	4417.43	4596.69	3532.37	2.58333	50012.9	42858.6	26446.1	20281.2	22312.5
2.66667	6831.31	7778.87	2905.56	2916.62	3955.48	2.66667	3169.92	5532.65	4325.25	4498.88	3265.49	2.66667	49153	43311.2	27106	20338	22167.5
2.75	6600.97	7635.08	2845.27	2792.55	3862.35	2.75	2900.81	5193.56	4256.72	4248.12	3225.19	2.75	49814.8	43047.9	26232.9	20297.2	22274.4
2.83333	6647.41	7598.16	2692.02	2805.59	3882.05	2.83333	2896	5114.2	3999.08	4105.93	3204.79	2.83333	49465.1	43981.3	25743.7	19535.8	22137.5
2.91667	6789.72	7569.27	2677.18	2659.35	3896.93	2.91667	2892.84	4803.19	3926.7	4166.02	2976.56	2.91667	48419.4	42697.9	25648.3	19117.6	21607.1
3	6664.07	7136.19	2577.74	2617.61	3860.37	3	2786.87	4901.01	4002.58	3859.53	3074.53	3	48705.4	42974.7	24987	19064.7	21968.5
3.08333	6310.32	7255.62	2442.73	2644.63	3965.32	3.08333	2712.89	4808.17	4002.11	3794.96	2931.49	3.08333	48173.4	43348.8	24152.3	19373.5	21585.3
3.16667	6097.46	7305.21	2497.58	2503.48	3714	3.16667	2693.43	4830.04	3846.53	3714.44	2919.51	3.16667	48849.3	42998.6	24947.3	18940.8	21370.6
3.25	6093.6	6916.6	2461.33	2463.85	3594.55	3.25	2803.33	4380.68	3741.41	3574.44	2855.06	3.25	48878.1	42923.7	24999.8	19729.1	22052.3
3.33333	5994.1	6779.8	2339.96	2405.91	3469.31	3.33333	2645.53	4472.99	3755.07	3751.54	2662.04	3.33333	48411.4	42803.5	26472.5	20529.8	22449.5
3.41667	6189.55	7324.89	2498.41	2377.75	3515.5	3.41667	2566.84	4477.07	3330.35	3302.03	2682.36	3.41667	49175.5	42202	26581	20646.8	22097.4
3.5	5720.56	7048.78	2335.52	2446.16	3573.31	3.5	2516.76	4457.85	3629.39	3494.02	2543.38	3.5	48382.4	42414.5	26209	20837.2	22478.9
3.58333	5580.19	6821.16	2306.8	2362.87	3518.22	3.58333	2455.33	4226.26	3358.04	3309.28	2499.02	3.58333	48686.6	42072.7	25919.8	20047.8	21529.7
3.66667	5306.02	6550.14	2258.7	2347.93	3412.32	3.66667	2310.98	4202.45	3650.95	3078.06	2511.72	3.66667	48871.7	41897.5	25473.9	19292.4	21667.7
3.75	5361.57	6097.03	2174.7	2224.78	3249.65	3.75	2462.16	4079.7	3634.12	3049.63	2446.83	3.75	47567.2	41145.8	25691.8	19570	21907.8
3.83333	5253.85	5730.83	2166.8	2208.39	3182.67	3.83333	2552.29	3977.77	3430.09	3149.16	2238.25	3.83333	47828.5	41959.2	25014.1	19515.7	22147.2
3.91667	5449.72	6244.86	2263.12	2206.87	3239.29	3.91667	2376.19	4024.98	3475.95	2921.91	2353.08	3.91667	46860	40539.5	25374.9	19627.2	21569.1
4	5165.18	6431.84	2218.21	2238.83	3244.14	4	2414.08	3827.61	3393.78	2756.25	2266.21	4	47351.5	41478.5	25900.3	19193.6	21133.9
4.08333	5277.73	6267.56	2205.51	2053.84	3072.85	4.08333	2313.81	3834.47	3248.71	2691.53	2173.59	4.08333	47012.7	41106.7	25270.8	18529.3	21259.5
4.16667	4898.24	5781.42	2112.18	2119.28	3067.44	4.16667	2272.44	3749.42	3440.72	2704.54	2202.48	4.16667	46709.5	40693.5	26044.2	18998.8	21840.5
4.25	5169.69	5938.14	2091.92	2088.7	2994.04	4.25	2359.88	3826.2	3159.76	2655.51	2055.96	4.25	47164.8	40884.1	25217.8	19285.8	21633.3
4.33333	4921.86	6010.25	2108.84	1939.28	3053.88	4.33333	2220.76	3658.38	3035.14	2548.87	2046.6	4.33333	47042.3	40561.4	25684	18980.7	21648.3
4.41667	4929.6	6005.69	2200.01	1955.66	2948.47	4.41667	2284.29	3597.56	3206.48	2708.79	2082.64	4.41667	47160	40540.3	24584.1	18855.5	22274.4
4.5	4842.05	5987.53	2089.36	1880.37	2922.87	4.5	2260.1	3704.24	3083.33	2439.1	2009.69	4.5	47254.2	40685.5	25158.1	18292.2	21383.1
4.58333	4693.63	5730.89	2119.05	1992.22	2842.21	4.58333	2350.18	3736.23	3178.81	2494.3	1981.32	4.58333	46884.8	41027	24786.2	18325	22068.2
4.66667	4729.22	5541.96	2062.46	1918.04	2823.91	4.66667	2190.71	3596.66	3298.39	2501.9	1938.25	4.66667	47262.6	40079.2	23749.6	18875.6	22208.2
4.75	4704.89	5744.49	2113.01	1852.46	2722.44	4.75	2113.85	3493.72	3006.25	2348.33	1812.35	4.75	46073.3	40386.3	23780.6	18326.8	21358.4
4.83333	4647.27	6141.14	2071.21	1854.86	2587.53	4.83333	2244.49	3342.97	2962.86	2293.44	1819.34	4.83333	45797.3	40263.7	23184.1	17715.6	21236.3
4.91667	4350.56	5618.7	1981.92	1817.49	2803.37	4.91667	2199.58	3321.93	2998.09	2224.78	1842.13	4.91667	45695	39383.7	24759.6	18479.6	20770.5
5	4394.75	5279.66	1870.26	1865.27	2787.88	5	2146.4	3328.11	3048.48	2211.66	1737.38	5	45572.5	39647.5	24162.8	18493.3	21422.8
5.08333	4283.83	5446.9	1962.19	1818.06	2689.62	5.08333	2022	3274.33	2974.89	2479.21	1726.76	5.08333	45577.6	38732.1	24536.8	17914.8	21562.5
5.16667	4409.6	5573.74	1967.68	1798.69	2565.42	5.16667	2046.24	3236.36	3050.65	2305.98	1603.52	5.16667	45844.5	38860.5	24217.7	18474.2	21051.9
5.25	4373.38	5573.69	2024.59	1733.39	2619.82	5.25	1940.56	3144.9	2920.91	2271.81	1661.1	5.25	45457.2	39085.9	24544.6	18788	21814.9
5.33333	4374.99	5605.34	1864.99	1722.24	2546.28	5.33333	2058.24	3063.37	2980.54	2236.91	1681.65	5.33333	46230.8	38412.4	24356.8	18763.9	21579.7
5.41667	4221.14	5406.12	1918.19	1771.14	2578.47	5.41667	1912.03	3105.19	2682.9	2189.32	1700.49	5.41667	46956.2	38054.5	24564.6	19609	21698.8
5.5	4169.99	5279.29	1974.78	1617.01	2502.43	5.5	2102.29	3015.91	2741.57	2230.52	1697.74	5.5	45994	37785.7	24504.9	19122.4	21446.4
5.58333	4144.58	5390.9	1920.22	1647.6	2574.69	5.58333	2025.32	3062.9	2801.81	2168.74	1752.58	5.58333	46999.3	38077.5	24700.8	18696.1	21765.5
5.66667	3992.45	5342.47	1858.45	1619.97	2390.06	5.66667	1897.12	2922.41	2657.82	1977.81	1778.17	5.66667	45626.1	37709.9	24666.1	19080.7	22116.9
5.75	3943.74	5123.53	1875.27	1631	2506.5	5.75	1861.4	2894.24	2780.8	1991.47	1723.3	5.75	44829.9	37536	24047.9	18795.7	21818.8
5.83333	4003.92	5118.32	1878.66	1663.32	2402.07	5.83333	1833.72	2744.74	2606.43	2188.16	1806.83	5.83333	44613.3	37352	24736	18987.5	21364.4
5.91667	4038.59	5391.12	1824.28	1554.72	2373.86	5.91667	1902.27	2847.9	2863.66	1982.78	1760.01	5.91667	44616	37082.5	24072.1	19507	21841
6	4077.71	5462.68	1890.88	1592.49	2441.26	6	1881.03	2670.03	2592.16	1858.79	1617.65	6	44547.7	35852.3	24279.4	19248.1	21485.5
6.08333	3982.38	5106.53	1774.02	1574.35	2354.85	6.08333	1905.32	2757.83	2562.48	1870.77	1529.63	6.08333	44753.3	37079.6	23481.1	19383.7	21061.8
6.16667	3844.06	5049.07	1795.95	1614.36	2367.64	6.16667	1822.61	2695.26	2573.88	1820.33	1583.45	6.16667	44703.4	36742	24170	18974.9	20999.3
6.25	3869.62	5404.24	1837.48	1604.58	2341.75	6.25	1872.97	2709.95	2524.09	1921.67	1577.15	6.25	44042.3	36409.4	23536.9	19080	21186.5
6.33333	3790.33	5172.83	1776.43	1524.95	2438.15	6.33333	1797.11	2578.25	2544.82	1831.92	1580.48	6.33333	42834.7	36986.4	23025.3	18531.9	20662.3
6.41667	3713.84	5480.33	1773.49	1529.44	2313.31	6.41667	1709.21	2550.73	2394.24	1779.41	1521.01	6.41667	43564.6	35656.1	23352.1	18909.3	20759.7
6.5	3687.07	5330.12	1849.03	1548.52	2246.89	6.5	1733.16	2783.78	2579.48	1862.86	1589.74	6.5	44286.9	35241.8	23090	18539.1	20718.2
6.58333	3646.72	5351.33	1824.51	1558.49	2225.29	6.58333	1768.88	2613.72	2386.24	1697.65	1450.39	6.58333	43592.7	35210	23413.4	18329.8	20671.4
6.66667	3626.75	4828.9	1723.89	1527.39	2266.17	6.66667	1810.22	2599.23	2362.03	1702.28	1469.14	6.66667	43660.9	35846.9	22383.2	18333.9	20208.3
6.75	3551.1	4868.28	1757.43	1494.26	2246.38	6.75	1696.85	2481.3	2467.61	1789.78	1451.85	6.75	42951.5	35629.5	22587.5	18130.6	20639.8
6.83333	3612.94	4738.81	1780.83	1486.99	2220.7	6.83333	1780.2	2336.95	2372.32	1684.6	1461.82	6.83333	42113.9	35449.6	22635.8	18330	20327.6
6.91667	3434.04	4788.52	1730.02	1558.2	2129.49	6.91667	1730.52	2391.75	2311.62	1592.03	1443.55	6.91667	42851.6	35135.9	22284.5	18253.8	20177.1
7	3591.93	4869.96	1719.88	1505.48	2095.75	7	1760.29	2475.78	2427.45	1562.63	1412.57	7	42868.2	34766.4	22762	17998.2	19543.3
7.08333	3385.44	4790.59	1667.76	1490.4	2105.77	7.08333	1734.19	2267.8	2277.65	1602.63	1412.13	7.08333	42106.4	35200.8	23007.6	18506.7	20322.7
7.16667	3335.06	4602.28	1695.7	1443.29	2138.8	7.16667	1703.41	2332.96	2241.63	1635.03	1357.52	7.16667	42754.3	34677.4	22993.3	18076.8	19889.2
7.25	3563.65	4863.74	1648.04	1421.71	1991.32	7.25	1700.58	2334.42	2171.53	1608.54	1399.32	7.25	41304.5	33849.8	22609.6	17699.5	20258.9
7.33333	3431.8	4787.75	1686.49	1384.66	2033.86	7.33333	1681.12	2337.87	2225.16	1605.51	1462.25	7.33333	41337.2	34836	22785.7	18320.5	19936.4
7.41667	3338.28	4639.96	1634.24	1457.27	2006.36	7.41667	1613.62	2148	2059.44	1528.97	1328.1	7.41667	40518.9	34355.2	21814.9	18390.6	20048.8
7.5	3211.12	4516.66	1632.13	1473.32	1972.35	7.5	1675.66	2199.98	2084.66	1523.8	1372.64	7.5	41329.9	33595.3	21518.3	17730.5	19887
7.58333	3339.4	4416.41	1668.22	1363.16	2062.4	7.58333	1631.81	2136.96	2203.59	1500.88	1371.55	7.58333	41173.2	33980.7	22517.5	18146.3	20027.2
7.66667	3363.72	4534.13	1655.01	1380.4	2043.36	7.66667	1729.99	2170.98	2136.29	1554.93	1338.74	7.66667	41024.4	33627.3	22754.9	17941.5	19936.7
7.75	3224.71	4853.43	1664.36	1390.72	2108.35	7.75	1630.23	2217.89	2032.62	1488.9	1365.09	7.75	41569.4	33384.3	22721.6	17797	19748
7.83333	3293.31	4517.99	1556.65	1443.76	2057.56	7.83333	1686.54	2193	2110.5	1440.88	1321.91	7.83333	40893.8	33717.6	21869.5	17509.4	19452
7.91667	3213.41	4502.77	1600.28	1432.63	2066.37	7.91667	1658.43	2112.88	2278.14	1540.52	1327.61	7.91667	39644.6	33600.2	21807.8	16831.3	19351
8	3146.08	4484.22	1590.84	1403.62	2112.58	8	1607.14	2212.83	2032.12	1517.62	1327.3	8	39163.1	33400.1	21905.1	16750.5	19334.1
8.08333	3219.52	4342.31	1557.47	1398.62	1972.95	8.08333	1678.98	2174.17	2128.76	1525.27	1356.57	8.08333	39967.6	33161.8	20933.3	16512.4	19044.3
8.16667	3243.72	4394.35	1536.61	1421.24	1897.39	8.16667	1612.72	2184.26	2014.2	1471.52	1360.28	8.16667	39624.6	33816.3	21743.7	17359.9	19352.5
8.25	3169.6	4639.82	1579.33	1437.6	1909.62	8.25	1653.99	2137.64	2164.59	1530.6	1349.06	8.25	39550.3	33209.8	22328.8	17195.3	19195.9
8.33333	3150.59	4227.24	1513.63	1411	1895.07	8.33333	1581.66	2069.84	1971.29	1521.57	1366.06	8.33333	39971.8	33067.4	21656.4	16567.8	18785.9
8.41667	3039.81	4091	1510.39	1413.46	1848.79	8.41667	1525.66	2021.34	2028.47	1564.07	1341.32	8.41667	40169.1	32462.1	21425.6	16740.2	18873.6
8.5	3203.8	4334.48	1538.51	1424.04	1876.98	8.5	1531.68	2089.26	2098.03	1527.59	1275.68	8.5	38990.6	32563.2	21608	16454.4	18320.5
8.58333	3032.5	4123.54	1553.05	1435.32	1885.06	8.58333	1533.09	2124.38	1929.92	1498.5	1301.79	8.58333	38488	32392.6	21084.1	16617.3	18510.8
8.66667	3105.92	4152.18	1514.33	1373.35	1804.73	8.66667	1519.04	1946.39	2078.4	1467.05	1230.26	8.66667	38651.9	32170.4	20986.7	16612.3	18559.8
8.75	3040.78	4124.65	1525.09	1393.49	1823.44	8.75	1433.62	2155.62	2027.88	1424.2	1239.87	8.75	38387.6	31880.9	20846.6	16672.1	18200.8
8.83333	2947.34	4118.61	1511.79	1343.15	1815.08	8.83333	1479.06	2039.11	1946.16	1423.14	1250.28	8.83333	38795.5	30996.8	20809.3	16547	18380.5
8.91667	2976.18	4416.04	1466.94	1379.83	1810.25	8.91667	1523.92	2007.96	1920.16	1500.42	1234.22	8.91667	38273.9	32530.1	20959.7	16162.6	18112
9	3043.56	4138.57	1519.65	1332.81	1833.38	9	1485.82	2052.05	1936.24	1488.05	1272.87	9	37010	31464.4	21391	16299.5	18636.3
9.08333	2995.22	4188.18	1437.55	1360.23	1848.53	9.08333	1481.8	2023.44	1949.38	1481.37	1269.57	9.08333	38587.1	31672.8	20760.1	16231.7	18400.9
9.16667	2814.23	3909.34	1467.52	1270.06	1694.59	9.16667	1430.2	2063.68	2023.57	1490.2	1245.22	9.16667	37378	31880.7	20374.1	16145.1	17590.6
9.25	2912.83	4033.32	1461.86	1327.02	1743.37	9.25	1392.84	2053.39	1950.27	1457.19	1234	9.25	36476.5	31606.2	20307.7	15903.2	17934.3
9.33333	2905.33	4161.33	1478.28	1278.47	1709.4	9.33333	1366.72	2093.77	1959.96	1461.3	1248.72	9.33333	39276.6	30651.4	20827.2	16540.8	18537.4
9.41667	2864.25	4021.84	1432.82	1269.95	1704.96	9.41667	1411.75	2118.36	1953.03	1472.69	1282.87	9.41667	38288.6	29809.5	21531.5	17001.3	18507
9.5	2674.86	3829.86	1508.55	1277.38	1745.03	9.5	1425.02	2091.66	1832.32	1577.56	1245.62	9.5	38439.7	29430.9	21600.7	16779.6	18893.7
9.58333	2804.46	3978.95	1425.48	1307.02	1638.58	9.58333	1384.18	2033.49	1778.04	1433.26	1260.86	9.58333	38538	28860	21722.3	16253.5	18959.1
9.66667	2704.06	4154.65	1422.21	1291.19	1693.52	9.66667	1461.48	2112.62	1884.77	1503.43	1223.7	9.66667	38178.5	28518	21216.2	16537.1	18843.3
9.75	2739.61	3948.6	1386.38	1264.34	1738.85	9.75	1388.76	2040.16	1903.59	1556.26	1208.27	9.75	37888.1	28263.7	21295.6	16179.9	18507
9.83333	2776.32	3932.24	1462.19	1331.36	1665.85	9.83333	1422.2	1964.25	1885.28	1508.62	1181	9.83333	37103.8	28913	21350.1	16499.1	18433.7
9.91667	2820.36	3985.71	1435.38	1270.2	1686.57	9.91667	1418.34	2014.89	1874.56	1497.36	1215.25	9.91667	37934.7	28652.8	21162	15994.3	18408.1
10	2704.68	3896.87	1437.96	1277.12	1673.77	10	1376.98	1905.73	1789.62	1459.4	1208.84	10	37098	27634	21102	16418.5	18575.3
10.0833	2660.57	3994.84	1451.53	1237.28	1636.44	10.0833	1380.17	1967.25	1874.78	1430.94	1222.28	10.0833	37144.5	28247.5	21780.5	16703.9	18564.3
10.1667	2692.24	3875.21	1471.58	1241.91	1669.06	10.1667	1339.43	2062.46	1781.56	1423.3	1190.52	10.1667	36955.8	28145.6	21295.1	16195.7	18610.1
10.25	2733.5	4436.14	1505.5	1280.34	1776.04	10.25	1347.29	2002.18	1889.26	1467.49	1200.07	10.25	36526.9	28373.6	21121.6	15860.2	18554.1
10.3333	2744.71	3914.08	1461.68	1228.09	1693.57	10.3333	1406.1	1908.72	1671.32	1515.53	1216.24	10.3333	36732	28491.9	20770.5	16030.8	18403.9
10.4167	2561.73	3974.86	1364.72	1224.52	1646.56	10.4167	1376.63	1993.39	1799.55	1454.63	1257.28	10.4167	36715.6	28702.1	21300.8	15771.6	18327.7
10.5	2650.6	3943.66	1485.45	1231.84	1619.76	10.5	1360.28	1879.53	1815.76	1446.8	1236.12	10.5	37185.4	28825.3	20951.2	16153.4	18380.7
10.5833	2605.2	4011.5	1487.18	1210.3	1704.11	10.5833	1409.51	1976.33	1730.85	1492.23	1212.93	10.5833	36543.2	28203.7	20545.5	15803.5	18445.3
10.6667	2435.29	4117.07	1464.18	1160.09	1617.77	10.6667	1362.77	1961.21	1782.95	1452.97	1191.63	10.6667	36866.1	28326.6	20071.8	15899.8	18159.1
10.75	2612.39	4369.34	1485.68	1240.95	1619.96	10.75	1327.04	1977.71	1796.84	1434.86	1212.38	10.75	36151.3	27961.2	20581.1	15952	17893.3
10.8333	2467.27	3928.79	1473.02	1188.4	1618.86	10.8333	1348.59	2010.31	1750.35	1520.33	1228.06	10.8333	36252.7	27963.7	20109.1	15405.4	17980.8
10.9167	2336.75	3776.03	1492.56	1142.24	1565.65	10.9167	1350.74	1917.82	1733.39	1529.34	1146.3	10.9167	35316.1	27383.6	20184.2	15716.9	18531.5
11	2467.43	3863.16	1510.32	1154.77	1590.52	11	1406.33	2031.38	1699.79	1564.56	1192.88	11	35417	27854.7	20210.4	15580	18009.4
11.0833	2424.41	3868.85	1412.58	1166.85	1565.41	11.0833	1359.97	1878.4	1729.71	1504.88	1186.35	11.0833	35405.3	27769.4	20573.2	15383.3	17979
11.1667	2407.17	3749.32	1418.84	1231.2	1551.89	11.1667	1370.28	1820.39	1826.24	1538.22	1156.78	11.1667	35974.8	27453.8	20024	15527.6	17745.3
11.25	2423.72	3764.67	1430.49	1088.58	1569.28	11.25	1348.92	1831.08	1724.95	1456.9	1201.35	11.25	34535.7	27783.1	20023	15598.4	17890.1
11.3333	2453.68	3811.16	1465.38	1181.08	1473.1	11.3333	1323.66	1882.76	1779.92	1421.52	1211.7	11.3333	35485.3	27102.5	19720.2	15211.7	17827.8
11.4167	2412.22	3790.01	1423.02	1167.41	1543.71	11.4167	1340.81	1923.35	1745.18	1452.01	1210.84	11.4167	35368.4	27397.5	19663.9	15160.8	18069.7
11.5	2418.18	3451.1	1450.52	1155.36	1570.29	11.5	1376.37	1856.72	1701.67	1404.53	1166.45	11.5	34614.2	26863.5	20011.3	15548.7	17868.6
11.5833	2308.1	3436.77	1451.28	1138.88	1501.68	11.5833	1388.24	1755.15	1771.76	1478.29	1141.53	11.5833	35658.5	26838.7	19419.8	14812	17548.8
11.6667	2404.45	3299.02	1447.56	1132.13	1544.09	11.6667	1357.46	1807.35	1777.98	1387.08	1141.03	11.6667	34722.9	27060.7	20019.8	15077.5	17601.1
11.75	2296.02	3493.84	1425.29	1103.05	1531.12	11.75	1329.23	1690.82	1648.74	1372.77	1107.85	11.75	35027.4	27081.6	19187.5	14562	17044.3
11.8333	2250.24	3513.26	1393.68	1115.62	1489.03	11.8333	1360.25	1696.53	1567.15	1464.21	1154.19	11.8333	34661.3	26872.3	19307.5	14515.8	17407.9
11.9167	2263.46	3376.74	1408.38	1125.38	1487.07	11.9167	1317.82	1690.68	1746.21	1472.67	1145.01	11.9167	35224.6	26284.3	19130.6	14767.6	16808.4
12	2273.56	3332.76	1442.88	1075.04	1467.75	12	1344.2	1584.12	1863.64	1424.22	1095.32	12	34044.3	27556	19129.3	14180.7	16569.3
12.0833	2239.46	3584.26	1377.87	1132.87	1552.42	12.0833	1343.86	1697.04	1822.5	1420.15	1146.17	12.0833	34215.7	27085.8	18857.4	14645.3	16740.6
12.1667	2317.18	3392.89	1426.31	1114.52	1546.8	12.1667	1322.75	1672.77	1719.92	1376.67	1104.2	12.1667	33529.6	26983.3	18318.3	14112.8	16874
12.25	2198.86	3318.84	1350.18	1142.89	1491.53	12.25	1297.08	1708.3	1809.5	1452.77	1103.04	12.25	34095	26460.9	18210.1	14242.5	16442.6
12.3333	2127.63	3356.27	1430.03	1095.31	1488.37	12.3333	1349.74	1721.79	1753.15	1516.77	1085.36	12.3333	32788.7	26576.9	18258.6	14393.1	16810.5
12.4167	2180.11	3457.14	1414.51	1101.61	1481.47	12.4167	1309.2	1743.56	1809.89	1445.65	1115.12	12.4167	32989.7	26550.9	18260.2	14336.5	16339.1
12.5	2112.88	3287.59	1385.9	1101.28	1479.79	12.5	1336.46	1639.29	1683.56	1475.54	1126.36	12.5	32881.9	26283.8	17890.2	14316.2	16309.2
12.5833	2092.83	3295.78	1376.36	1112.86	1390.9	12.5833	1315.75	1764.11	1702.12	1432.62	1089.72	12.5833	34003.4	25929.7	18153	14245.8	16579.4
12.6667	2033.34	3484.58	1365.88	1099.73	1433.65	12.6667	1280.5	1640.72	1658.51	1381.52	1106.22	12.6667	32560.4	26237.1	18398.4	13804.6	15898.4
12.75	2081.73	3424.99	1421.66	1109.77	1422.03	12.75	1317.76	1669.24	1682.27	1399.82	1067.76	12.75	32535.4	26052.3	18030.2	13750.7	16318.9
12.8333	2050.08	3636.47	1391.12	1044.74	1426.37	12.8333	1312.2	1682.69	1685.05	1363.41	1104.15	12.8333	32408	25425.1	18021.4	13613.2	15806.2
12.9167	2151.26	3631.04	1359.41	1060.5	1411.3	12.9167	1326.88	1607.63	1695.63	1428.36	1074.34	12.9167	32482.5	25096.3	17671.6	13172.1	16254.5
13	2104.46	3398.18	1385.84	1056.28	1382.38	13	1295.34	1633.17	1691.26	1394.6	1090.72	13	31614	24781	17469.8	13266.3	15927.7
13.0833	2117.1	3212.26	1421.59	1060.02	1400.88	13.0833	1284.64	1673.71	1605.33	1392.91	1090.6	13.0833	31164.4	24724.3	16865.1	13166.9	15687.1
13.1667	2142.55	3409.49	1447.87	1055.71	1402.33	13.1667	1274.96	1623.96	1627.21	1399.39	1100.52	13.1667	31479.5	24695.6	17291.4	13148.9	15688.6
13.25	2006.76	3292.85	1316.26	1041.88	1387.87	13.25	1277.3	1585.87	1619.93	1439.41	1129.42	13.25	31614.4	24708.2	17354.4	13018.5	15925.5
13.3333	2056.96	3401.56	1384.9	1054.33	1368.09	13.3333	1256.96	1639.87	1575.08	1387.93	1094.36	13.3333	31300.8	24196.4	17295.1	13125.5	15363.9
13.4167	2092.18	3428.35	1372.79	1078.6	1414.69	13.4167	1245.73	1608.93	1652.2	1462.54	1023.95	13.4167	31345.1	23995.5	17206.9	13214.9	15823.1
13.5	2093.37	3273.87	1306.19	1077.53	1422.4	13.5	1259.72	1561.18	1566.47	1353.47	1076.79	13.5	31033.2	23932.5	17202.9	13236	14985.5
13.5833	2092.19	3025.88	1316.86	1045.23	1439.86	13.5833	1272.05	1689.08	1570.34	1402.3	1126.62	13.5833	31445	24536.8	17459.7	13184	15358.4
13.6667	2020.94	3132.74	1263.79	1085.47	1379.89	13.6667	1226.02	1558.19	1689.68	1367.34	1066.36	13.6667	30476.3	23957.7	17145	12849.4	15117.5
13.75	1975.88	3064.44	1305.53	1082.42	1350.44	13.75	1239.09	1607.16	1685.98	1458.63	1061.68	13.75	30546.9	24006.6	17007.4	12625.6	14982
13.8333	1912.22	2955.36	1337.12	1041.61	1383.55	13.8333	1233.78	1636.52	1669.27	1382.76	1052.93	13.8333	30532.2	23738.4	17000.1	12527.8	14395.6
13.9167	1893.62	3071.97	1354.22	1074.89	1289.16	13.9167	1247.58	1612.11	1681.9	1413.37	1080.75	13.9167	30822	24107	17095.2	12697	14900.2
14	1923.07	3001.68	1294.62	1009.52	1322.41	14	1222.08	1579.08	1704.45	1356.76	1090.78	14	29904.2	23928.6	16538.7	12397.8	15050.1
14.0833	2065.28	2834.77	1296.72	1055.36	1402.96	14.0833	1239.93	1531.02	1602.21	1364.3	1069.65	14.0833	30717.6	23450.2	16858.1	12483.6	15422.6
14.1667	2095.96	2687.81	1294.89	1093.2	1343.81	14.1667	1261.78	1546.23	1533.96	1401.57	1028.44	14.1667	29748.7	23607.2	16996.4	12631.6	15431.9
14.25	2004.2	2784.9	1230.67	1015.61	1262.22	14.25	1224.08	1525.64	1552	1407.58	1066.69	14.25	30326.4	23470.2	16368.8	12388.5	14730.3
14.3333	2081.08	2797.3	1262.65	1043.07	1355.09	14.3333	1163.15	1479.06	1536.32	1354.46	1091.68	14.3333	30893.1	23397.5	16633.4	12500.3	15109.7
14.4167	1905.05	2858.17	1270.72	1081.08	1346.63	14.4167	1268.37	1489.41	1560.53	1342.09	1069.01	14.4167	30413	23109	17055.7	12575.8	15445.3
14.5	1900.41	2797.7	1295.72	1000.95	1295.18	14.5	1240.82	1508.91	1642.04	1480	1011.53	14.5	29863.6	22677.3	16524.3	12845	15590.6
14.5833	1918.64	2843.79	1246.98	1034.38	1303.5	14.5833	1278.34	1441.87	1564.24	1321.83	1059.7	14.5833	29942.3	23340.7	16681.5	12335.1	15143.9
14.6667	1898.51	2725.45	1267.92	1003.22	1319.45	14.6667	1252.87	1524.32	1508.32	1339.74	1073.27	14.6667	30541	23241	17054.4	12661.6	15076.5
14.75	1967.8	2746.56	1281.2	983.249	1345.05	14.75	1264.4	1472.79	1559.8	1345.51	1044.53	14.75	31248.7	22420.3	17124.7	12758.3	15277.2
14.8333	1924.89	2645.57	1252.8	1048.57	1293.16	14.8333	1280.36	1471.37	1556.2	1359.1	994.062	14.8333	29999.8	22653.6	16608.8	12561.1	14944
14.9167	1880.6	2866.82	1223.36	999.862	1291.42	14.9167	1304.83	1493.98	1534.84	1399.54	1021.6	14.9167	30287.3	22161.4	17472.6	12446.9	15298.1
15	1885.01	2978.5	1283.42	1017.59	1284.84	15	1255.47	1476.3	1563.04	1311.1	999.093	15	29902.8	22222.8	17015.4	12297.2	15114.8
15.0833	1791.53	2798.24	1335.93	1057.16	1284.88	15.0833	1252.84	1436.34	1607.28	1326.52	1014.58	15.0833	29651.1	22043.4	16216.3	12591.4	15464.7
15.1667	1849.01	2801.44	1257.26	977.524	1313.57	15.1667	1194.96	1476.05	1570.23	1313.37	1018.22	15.1667	29648.7	22757.4	16200.2	12156.1	15267.8
15.25	1903.24	2905.66	1234.89	1028.75	1376.05	15.25	1249.12	1513.98	1501.89	1335.58	1029.03	15.25	29140.2	22421.9	15901.3	12143.2	14904
15.3333	1841.75	2757.22	1259.13	1053.32	1282.6	15.3333	1286.51	1394.85	1645.44	1295.71	1023.82	15.3333	29048.1	22158.7	16465.6	12121.3	14778.3
15.4167	1738.94	2837.74	1223.33	967.271	1293.37	15.4167	1267.79	1430.22	1614.48	1287.82	1046.91	15.4167	29777.8	21694.2	17081.1	12704.9	14755.9
15.5	1833.56	2754.71	1216.76	989.702	1271.36	15.5	1263.44	1507.69	1656.47	1250.91	994.142	15.5	29494.4	20700.7	17051.6	12599.4	15287.8
15.5833	1808.64	2578.63	1238.91	983.658	1278.52	15.5833	1177.13	1479.72	1583.89	1301.88	981.778	15.5833	29436.7	20827.8	16655.8	12606.6	15275.1
15.6667	1875.36	2796.77	1194.8	990.511	1253.77	15.6667	1224.64	1532.48	1557.23	1276.33	1028.9	15.6667	29119.2	20791.8	16703.3	12562.5	15240
15.75	1890.43	2644.3	1169.53	1022.71	1232.47	15.75	1249.08	1444.04	1503.79	1291.84	990.636	15.75	28998.3	20927.7	16341.4	12587.4	15155.2
15.8333	1979.93	2336.88	1168.5	996.702	1299.76	15.8333	1261.2	1374.53	1520.93	1299.3	992.36	15.8333	29586.3	21420.8	16030.8	12689.7	15398.5
15.9167	1909.42	2468.83	1171.83	1040.62	1206.92	15.9167	1203.12	1418.01	1572.08	1201.02	1038.56	15.9167	29375.8	20622.1	16168.7	12358.9	15298.5
16	1997.25	2249.56	1133.03	1062.43	1253.68	16	1172.39	1465.25	1548.14	1316.58	1008.25	16	28907.6	21026.5	16071.4	12388.4	14938.5
16.0833	1918.39	2195.04	1133.92	1034.21	1237.7	16.0833	1227.61	1464.54	1505.69	1247.68	1001.65	16.0833	28820.7	20798.5	16073.9	12152.6	14872.9
16.1667	1941.31	2188.16	1103.57	1015.7	1212.3	16.1667	1230.76	1420.29	1525.55	1273.89	1044.03	16.1667	29050.2	20683	16490.5	12192.7	14883.8
16.25	1990.35	2213.09	1174.8	978.138	1221.12	16.25	1172.72	1468.97	1493.87	1212.56	1055.62	16.25	28676.5	21119.2	15677.4	12013	15222.7
16.3333	1905.07	2154.73	1099.94	1029.09	1203.28	16.3333	1199.77	1381.4	1515.9	1287.45	988.147	16.3333	28273.7	20772.9	16018.8	12010.4	14984.9
16.4167	1842.95	2315.73	1094.84	1006.65	1239.45	16.4167	1200.94	1359.67	1479.09	1278.86	996.698	16.4167	27821.8	20505.9	15799.7	12010.6	14631.1
16.5	1883.4	2353.65	1132.65	1036.62	1241.55	16.5	1237.89	1424.04	1506.04	1266.7	994.231	16.5	27900.1	20557.6	16075.8	11849.3	14568.6
16.5833	1917.8	2271	1157.77	1025.96	1206.31	16.5833	1223.05	1364.96	1555.3	1171.24	993.511	16.5833	27853.1	19919.1	16165.9	11960	14962.5
16.6667	1867.08	2350.7	1158.4	1013.78	1234.56	16.6667	1194.14	1484.2	1471.15	1204.44	983.164	16.6667	27757.3	19165	15605.5	11996	15163.7
16.75	1838.93	2298.42	1102.04	1017.57	1203.44	16.75	1191.85	1407.53	1492.14	1205.24	1016.17	16.75	26050.3	18855.9	15732	12319.4	15269
16.8333	1986.4	2235.91	1146.6	1052.04	1242.19	16.8333	1186.61	1394.67	1500.08	1247.9	977.444	16.8333	25880.3	18906.9	15607.3	12309.1	15093.2
16.9167	1911.97	2197.33	1111.29	1029.16	1233.27	16.9167	1208.85	1396.66	1478.69	1180.49	1038.83	16.9167	25522.5	18760	15645	12017.3	15044.5
17	1924.52	2158.39	1088.83	992.853	1176.44	17	1245.99	1377.51	1453.47	1222.75	1049.51	17	25822.8	18394.6	15606.6	12080.6	14635.8
17.0833	1880.59	2263.83	1113.41	1032.12	1226.74	17.0833	1213.01	1368.38	1497.56	1287.24	1029.39	17.0833	25703.4	19040.8	15342.2	12337.3	14817.1
17.1667	1893.13	2223.68	1099.51	1025.46	1220.45	17.1667	1218	1409.85	1448.26	1285.54	1001.06	17.1667	25752.2	18757.9	14878.5	11706.7	14713.9
17.25	1874.53	2151.15	1118.19	1012.5	1242.84	17.25	1234.35	1461.6	1471.63	1291.6	1000.53	17.25	25250.6	18591.8	15221	12027.2	15053.7
17.3333	1877.81	2170.07	1091.47	1039.02	1180.52	17.3333	1176.69	1356.77	1490.53	1263.73	981.582	17.3333	24764.3	18670.4	15473.2	11583	15074.6
17.4167	1863.57	2205.12	1090.54	1015.66	1195.84	17.4167	1214.98	1363.27	1513.59	1259.9	987.729	17.4167	23546.4	18196	15317	11576.3	14900.9
17.5	1884.66	2077.08	1099.02	1024.28	1144.89	17.5	1228.21	1392.77	1406.74	1310.71	1008.34	17.5	22410.9	17806.5	15593.8	11111.6	15044.7
17.5833	1765.66	2342.64	1118.9	990.493	1158.04	17.5833	1194.68	1358.63	1479.99	1273.02	1049.87	17.5833	22381.4	17468.6	15548.9	10951.1	15028.1
17.6667	1732.21	2395.52	1154.17	960.48	1184.79	17.6667	1152.15	1367.37	1413.78	1288.48	1029.12	17.6667	25906.3	18878.2	14950.1	11379.6	14559.8
17.75	1779.1	2532.59	1191.75	986.947	1142.73	17.75	1201.84	1355.55	1360	1260.32	993.076	17.75	26076.6	18726.4	15388.5	11663.9	14762
17.8333	1729.45	2349.98	1140.25	952.293	1188.12	17.8333	1185.33	1317.77	1481.28	1289.3	988.84	17.8333	26661.8	19234.5	15286.7	11655.3	14751.8
17.9167	1775.86	2231.92	1160.43	958.902	1148.96	17.9167	1195.65	1396.26	1417.07	1225.62	1016.47	17.9167	26209.5	18501.3	15567.1	11543.5	14302.7
18	1775.62	2252.06	1116.54	947.307	1175.87	18	1197.88	1348.51	1476.96	1292.1	1022.86	18	27003.9	19065.3	15293.8	11511	14810.8
18.0833	1708.78	2145.88	1189.92	965.004	1192.46	18.0833	1166.8	1384.52	1529.89	1238.98	1009.75	18.0833	26719.1	19264.8	14873	11578.2	14321.4
18.1667	1724.48	2155.3	1123.26	982.298	1197.88	18.1667	1226.86	1358.06	1427.88	1276.44	997.609	18.1667	26115.3	18640.4	15526.2	11780.9	14125.6
18.25	1718.69	2284.9	1126.01	947.831	1182.42	18.25	1181.26	1389.46	1427.3	1325.59	1006.84	18.25	26444.2	18634.4	14995.3	11394.4	14166.4
18.3333	1745.59	2123.34	1136.68	953.884	1172.08	18.3333	1177	1286.91	1413.44	1270.63	1000.69	18.3333	26672.3	18741.6	14732	11420.6	14094.6
18.4167	1652.23	2124.98	1140.18	950.102	1159.99	18.4167	1187.87	1357.83	1546.94	1304.42	995.267	18.4167	26359.9	18707.7	14203	11301.3	13855.9
18.5	1685.96	2296.11	1226.24	936.302	1229.15	18.5	1188.32	1278.72	1305.6	1341.2	995.742	18.5	26010.2	18553.6	14788.1	11390.6	14016.4
18.5833	1660.92	2289.11	1169.15	929.24	1183.69	18.5833	1226.8	1380.17	1388.65	1382.63	1015.7	18.5833	26216.2	18314.4	14602	11285.1	13884.3
18.6667	1721.56	2166.66	1107.86	995.107	1172.63	18.6667	1205.9	1314.81	1484.85	1302.16	980.222	18.6667	25997.6	18038.7	14717.2	11504.2	13743.5
18.75	1742.23	2215.67	1149.78	944.676	1120.92	18.75	1193.08	1308.65	1436.83	1316.14	976.8	18.75	26129.3	18560.5	14616	11192.7	13973.7
18.8333	1759.19	2153.95	1144.48	957.84	1141.38	18.8333	1160	1302.37	1409.71	1235.06	1014.47	18.8333	25799.4	18466.2	14681	10961.1	13652.6
18.9167	1748.84	2178.63	1177.58	945.8	1119.63	18.9167	1179.72	1321.85	1401.83	1258.1	1009.98	18.9167	25687.1	17807.2	14508.1	11041.4	13433.5
19	1663.57	2250.26	1198.29	942.876	1202.87	19	1175.46	1304.44	1375.69	1285.26	990.476	19	25541.6	18162.1	14454	10922.5	13678.1
19.0833	1738.28	2208.93	1149.02	921.818	1235.83	19.0833	1163.72	1326.84	1414.04	1274.39	1002.11	19.0833	24859.1	17970.6	14377.9	10796.4	13248.3
19.1667	1796.73	2200.22	1133.75	969.644	1224.38	19.1667	1158.31	1350.43	1413.04	1328.32	1033.63	19.1667	25362	17560.4	14439.5	10878.4	13149.1
19.25	1793.67	2103.39	1110.92	942.711	1232.04	19.25	1177.38	1319.51	1410.02	1343.51	1024.68	19.25	25070.8	17484.5	14219.8	10924.9	13497.5
19.3333	1810.6	2157.59	1159.66	971.662	1186.19	19.3333	1158.62	1310.97	1426.43	1326.72	1039.4	19.3333	25303.8	17739.6	14320	10734.4	13365.8
19.4167	1772.44	2311.93	1155	923.902	1299.65	19.4167	1215.69	1322.48	1401.4	1328.6	1009.56	19.4167	25065.8	17569.8	14293.2	10952	13169.1
19.5	1786.17	2121.91	1113.74	953.684	1214.69	19.5	1175	1380.01	1422.59	1271.31	1004.55	19.5	24929.5	18072.3	14323.3	10993.6	13299.4
19.5833	1867.76	2202.33	1100.74	952.556	1185.89	19.5833	1203.34	1375.19	1384.24	1355.09	988.102	19.5833	24710.2	17909.9	13914.7	10803.8	13214.3
19.6667	1823.2	2187.89	1103.12	1002.84	1194.86	19.6667	1175.31	1355.99	1350.94	1289.01	1005.68	19.6667	24215	17228.2	14181.3	10833.9	13289.8
19.75	1849.6	2068.62	1110.56	905.484	1181.46	19.75	1155.13	1380.59	1350.68	1370.24	983.587	19.75	24862.3	18055.6	13402.4	10459.4	13243.9
19.8333	1822.12	2017.33	1131.2	982.027	1206.54	19.8333	1209.65	1353.83	1388.88	1356.38	1016.96	19.8333	25004.6	17888.4	13330.2	10650.3	12910
19.9167	1862.05	2026.38	1063.68	953.173	1168.61	19.9167	1208.14	1332.63	1390.86	1333.26	1004.63	19.9167	24737.8	17144	13421.8	10343.6	12889.9
20	1857.71	2147.33	1093.14	948.96	1158.12	20	1199.46	1352.4	1421.81	1341.6	987.191	20	24354.7	17218	13768.8	10497.2	13152.3
20.0833	1875.67	2036.89	1093.38	959.867	1213.66	20.0833	1211.28	1358.86	1350.18	1349.14	953.36	20.0833	24517.7	18016.6	13723.2	10448.8	12851.8
20.1667	1952.93	2098.18	1082.75	929.493	1148.76	20.1667	1196.6	1281.14	1392.38	1340.99	948.138	20.1667	25040.9	17736.5	13404.5	10430.4	12836.4
20.25	1908.77	2024.85	1074.37	928.738	1148.92	20.25	1149.71	1304.12	1372.2	1326.66	976.338	20.25	24506.6	17684	13013.4	10095.2	12674.6
20.3333	1853.67	1851.14	1070.12	935.782	1134.1	20.3333	1156.95	1301.19	1392.04	1274.62	1011.22	20.3333	25264.1	17395.8	13005.7	9973.37	12477.8
20.4167	1856.06	1919.32	1045.74	935.96	1181.68	20.4167	1220.45	1360.68	1377.34	1240.03	967.702	20.4167	23978.7	18091.6	13287.3	10180.4	12527.7
20.5	1728.62	2004.27	1081.35	1008.83	1254.93	20.5	1227.43	1372.48	1435.42	1303.8	970.28	20.5	24510	17986.5	12804.2	9873.99	12558.9
20.5833	1871.22	1880.24	1017.03	981.378	1193.02	20.5833	1163.15	1365.24	1387.92	1303.47	991.271	20.5833	24112	18119.4	13394.6	10149.3	12289
20.6667	1794.36	1841.97	1039.35	957.573	1244.99	20.6667	1169.92	1270.16	1356.14	1300.75	994.8	20.6667	23464.1	17207.2	13065.8	9812.68	12554.6
20.75	1851.73	1945.38	1022.23	940.969	1183.11	20.75	1148.99	1398.71	1428.16	1327.2	996.462	20.75	23789.9	17281.4	13043.9	9968.48	12591.5
20.8333	1792.48	1948.38	1073.89	961.009	1176.9	20.8333	1168.25	1356.92	1404.22	1304.93	1009.99	20.8333	23627.8	17350.5	13229.9	9954.8	12368.5
20.9167	1831.86	1974.77	1066.66	977.653	1191.87	20.9167	1188.11	1343.38	1353.47	1232.3	1013.92	20.9167	23273.5	17267.5	13271.9	9963.47	12404
21	1793.17	1886.37	1006.25	946.04	1197.91	21	1168.7	1284.22	1389.87	1304.78	1018.15	21	23589.3	17133.4	12772.7	9862.12	12626
21.0833	1835.7	1980.39	1017.21	961.089	1154.11	21.0833	1178.81	1322.59	1448.37	1293.49	1001.38	21.0833	23641.6	17043.2	12885.5	10143.2	12181.9
21.1667	1753.36	2022.14	1064.98	960.831	1148.27	21.1667	1182.39	1363.5	1412.77	1269.18	1018.12	21.1667	23450.3	16973	12678	9947.81	12263.9
21.25	1806.95	2011.06	1058.32	957.836	1189.07	21.25	1193.51	1256.36	1395.58	1298.68	971.276	21.25	23386.8	16855.1	12504.8	10008.2	12593.1
21.3333	1863.59	1898.72	1048.23	953.938	1163.86	21.3333	1138.37	1325.64	1392.71	1327.2	986.76	21.3333	23691	16664.9	12849.6	9812.37	12426.8
21.4167	1763.36	2019.52	1092.04	976.133	1220.76	21.4167	1169.28	1286.04	1339.93	1222.07	1018.17	21.4167	23246	16763.6	12385.9	9476.86	12527.2
21.5	1589.45	2098.26	1086.92	938.64	1135.46	21.5	1155.45	1341.07	1390.87	1165.75	1004.74	21.5	22728.3	15983.2	12355.9	9726.68	12137.2
21.5833	1548.62	2114.38	1109.22	886.938	1175.63	21.5833	1194.48	1284.7	1381.75	1267.07	1008.1	21.5833	23203.2	15853.8	12554.4	9920.33	12149.4
21.6667	1612.32	2042.36	1154.74	911.849	1187.76	21.6667	1191.32	1346.84	1396.6	1262.76	1024.17	21.6667	23168.3	16229.3	12694.6	9783.27	12348.2
21.75	1701.98	2007.43	1113.59	903.609	1145.88	21.75	1144.42	1322.32	1432.08	1257.98	986.564	21.75	22597.3	15746.4	12351.5	9652.9	12708.7
21.8333	1734.48	1934.87	1079.22	915.049	1156.47	21.8333	1136.17	1369.21	1375.14	1229.43	979.991	21.8333	22990.3	15717.6	12354.9	9525.4	12305.7
21.9167	1737.26	1935.33	1100.1	897.716	1203.3	21.9167	1202.61	1339.35	1428.33	1222.68	1015.79	21.9167	22582	15503.3	12037.9	9697.11	11884.4
22	1776.65	1966.25	1112.88	919.244	1177.55	22	1178.44	1286.77	1358.97	1286.17	1058.67	22	22020.3	14890.8	11983.5	9529.56	12108.4
22.0833	1732.99	1881.37	1050.59	948.618	1179.06	22.0833	1161.17	1303.23	1351.93	1238.1	1054.32	22.0833	21740.5	15048	12200.7	9565.33	12531.9
22.1667	1608.87	2066.19	1035.43	926.6	1108.18	22.1667	1124.53	1319.98	1357.08	1239.25	1005.27	22.1667	22484.9	15282.6	12168	9495.47	12400
22.25	1663.75	2038.7	1059.19	932.364	1151.37	22.25	1172.74	1299.2	1391.42	1195.5	1054.83	22.25	21809.6	14817.2	12191.8	9404.93	12178.5
22.3333	1719.2	2066.37	1058.77	942.551	1169.56	22.3333	1122.51	1268.96	1372.66	1219.26	996.382	22.3333	21756	15045.7	12353.3	9533.44	12094.6
22.4167	1737	1988.77	1120.29	910.338	1104.13	22.4167	1116.41	1351.01	1361.78	1221.58	995.489	22.4167	21590.4	14565.7	12150.4	9486.99	11938.1
22.5	1627.13	2031.05	1071.4	917.724	1134.24	22.5	1159.87	1296.65	1421.44	1184.08	993.164	22.5	21499.1	14781.4	12083.8	9465.3	12225.6
22.5833	1637.4	2043.46	1086.91	944.871	1149.4	22.5833	1167.18	1308.11	1392.53	1207.14	998.929	22.5833	21108.5	14934	12561.2	9337.84	12257.2
22.6667	1543.96	2065.5	1102.25	907.458	1112.73	22.6667	1150.48	1300.97	1325.85	1231.8	1040.41	22.6667	20713	14788.9	12122.7	9248.11	11744.7
22.75	1538.79	1978.48	1130.98	882.258	1147.72	22.75	1170.93	1255.59	1365.76	1179.54	997.387	22.75	20857	14832.9	12121	9627.2	12268.5
22.8333	1523.56	1960.52	1069.99	903.453	1105.71	22.8333	1110.08	1298.19	1431.12	1205.49	1008.74	22.8333	20231.8	14574.9	12133.6	9227.31	12410
22.9167	1521.02	2019.71	1077.53	932.436	1086.74	22.9167	1155.59	1289.93	1419.41	1188.24	1012.01	22.9167	20635.7	14496.8	12000.7	9336.01	12156.4
23	1649.46	1942.82	1074.94	918.68	1096.75	23	1140.88	1268.54	1374.76	1171.28	993	23	20774.8	14691	12317.2	9477.69	12240.3
23.0833	1617.96	1955.87	1086.33	915.013	1090.57	23.0833	1145.65	1302.37	1361.9	1119.75	990.276	23.0833	21771.3	14682.5	11901.4	9463.18	12063
23.1667	1654.38	1962.25	1100.7	914.107	1138.23	23.1667	1153.7	1374.03	1420.03	1191.38	983.018	23.1667	21701.3	15068.9	11623.1	9223.24	11786.5
23.25	1677.24	1936.6	1084.22	882.093	1099.28	23.25	1117.71	1321.7	1397.59	1168.21	1001.66	23.25	21243.5	14888.6	11755.4	9275.12	11445.6
23.3333	1680.93	1983.87	1092.32	946.244	1158.55	23.3333	1139.72	1274.88	1400.25	1167	1009.46	23.3333	20738.4	14880.8	11853.7	9317.77	11685
23.4167	1627.34	1897.3	1057.97	939.284	1153.37	23.4167	1171.94	1338.18	1421.79	1150.2	1012.24	23.4167	21137.5	14805.6	11906.8	9359.73	11461.5
23.5	1622.1	1976.83	1093.88	918.164	1135.04	23.5	1109.84	1333.83	1393.92	1186.65	1006.76	23.5	20987.6	14651.4	11993.7	9332.74	11515.9
23.5833	1569.78	1988.71	1071.58	925.498	1070.42	23.5833	1124.35	1311.43	1407.45	1114.43	1001.46	23.5833	20951.9	14313.1	12064.4	9295.54	11832.1
23.6667	1601.34	1953.31	1044.01	899.827	1079.58	23.6667	1089.92	1318.33	1433.99	1154.03	1000.55	23.6667	19489.4	14312.7	11925.8	9156.26	11794.9
23.75	1587.15	2086.9	1067.58	913.373	1062.23	23.75	1130.7	1320.41	1478.48	1158.04	1001.36	23.75	20805.8	14421.4	11710	8928.97	11539
23.8333	1500.43	2030.76	1061.52	885.169	1085.49	23.8333	1091	1340.35	1390	1127.51	1028.07	23.8333	20857	14379.5	11615.4	8820.31	11452.9
23.9167	1506.96	2050.37	1042.05	939.991	1076.4	23.9167	1127.09	1296.42	1368.6	1137.57	969.769	23.9167	21005.9	14490.7	11395.5	8815.27	11480.1
24	1464.92	2109.86	1133.48	888.444	1098.04	24	1167.2	1337.24	1500.04	1108.69	1018.91	24	21450.4	14579	11436.8	8965.37	11350.8
24.0833	1503.68	1916.62	1087.11	888.929	1114.84	24.0833	1087.55	1302.74	1458.94	1112.77	985.596	24.0833	21182.4	14924.8	11388.4	8854.51	11214.3
24.1667	1496.84	1950.52	1132.57	909.244	1087.69	24.1667	1154.69	1286.83	1424.59	1120.36	997.364	24.1667	21149.1	14818.6	11288.7	8741.22	11061.7
24.25	1465.09	2001.68	1149.69	920.551	1093.78	24.25	1081.63	1341.51	1501.99	1131.7	970.253	24.25	20966	15026.1	11594.3	8620.7	11295.9
24.3333	1458.05	1835.84	1066.89	893.849	1079.11	24.3333	1115	1388.56	1520.97	1101.59	1012.66	24.3333	20882.7	15135	11414.1	8509.76	10797.8
24.4167	1479.33	2008.13	1118.28	873.116	1064.24	24.4167	1111.89	1325.31	1485.54	1112.03	1019.74	24.4167	20318.6	15013.2	11163.3	8363.79	11093.4
24.5	1530.34	2116.27	1092.5	883.889	1059.28	24.5	1123.61	1259.84	1454.7	1144.47	992.053	24.5	21013.3	14825.7	10668.1	8329.07	10772.2
24.5833	1443.56	1978.89	1102.14	888.582	1113.04	24.5833	1082.6	1298.76	1510.44	1146.11	1003.04	24.5833	20639.3	14913.6	10582.8	8244.36	10834.9
24.6667	1422.42	2002.61	1098.17	864.951	1090.65	24.6667	1084.15	1303.79	1395.93	1072.9	983.822	24.6667	20307.4	15061.1	10675.5	8297.63	10648.6
24.75	1429.51	1988.04	1117.6	889.56	1073.52	24.75	1087.78	1329.95	1500.32	1073.16	979.587	24.75	20411.2	15337.2	10539.7	8277.62	10506
24.8333	1434.31	2073.14	1123.82	884.516	1067.84	24.8333	1125.22	1275.84	1488.1	1104.79	992.827	24.8333	20503.9	14253.2	10804.2	8310.87	10878.8
24.9167	1483.44	1949.06	1107.96	866.547	1041.64	24.9167	1103.35	1310.84	1442.48	1113.43	984.058	24.9167	20424.7	14701.9	11128.8	8631.11	10557.7
25	1469.83	1918.8	1015.12	873.627	1052.32	25	1150.18	1308.29	1489	1072.04	1019.84	25	20464.2	14937.5	10861.5	8491.47	10649.3
25.0833	1513.34	2025.88	1042.72	869.653	1064.36	25.0833	1093.96	1211.4	1485.89	1083.2	1010.2	25.0833	20598.4	14531.2	10736.5	8531.12	10863.2
25.1667	1487.65	1890.31	1023.15	885.684	1063.23	25.1667	1084.44	1280.42	1454.36	1105.03	1025.34	25.1667	20200.5	14301.5	10924.4	8435.58	10594.7
25.25	1529.14	1934.02	1040.97	881.049	1063.68	25.25	1113.2	1365.16	1511.91	1090.76	1020.65	25.25	19844.2	13726.6	11287.9	8489.5	10842.1
25.3333	1562.9	1843.03	1044.73	895.298	1085.78	25.3333	1068.43	1278.65	1514.47	1073.83	1002.54	25.3333	20038	14349.9	11371.4	8379.69	10820.5
25.4167	1534.24	1964.59	1075.2	917.133	1057.92	25.4167	1038.04	1308.61	1534.28	1038.24	1002.22	25.4167	19671.5	13981.2	11198.6	8441.84	10639
25.5	1460.47	1980.37	1091.4	894.093	1050.78	25.5	1080.83	1277.25	1432.61	1061.55	1012.54	25.5	19230.3	14271.6	10881.5	8258.67	10354.1
25.5833	1424.37	2047.81	1062.61	890.173	1030.2	25.5833	1115.03	1306.96	1382.58	1083.98	1037.1	25.5833	19230.1	13909	10700.1	8420.44	10328.6
25.6667	1434.56	1958.2	1071.71	886.88	1067.43	25.6667	1132.58	1328.7	1448.06	1127.45	1005.58	25.6667	19331.7	13569.6	10820.1	8326.21	10838.5
25.75	1523.43	1793.01	1093.43	876.324	1029.12	25.75	1063.74	1308.9	1475.72	1074.7	983.924	25.75	19855.2	13604.2	10483.1	8231.53	10745.8
25.8333	1439.24	1909.4	1044.11	896.471	1070.86	25.8333	1055.95	1314.57	1468.27	1139.13	986.813	25.8333	19319.1	13978.1	10533.6	8202.29	10833.2
25.9167	1409.27	1919.48	1049.62	896.4	1024.04	25.9167	1087.26	1268.91	1489.8	1050.85	1011.27	25.9167	19509.1	14156	9981.7	8051.77	10723
26	1473.09	1763.46	1028.64	880.333	1054.06	26	1058.84	1274.62	1442.65	1135.22	1004.31	26	19586.2	14233.6	10494.2	7840.16	10686.3
26.0833	1441.23	1985.65	1056.07	885.222	1020	26.0833	1024.34	1313.52	1408.17	1107.54	1036.32	26.0833	19282.6	13757.9	10265.3	8058.72	10737.5
26.1667	1421.86	1987.75	1076.9	891.591	1013.55	26.1667	1049.34	1285.13	1462.67	1076.2	964.364	26.1667	19266.6	13280.6	11019.5	8215.36	10789.4
26.25	1483.6	1861.4	1054.85	855.716	1021.11	26.25	1037.54	1261.42	1473.1	1122.41	1020.3	26.25	19217.4	13368.2	10589.7	8066.83	10806
26.3333	1443	1871.3	1046.42	879.502	1003.88	26.3333	1072.68	1269.55	1492.92	1070.69	1004.16	26.3333	18843.3	13416.4	10721	8159.44	10829.8
26.4167	1436.67	1889.11	1055.65	876.787	1050.56	26.4167	1083.93	1259.57	1426.28	1122.28	971.738	26.4167	19311.1	13261.9	11024.7	8055.59	10535.1
26.5	1423.33	1916.15	1140.59	870.236	1034.04	26.5	1049.16	1294.24	1446.97	1097.66	1051.86	26.5	17974.9	12927.8	10971.1	8014.72	10695.5
26.5833	1304.75	1948.13	1075.75	879.027	1050.54	26.5833	1102.08	1294.44	1406.52	1058.52	976.098	26.5833	18023.5	12785.8	10969	8019.81	10766.1
26.6667	1350.41	2032.01	1122.75	908.16	1019.89	26.6667	1057.56	1276.54	1420.53	1032.36	1028.88	26.6667	18004.1	12536.8	10895	8160.36	11210.8
26.75	1348.62	2136.41	1143.76	870.316	1059.4	26.75	1095.53	1306.56	1458.3	1127.64	980.733	26.75	17590.1	12500.9	11039.9	7953.94	11215.7
26.8333	1361.24	1978.1	1058.63	863.591	1073.83	26.8333	1060.44	1268.85	1427.02	1070.16	957.742	26.8333	17201.4	12578.5	10768.4	7958.25	11508.1
26.9167	1301.97	2042.72	1012.4	864.422	1031.67	26.9167	1051.24	1289.45	1420.96	1064.84	1023.42	26.9167	16709.9	12430.1	11422.2	8076.36	11496.4
27	1375.03	1990.81	1027.75	920.293	1023.15	27	1029.69	1289.02	1449.69	1053.79	1006.89	27	16317.5	11667.3	11224.5	8013.29	11289.3
27.0833	1406.52	1890.48	1042.46	883.302	1016.24	27.0833	1054	1299.47	1379.1	1025.77	1004.45	27.0833	16777.4	12371.9	11078.1	8149.03	11746.9
27.1667	1431.16	1842.52	1041.93	891.684	995.538	27.1667	1049.29	1284.19	1496.87	1062	982.871	27.1667	17069.4	11596.4	11090.4	8001.24	11385.3
27.25	1401.59	1899.85	1035.77	906.133	1005.4	27.25	1096.24	1272.89	1444.38	1035.46	971.6	27.25	17350.5	12172.9	11187.2	8125.72	11356.1
27.3333	1499.69	1875.66	1008.09	869.391	1013.32	27.3333	1062.96	1291.68	1401.04	1040.7	935.542	27.3333	18509.5	13368.3	10459.5	7890.21	10540.7
27.4167	1463.47	1783.74	1051.8	897.973	1029.8	27.4167	1080.13	1246.46	1394.08	1051.19	1002.31	27.4167	18587.2	12643.2	10541.4	7792.5	10429.2
27.5	1432.01	1840.84	1053.81	846.658	1040.7	27.5	1073.43	1257.23	1356.02	1054.6	1005.14	27.5	18213.8	12753.7	10434.1	7843.63	10095
27.5833	1482.12	1893.56	1035.69	914.409	1042.4	27.5833	1060.34	1268.42	1382.4	1023.04	980.271	27.5833	18153.6	12914.8	10388.8	7665.41	10286.7
27.6667	1488.3	1851.72	1041.72	877.396	1012.99	27.6667	1077.01	1312.82	1363.71	1030.38	956.138	27.6667	18459.1	13148	10558.1	8044.27	10234.7
27.75	1482.26	1888.35	947.147	880.489	995.738	27.75	1071.65	1279.59	1334.38	1045.07	964.836	27.75	18418.7	12596.8	10464.9	7860.36	10153.3
27.8333	1524.17	1797.57	1004.03	879.338	1002.49	27.8333	1078.69	1244.04	1372.98	1053.74	972.009	27.8333	17678.9	12679.2	10676.8	7946.91	10261.2
27.9167	1629.09	1779.92	1023.38	872.48	1018	27.9167	1061.52	1242.33	1304.26	1071	948.44	27.9167	17434.2	12350.3	10188.2	7740.92	10446.4
28	1572.11	1802.46	1017.07	902.453	1033.03	28	1057.29	1250.59	1392.96	1098.87	1002.2	28	17526.9	13049.8	10030.5	7702.98	10112.3
28.0833	1575.89	1778.31	1057.24	861.982	1027.45	28.0833	1011.2	1250.99	1394.69	1085	937.453	28.0833	17893.7	12417.6	10284.1	7632.73	10442.5
28.1667	1598.15	1665.64	1009.53	870.111	1062.25	28.1667	1052.21	1270.2	1346.62	1077.45	989.96	28.1667	17522.7	12610.6	10318.4	7736.3	10513.8
28.25	1512.11	1694.53	1046.14	872.356	1035.28	28.25	1068.61	1193.92	1318.29	1060.28	1018.25	28.25	17489.6	12340.1	10100.4	7840.83	10297.1
28.3333	1530.26	1767.52	994.769	874.182	1030.14	28.3333	1062.75	1312.68	1280.4	1085.34	1014.25	28.3333	17525.6	12243.2	9974.6	7581.7	10305.1
28.4167	1571.32	1702.15	964.551	897.249	1045.15	28.4167	1051.44	1241.25	1334.45	1057.01	989.662	28.4167	17212.8	12161.2	10543.6	7659.71	10320.8
28.5	1574.94	1699.43	987.231	888.893	1028.47	28.5	1059.5	1229.63	1359.14	1047.42	986.818	28.5	17006.6	12187.8	10451.3	7651.55	10261.5
28.5833	1532.79	1695.94	1019.42	897.12	1054.07	28.5833	1044.59	1192.68	1279.83	1054.48	966.022	28.5833	17407.3	12665.9	10172	7574.27	10205.4
28.6667	1522.46	1793.99	988.667	871.147	1025.84	28.6667	1035.5	1203.75	1367.02	1058.66	962.316	28.6667	17270	12738.2	10036	7533.6	9974.49
28.75	1452.28	1741.63	977.942	874.711	1020.03	28.75	1052.73	1215.18	1366.88	1066.72	934.013	28.75	16891.1	12502.6	9822.94	7432.71	9871.94
28.8333	1398.47	1706.45	1066.43	860.053	1030.88	28.8333	1083.68	1220.92	1275.67	1072.56	972.156	28.8333	16916.2	13017.9	9288.14	7238.12	10103.3
28.9167	1380.95	1770.71	1076.94	866.151	1040.01	28.9167	1081.78	1191.18	1335.78	1079.81	936.733	28.9167	16888.6	12797.7	9195	7309.35	9836.32
29	1339.92	1761.12	1056.41	867.28	1029.26	29	1052.74	1222.03	1240.2	1050.08	960.062	29	16771.7	12594	9295.16	7408.97	10094.8
29.0833	1339.75	1762.84	1005.16	837.84	993.484	29.0833	1039.06	1199.16	1282.11	1094.6	986.333	29.0833	17041.6	12715	9593.28	7231.67	9868.89
29.1667	1447.48	1782.76	1011.97	866.462	1032.47	29.1667	1078.68	1236.45	1346.44	1089.05	981.187	29.1667	16179.3	12309.2	9281.94	7126.99	9844.33
29.25	1406.95	1731.45	1007.17	880.92	1010.92	29.25	1075.7	1224.77	1299.48	1076	1008.88	29.25	16654.7	12113.2	9107.92	7007.6	9654.81
29.3333	1387.81	1714.9	1022.34	894.111	998.018	29.3333	1046.83	1186.44	1313.4	1096.04	967.307	29.3333	16424	12517.9	8885.2	6955.69	9297.76
29.4167	1410.57	1918.15	1073.46	873.422	1041.91	29.4167	1045.56	1247.59	1229.55	1082.23	1010.63	29.4167	16484.6	12330.4	9303	6983.38	9286.64
29.5	1373.76	1741.81	1008.26	865.596	1013.64	29.5	1028.77	1231.79	1255.94	1115.26	938	29.5	16343.5	12327.7	8944.68	6934.7	9276.4
29.5833	1372.92	1891.56	1001.25	850.578	986.316	29.5833	1041.89	1187.81	1245.65	1076.34	951.978	29.5833	16518.4	12141.9	8881.63	6874.69	9636.74
29.6667	1383.85	2125.05	1042.9	849.964	993.698	29.6667	1052.11	1215.07	1238.34	1098.03	911.622	29.6667	16555.3	12471.1	9079.73	6916.81	9584.79
29.75	1454	1959.37	1038.16	845.547	1022.87	29.75	1076.83	1243.88	1301.76	1053.66	962.182	29.75	16114.3	12400.5	9237	6858.99	9699.6
29.8333	1448.88	1916.6	999.098	848.08	1008.48	29.8333	1055.44	1155.33	1269	1091.2	932.938	29.8333	16682.6	11971.6	9073.41	6690.14	9392.18
29.9167	1330.64	1929.46	1043.87	879.933	996.707	29.9167	1051.71	1194.19	1314.3	1138.49	960.609	29.9167	16136.7	12178.2	8991.92	6886.18	9235.28
30	1349.37	1909.91	1039.07	880.813	1045.25	30	1005.99	1214.2	1285.28	1098.28	979.867	30	15948.1	12084.3	9084.39	6942.38	9509.93
30.0833	1369.81	1919	1090.93	863.471	1005.29	30.0833	1015.46	1230.35	1240.7	1089.26	956.796	30.0833	16088.4	11927.9	9415.05	7021.79	9507.62
30.1667	1338.16	2145.75	1035.05	835.058	996.204	30.1667	1032.44	1197.37	1226.12	1026.52	976.156	30.1667	16216.5	12149.5	9395.51	7072.65	9785.07
30.25	1368.88	1952.32	1030.72	853.427	1022.14	30.25	1018.68	1197.8	1326	1089.2	949.871	30.25	16011.3	11610.4	9872.88	7123.67	9921.75
30.3333	1400.45	1935.09	1011.36	869.778	1035.51	30.3333	994.649	1143.92	1251.66	1071.22	945.396	30.3333	16157.4	11876.1	9566.92	7061.74	9839.23
30.4167	1432.26	1911.76	978.111	853.844	998.88	30.4167	1049.74	1194.74	1305.02	1090.27	947.542	30.4167	16441.4	11255.7	9795.5	7144.66	9764.66
30.5	1345.88	1861.65	1011.91	849.049	983.733	30.5	994.662	1265.52	1216.59	1014.68	939.169	30.5	16154.5	11435.2	9497.09	6897.37	9903.34
30.5833	1356.13	1768.96	1030.02	828.707	978.436	30.5833	1029.29	1188.81	1315.01	1028.4	948.751	30.5833	16257.2	11032.1	9585.27	7156.37	9937.7
30.6667	1379.97	1811.52	1015.28	859.302	980.209	30.6667	1023.91	1154.09	1300.06	1081.95	933.564	30.6667	16201	11246.1	9712.58	7004.85	9860.01
30.75	1315.32	1972.63	1045.63	873.68	1036.05	30.75	1055.72	1183.83	1282.61	1071.04	925.236	30.75	16091.5	11271.5	9809.59	7092.31	10039.7
30.8333	1276.85	1907.57	983.133	860.316	1002.02	30.8333	1002.08	1226.51	1225.12	1041.33	918.773	30.8333	15814.9	10825.6	9657.68	6986.93	9735.36
30.9167	1320.03	1861.26	1078.24	839.8	1019.8	30.9167	1021.64	1215.29	1222.94	1064.87	881.982	30.9167	15876.4	11272.9	9402.35	6745.42	9594.37
31	1328.12	1881.22	1061.58	882.747	989.582	31	1014.67	1159.33	1281.2	1009.03	935.084	31	15491.5	10906.8	9911.19	7230.28	9563.91
31.0833	1303.8	1938.99	1047.48	845.773	1013.6	31.0833	1030.22	1135.71	1289.14	1051.84	939.609	31.0833	15343.8	11258.3	9722.11	7059.76	9926.49
31.1667	1334.45	1916.22	1122.26	851.404	991.373	31.1667	1033.61	1127.15	1221.47	1034.53	926.8	31.1667	15260.8	11340.5	9957.59	7190.99	9957.66
31.25	1285.16	1878	1060.38	829.667	955.48	31.25	1008.33	1141.76	1258.48	1033.52	913.671	31.25	15761.4	11472.4	9386.19	6978.06	9833.42
31.3333	1319.99	1860.97	1070.02	849.507	971.231	31.3333	1010.99	1156.54	1197.36	1071.27	924.129	31.3333	15434.7	11115.5	9245.19	6944.77	9765.9
31.4167	1313.2	1918.85	1087.02	858.911	999.342	31.4167	1016.66	1168.98	1205.27	1027.55	910.742	31.4167	15294.1	11272.2	9178.32	6807.86	9432.76
31.5	1336.58	1883.24	1041.46	863.693	999.124	31.5	1042.09	1184.37	1292.55	1080.75	918.791	31.5	15561	11581.3	9299.2	6680.95	9490.88
31.5833	1365.52	1963.12	1019.08	867.533	987.916	31.5833	1015.19	1163.42	1212.6	1059.93	951.462	31.5833	15571.8	11328.5	9170.55	6737.25	9369.32
31.6667	1335.16	1882.08	1020.86	829.182	1006.81	31.6667	1001.57	1174.66	1247.25	1060.24	940.298	31.6667	15266.3	11027.1	8938.66	6754.06	9445.5
31.75	1411.99	1771.09	986.684	854.707	1036.37	31.75	1032.81	1225.45	1183.7	1030.76	942.107	31.75	15387.3	10987.8	9174.33	6610.7	9133.58
31.8333	1390.14	1910.17	1015.84	887.467	981.244	31.8333	1001.66	1208.63	1272.68	1051.32	926.667	31.8333	15381.2	11350.4	8698.84	6668.01	9046.74
31.9167	1365.33	1808.72	990.151	881.409	1042.42	31.9167	965.609	1181.13	1232.34	1021.95	940.88	31.9167	15404.3	11656.6	8994.68	6597.5	9174.39
32	1454.89	1775.04	964.062	861.689	1043.24	32	1020.23	1191.97	1234.19	1052.33	908.849	32	15144.6	11085.3	9078.35	6686.52	9185.46
32.0833	1494.34	1734.53	947.004	894.813	1019.76	32.0833	1032.8	1165.43	1236.39	1031.15	949.022	32.0833	15055.6	11294.4	8703.52	6538.4	9346.7
32.1667	1504.64	1855.2	975.609	880.676	1049.82	32.1667	1006.51	1162.95	1258.11	1053.04	977.218	32.1667	15379.3	11206.7	9046.51	6739.47	9105.73
32.25	1491.41	1626.04	1010.42	885.662	1005.26	32.25	1040.78	1214.26	1199.47	1045.12	940.458	32.25	15320.2	10954.5	9029.02	6659.48	9466.89
32.3333	1476.46	1636.13	999.747	915.249	1035.53	32.3333	1035.66	1152.77	1259.5	1041.72	951.64	32.3333	15306.4	10544.7	9097.95	6682.28	9249.06
32.4167	1457.16	1622.2	1010.77	877.684	1045.3	32.4167	1023.85	1150.72	1192.37	997.267	892.573	32.4167	15136.4	10601.9	8702.36	6662.31	9415.19
32.5	1466.59	1637.07	1004.23	885.307	974.933	32.5	1014.51	1157.37	1190.26	1020.7	918.671	32.5	15314	11061	8560.94	6687.86	9177.83
32.5833	1456.38	1639.04	949.293	862.244	1007.26	32.5833	1009.81	1161.92	1202.66	1009.5	948.92	32.5833	15375	10495	8670.31	6585.31	9190.79
32.6667	1451.39	1635.34	954.169	913.493	1001.49	32.6667	964.151	1156.04	1223.09	1067.32	944.462	32.6667	15081.5	10554.2	8813	6639.62	9165.1
32.75	1495.95	1577.04	956.484	887.449	1055.2	32.75	993.582	1186.8	1291.86	1037.02	947.769	32.75	14718	10651.4	9291.61	6532.19	9448.82
32.8333	1439.18	1666.28	949.653	872.182	1032.28	32.8333	964.982	1147.56	1249.52	1039.42	925.129	32.8333	15036.5	10460.5	8633.19	6639.8	9368.33
32.9167	1469.63	1661.34	984.036	872.68	998.813	32.9167	1004.07	1138.09	1299.78	1001.48	921.316	32.9167	14801	10451.8	8530.27	6390.19	9063.24
33	1487.73	1681.63	972.418	866.529	991.449	33	1015.25	1136.81	1282.87	1024.91	932.942	33	14701	10721.3	8874.66	6621.23	9171.28
33.0833	1461.32	1687.27	953.147	872.822	1013.8	33.0833	1022.98	1133.55	1240.75	989.716	941.36	33.0833	15268.1	10596.7	8752.11	6616.16	9137.76
33.1667	1482.03	1667.21	980.6	892.707	1003.05	33.1667	1004.85	1191	1283.89	986.049	936.391	33.1667	14814.5	10587.7	8730.94	6455.87	8997.92
33.25	1397.62	1626.85	965.64	886.351	1042.44	33.25	971.764	1129.36	1287.72	970.64	922.649	33.25	14540.8	10604.6	8567.07	6383.94	8937.92
33.3333	1406.99	1677.43	1024.64	840.72	1007.25	33.3333	1024.56	1253.16	1265.18	1031.1	943.529	33.3333	14911.4	10720.3	8807.1	6565.39	8898.81
33.4167	1376.08	1701.01	982.369	839.44	1036.86	33.4167	961.231	1210.4	1249.4	983.871	937.262	33.4167	14630	10414.9	8813.8	6501.17	8931.1
33.5	1336.95	1657.49	970.76	889.987	1001.85	33.5	983.76	1246.24	1319.6	975.298	928.538	33.5	14714.9	10518.4	8256.51	6293.48	8651.25
33.5833	1428.37	1858.74	943.982	886.809	1035.06	33.5833	943.947	1222.21	1352.54	973.987	948.467	33.5833	14420.8	10085.8	8338.92	6301.79	8725.61
33.6667	1344.81	1712.04	965.893	873.018	985.04	33.6667	968.338	1226.15	1361.54	957.871	947.418	33.6667	14538.1	10318.9	8321.91	6358.63	8722.04
33.75	1446.05	1814.27	938.098	866.284	1020.51	33.75	951.369	1218.21	1263.31	975.142	977.44	33.75	14772.9	10508	7980.12	6272.97	8484.3
33.8333	1394.23	1681.76	937.667	928.791	1016.89	33.8333	982.693	1191.81	1354.8	992.867	913.6	33.8333	14458.8	9970.18	8044.69	6242.72	8604.19
33.9167	1273.1	1768.07	971.16	864.453	1027.81	33.9167	922.178	1249.88	1298.98	984.347	941.538	33.9167	14445	10285.6	7953.71	6225.21	8475.86
34	1387.52	1740.59	987.147	855.933	1022.86	34	988.809	1182.37	1349.48	974.071	964.298	34	14370.5	9886.91	7819.23	6389.69	8615.28
34.0833	1356.12	1704.7	966.916	880.213	978.662	34.0833	967.622	1175.84	1344.54	962.116	924.471	34.0833	14309.8	10209.6	7762.25	6067.65	8369.63
34.1667	1297.56	1639.67	991.938	851.084	1023.19	34.1667	965.058	1219.04	1308.46	953.711	935.018	34.1667	14290.8	10117.4	7569.12	6192.81	8380.48
34.25	1348.34	1648.33	942.92	875.787	1020.43	34.25	981.244	1212.46	1313.76	937.387	927.196	34.25	14101.1	10072.7	7553.72	6128.04	8475.36
34.3333	1308.24	1709.24	981.818	892.92	1002.06	34.3333	978.04	1161.28	1261.8	965.453	936.142	34.3333	14416	10067.8	7682.91	6045.77	8530.78
34.4167	1346.72	1584.58	995.489	883.893	1042.33	34.4167	972.529	1171.03	1282.34	988.124	953.502	34.4167	14122.6	10463.5	7952.38	6076.09	8326.85
34.5	1364.56	1638.58	979.338	881.587	1037.48	34.5	983.924	1152.8	1262.06	937.253	941.933	34.5	14165.7	10201.5	7901.94	6074.2	8811.35
34.5833	1308.84	1687.76	967.889	859.084	1003.08	34.5833	977.111	1100.43	1287.34	917.076	955.156	34.5833	14255.4	10071.1	7921.33	6395.92	8713
34.6667	1358.99	1837.33	944.827	854.436	1029.63	34.6667	1011.27	1153.49	1230.07	932	914.507	34.6667	14383.9	10340.5	8242.96	6263.15	8681.65
34.75	1351.41	1660.02	991.902	874.827	1018.74	34.75	993.12	1164.02	1238.05	917.031	932.973	34.75	14358.6	10287	8099.85	6121.1	8946.98
34.8333	1373.54	1696.28	946.787	878.249	1044.59	34.8333	995.147	1177.1	1273.76	906.133	924.307	34.8333	14362.8	9974.14	8113.7	6333.89	8581.87
34.9167	1335.29	1648.44	989.311	864.596	1037.5	34.9167	960.098	1156.24	1252.17	904.622	911.964	34.9167	14266.5	10055.8	8263.21	6322.2	8767.05
35	1382.22	1680.32	982.991	874.462	1049.57							35	13741.8	9749.67	8133.4	6305.81	8696.89
35.0833	1297.16	1661.34	959.364	872.867	1043.59							35.0833	14054.2	9773.34	8137.9	6353.64	8614.97
35.1667	1370.52	1696.09	992.738	872.356	1001.57							35.1667	13770.6	9818.68	8309.07	6316.94	9007.76
35.25	1316.86	1747.56	994.689	842.964	1045.91							35.25	13968.3	9952.63	8493.79	6432.23	9105.95
35.3333	1313.88	1637.67	985.956	869.902	1031.28							35.3333	13758.8	9507.73	8630.95	6382.05	9076
35.4167	1313.94	1753.58	997.373	902.004	1037.29							35.4167	13719.2	9839.49	8500.01	6353.26	9212.97
35.5	1291.92	1795.42	1003.99	859.738	1032.46							35.5	13733.4	9776.62	8367.88	6193	9194.19
35.5833	1279.52	1713.57	1040.7	868.862	992.813							35.5833	13423.7	9561.97	8653.93	6235.78	8900.33
35.6667	1237.64	1684.09	989.582	852.342	983.871							35.6667	13466.8	9381.35	8344.9	6334.48	8928.52
35.75	1317.01	1623.46	963.907	854.853	1044.82							35.75	13648.7	9500.9	8566.22	6140.05	8682.12
35.8333	1307.55	1704.1	994.751	862.613	994.253							35.8333	13303.9	9262.59	8594.35	6131.89	9233.49
35.9167	1361.6	1601.64	1018.17	865.64	1036.22							35.9167	13018	9415.3	8607.73	6161.92	9158.1
36	1339.49	1674.11	966.067	861.818	1035.83							36	12958.2	9271.73	8758.71	6304	9239.76
36.0833	1321.53	1619.55	946.293	864.644	988.289							36.0833	13147.6	9265.05	8652.04	6247.55	8983.16
36.1667	1327.6	1828.75	952.062	848.591	1002.93							36.1667	12385.6	9220.97	8529.27	6080.99	8657.15
36.25	1291.31	1614.39	979.227	870.467	1016.27							36.25	12980.5	9030.61	8754.09	6148.08	8968.68
36.3333	1306.96	1723.07	978.924	861.089	965.24							36.3333	13061.6	9302.6	8416.4	6342.53	8964.81
36.4167	1284.55	1637.96	951.347	844.982	997.631							36.4167	13231.1	9027.35	8162.23	6026.81	8799.54
36.5	1277.19	1730.72	1022	877.747	1013.96							36.5	12895.3	9110.11	8571.72	6074.16	8874.85
36.5833	1294.09	1854.72	970.009	928.609	1065.4							36.5833	12603.2	8838.21	8654.02	6140.92	8815.86
36.6667	1186.52	1808.86	971.027	933.067	1049.66							36.6667	12300.5	8914.57	8608.38	6245.57	8615.5
36.75	1230.26	1835.03	971.871	934.533	973.498							36.75	12395.9	8989.69	8526.65	6070.53	8475.34
36.8333	1199.88	1765.3	983.036	895.582	1029.32							36.8333	12318.4	8732.16	8423.62	6113.51	8711.44
36.9167	1241.55	1739.98	944.338	915.644	970.791							36.9167	11969.5	8964.21	8191.33	6054	8770.78
37	1277.97	1769.04	948.991	940.387	1024.04							37	12906.5	8817.6	8460.52	6052.77	8763.2
37.0833	1255.47	1791.6	970.551	924.342	1032.64							37.0833	12510.2	8807.75	8441.33	6203.99	8727.87
37.1667	1259	1751.76	981.516	903.471	1008.34							37.1667	12326.9	8786.8	8233.22	6073.77	8811.92
37.25	1285.2	1606.5	959.547	917.44	1053.67							37.25	12521.8	8612.81	8209	5884.1	8381.82
37.3333	1322.35	1689.16	956.12	964.436	1022.11							37.3333	12400.2	8695.87	8185.08	5917.56	8579.81
37.4167	1361.15	1570.21	934.969	913.058	1017.66							37.4167	12346.1	8747.2	8008.21	5903.88	8672.81
												37.5	12904.6	9204.15	7498.77	5801.43	8421.25
												37.5833	12731.4	9046.78	7496.33	5831.52	8276.4
												37.6667	12892.2	8990.84	7363.22	5957	8336.37
												37.75	13028.9	9024.66	7435.75	5802.4	8397.24
												37.8333	13099.4	8759.49	7622.42	5959.04	8168.9
												37.9167	12835.7	9124.91	7402.25	5789.78	8161.71
												38	12787.4	8938.29	7656.6	5765.73	8509.65
												38.0833	12636.8	8689.76	7716.65	5837.05	8333.36
												38.1667	12624.5	8844.99	7742.18	5942.67	8425.6
												38.25	12512.7	8820.48	7912.96	5914.05	8339.09
												38.3333	12339.1	8602.45	7885.31	5695.4	8617
												38.4167	12074.2	8567.35	7884.82	5740.56	8349.89
												38.5	12448.2	8517.34	7907.18	5841.3	8434.55
