# Supplementary material for: Bacterial chromosome conformation and cell-free gene expression in synthetic 2D compartments
Source: Nat Commun. 2025 Nov 14;16:10026. doi: 10.1038/s41467-025-65249-2 (PMC12618494; doi:10.1038/s41467-025-65249-2)
Supplement: Supplementary file 11 — Source Data [file 41467_2025_65249_MOESM11_ESM.zip › source-data/figure-data/FigS4/Rif-2.xlsx]

## Sheet: Sheet1
Time (min)	50.0µM Rif	5.0µM Rif	0.5µM Rif	0.05µM Rif	0.005µM Rif	0.0µM Rif
0	547	634	661	653	611	647
3	573	645	669	689	625	668
6	536	577	623	616	561	597
9	439	474	520	472	438	459
12	353	377	411	403	371	396
15	314	346	374	365	328	359
18	296	324	346	332	316	338
21	280	298	337	325	323	346
24	277	299	313	316	334	370
27	271	289	305	333	345	387
30	271	277	300	346	359	420
33	259	281	308	342	360	423
36	259	267	296	357	394	454
39	258	277	300	383	412	493
42	249	275	313	386	436	515
45	254	265	309	403	459	568
48	244	275	312	411	489	595
51	256	274	317	423	508	633
54	248	271	318	447	546	667
57	260	283	320	461	571	712
60	252	280	314	484	606	765
63	253	284	331	495	630	800
66	254	286	330	510	657	838
69	244	293	324	548	698	889
72	253	298	343	553	729	919
75	256	289	348	581	739	977
78	257	299	348	600	790	1019
81	250	297	351	623	832	1050
84	257	300	357	635	841	1086
87	247	305	360	657	884	1143
90	251	306	364	668	925	1178
93	256	315	371	688	952	1225
96	252	314	376	744	1002	1294
99	260	313	379	737	1009	1314
102	267	315	386	767	1037	1372
105	259	324	382	791	1079	1393
108	259	321	387	815	1113	1447
111	265	321	404	839	1165	1473
114	266	343	413	857	1207	1544
117	262	332	414	879	1214	1551
120	260	329	413	912	1246	1614
123	250	334	416	924	1280	1660
126	267	349	436	961	1334	1702
129	268	358	437	996	1390	1759
132	273	341	434	995	1384	1772
135	269	359	441	1039	1452	1855
138	266	349	473	1053	1429	1891
141	263	358	463	1083	1472	1898
144	261	363	473	1085	1531	1925
147	273	364	481	1121	1546	1956
150	269	381	506	1158	1590	2028
153	270	369	501	1172	1621	2061
156	277	393	505	1188	1627	2111
159	273	392	526	1196	1665	2098
162	268	408	522	1224	1715	2139
165	284	396	549	1263	1715	2209
168	276	410	523	1279	1734	2248
171	308	403	537	1304	1778	2270
174	281	414	543	1324	1772	2289
177	293	408	551	1317	1811	2289
180	286	409	537	1323	1815	2345
183	286	408	546	1344	1825	2358
186	288	421	566	1348	1891	2378
189	295	423	554	1377	1904	2408
192	296	415	566	1376	1929	2429
195	290	417	571	1413	1968	2456
198	286	423	575	1441	1981	2481
201	311	435	587	1455	2006	2521
204	310	427	595	1472	2017	2493
207	303	444	583	1474	2030	2570
210	304	435	586	1497	2045	2588
213	297	430	587	1522	2050	2593
216	299	439	594	1521	2071	2633
219	306	435	612	1548	2129	2665
222	305	449	605	1559	2131	2691
225	307	450	613	1584	2133	2694
228	308	453	633	1590	2217	2747
231	308	450	620	1623	2210	2761
234	314	464	625	1610	2218	2784
237	314	471	638	1646	2245	2827
240	313	461	628	1681	2279	2851
243	313	461	630	1670	2272	2856
246	306	477	628	1672	2286	2887
249	308	467	635	1685	2310	2882
252	312	471	637	1704	2315	2922
255	314	477	659	1729	2347	2920
258	311	473	649	1750	2376	2981
261	317	482	647	1748	2398	2969
264	325	485	666	1789	2410	3034
267	317	482	664	1783	2414	3035
270	319	489	667	1785	2432	3044
273	334	492	674	1829	2498	3081
276	325	501	677	1828	2511	3095
279	316	488	670	1841	2493	3123
282	317	515	675	1856	2534	3121
285	324	514	680	1854	2531	3155
288	323	510	689	1866	2576	3196
291	329	508	696	1891	2575	3213
294	329	515	700	1921	2583	3217
297	339	507	705	1892	2603	3205
300	332	515	716	1970	2616	3263
303	331	520	696	1964	2609	3282
306	339	517	718	1974	2650	3296
309	334	518	706	1951	2663	3311
312	332	505	724	1996	2661	3326
315	351	527	717	1995	2698	3348
318	349	527	718	2003	2736	3361
321	336	521	732	2018	2736	3404
324	345	529	727	2034	2755	3422
327	347	538	730	2078	2775	3469
330	352	550	736	2044	2793	3486
333	353	532	751	2090	2792	3469
336	366	566	747	2110	2865	3560
339	351	548	755	2125	2872	3526
342	366	547	738	2098	2878	3547
345	356	571	750	2137	2873	3588
348	365	545	756	2131	2927	3572
351	369	554	772	2146	2918	3680
354	369	547	770	2149	2949	3578
357	364	558	748	2151	2913	3648
360	370	583	767	2187	2981	3675
363	370	544	771	2213	2975	3697
366	376	556	775	2226	3013	3689
369	389	572	773	2243	3024	3747
372	376	561	795	2262	3046	3742
375	373	570	786	2262	3029	3780
378	378	575	795	2271	3064	3772
381	387	587	812	2298	3063	3810
384	381	581	805	2290	3113	3848
387	395	578	798	2322	3099	3873
390	394	572	798	2317	3137	3891
393	385	587	796	2352	3137	3940
396	380	594	806	2380	3181	3935
399	406	587	812	2346	3168	3917
402	409	599	814	2352	3214	3929
405	400	590	822	2370	3208	3962
408	403	586	814	2390	3237	3998
411	402	588	813	2398	3241	4015
414	396	605	823	2393	3273	4037
417	402	611	849	2445	3309	4046
420	412	612	823	2469	3277	4061
423	419	612	839	2469	3349	4047
426	423	602	838	2479	3330	4134
429	428	611	850	2488	3364	4157
432	409	625	858	2511	3392	4158
435	412	625	865	2534	3420	4201
438	426	611	844	2538	3411	4178
441	418	617	841	2546	3449	4210
444	428	628	864	2530	3429	4239
447	436	644	867	2581	3463	4231
450	422	649	867	2587	3478	4253
453	431	635	864	2590	3486	4276
456	438	636	862	2584	3517	4284
459	438	648	890	2640	3550	4337
462	443	654	886	2654	3572	4321
465	448	659	899	2655	3548	4414
468	441	666	889	2659	3556	4433
471	439	647	898	2661	3575	4360
474	460	650	903	2678	3588	4407
477	460	673	911	2714	3650	4421
480	457	673	922	2713	3647	4458
483	460	671	912	2705	3629	4460
486	459	654	916	2700	3697	4498
489	460	676	901	2764	3694	4533
492	468	685	904	2757	3694	4545
495	480	696	936	2779	3756	4604
498	472	689	941	2794	3756	4621
501	466	679	932	2793	3750	4635
504	467	698	949	2815	3790	4646
507	463	692	945	2840	3797	4650
510	496	708	967	2858	3851	4630
513	503	701	967	2886	3870	4722
516	505	700	965	2894	3908	4701
519	485	711	950	2894	3895	4708
522	484	709	959	2920	3867	4775
525	485	697	979	2911	3893	4739
528	489	718	981	2922	3952	4756
531	496	733	972	2952	3938	4798
534	494	738	984	2950	3983	4843
537	503	742	997	3006	4042	4843
540	523	729	1000	2995	4003	4847
543	536	781	1015	3029	4050	4948
546	506	734	1011	3014	4014	4924
549	508	746	1000	3011	4027	4874
552	514	747	1031	3005	4079	4913
555	514	748	1037	3057	4091	4928
558	514	753	1021	3061	4088	5001
561	523	786	1039	3079	4149	5056
564	530	771	1036	3109	4110	5010
567	522	772	1055	3093	4140	5023
570	527	782	1048	3073	4165	5035
573	544	794	1087	3178	4274	5085
576	548	794	1076	3145	4237	5096
579	543	791	1066	3141	4176	5059
582	545	810	1087	3190	4242	5155
585	550	817	1083	3161	4295	5134
588	554	817	1094	3217	4309	5163
591	551	820	1096	3202	4296	5216
594	565	828	1113	3230	4317	5211
597	587	837	1114	3234	4356	5208
