# Supplementary material for: Bacterial chromosome conformation and cell-free gene expression in synthetic 2D compartments
Source: Nat Commun. 2025 Nov 14;16:10026. doi: 10.1038/s41467-025-65249-2 (PMC12618494; doi:10.1038/s41467-025-65249-2)
Supplement: Supplementary file 11 — Source Data [file 41467_2025_65249_MOESM11_ESM.zip › source-data/figure-data/FigS4/Peg-1.xlsx]

## Sheet: Sheet1
Time (min)	1% PEG	2% PEG	3% PEG	4% PEG	5% PEG	6% PEG
0	567	573	621	605	583	608
3	567	588	632	619	589	612
6	512	533	567	552	532	559
9	391	419	426	444	437	463
12	350	366	370	367	343	360
15	331	332	328	332	322	325
18	315	318	316	316	307	302
21	300	317	308	314	301	278
24	311	320	316	305	301	276
27	328	317	320	311	291	281
30	319	326	338	342	297	284
33	348	335	338	348	315	278
36	350	348	375	350	327	281
39	366	380	399	377	330	282
42	396	381	417	386	333	287
45	416	406	425	416	355	291
48	437	410	448	426	372	287
51	459	437	494	458	393	304
54	481	458	503	470	402	311
57	509	486	528	498	420	317
60	529	493	547	526	440	320
63	548	522	581	546	453	341
66	581	527	597	559	465	336
69	618	554	621	581	488	338
72	637	585	644	622	523	379
75	659	598	672	636	526	356
78	693	643	717	653	536	389
81	714	636	715	684	554	397
84	752	673	742	692	564	399
87	770	674	774	703	589	400
90	794	692	803	726	583	399
93	813	710	817	738	616	413
96	855	735	827	759	612	415
99	888	742	854	795	631	441
102	923	791	883	816	662	446
105	948	782	890	811	681	449
108	975	816	914	859	694	465
111	1008	810	945	881	685	476
114	1036	841	963	884	720	495
117	1075	873	986	906	726	503
120	1109	903	1001	914	747	521
123	1138	912	1030	950	740	523
126	1149	921	1035	944	765	534
129	1196	930	1055	977	777	554
132	1218	972	1092	1003	799	543
135	1248	966	1103	1018	827	575
138	1291	999	1137	1026	833	590
141	1314	1008	1144	1021	835	582
144	1372	1019	1170	1058	841	596
147	1392	1035	1194	1083	870	596
150	1381	1047	1243	1118	901	615
153	1420	1079	1231	1124	900	628
156	1470	1104	1248	1141	905	621
159	1497	1084	1277	1144	922	633
162	1522	1139	1288	1176	943	643
165	1537	1185	1295	1202	974	663
168	1554	1209	1344	1218	993	682
171	1584	1191	1353	1228	978	669
174	1622	1198	1365	1238	997	669
177	1652	1229	1397	1246	1019	689
180	1673	1257	1394	1266	1008	681
183	1705	1255	1420	1299	1006	701
186	1743	1287	1429	1299	1039	721
189	1752	1313	1462	1327	1048	717
192	1780	1321	1458	1359	1063	722
195	1814	1363	1523	1359	1075	723
198	1828	1347	1500	1362	1090	728
201	1849	1331	1519	1370	1097	738
204	1897	1369	1544	1397	1097	753
207	1869	1375	1570	1379	1082	740
210	1924	1375	1561	1431	1083	757
213	1919	1376	1566	1426	1085	737
216	1957	1427	1587	1444	1097	760
219	1970	1432	1623	1458	1120	766
222	2005	1459	1646	1462	1141	771
225	2029	1445	1640	1464	1169	784
228	2049	1486	1636	1483	1138	774
231	2074	1507	1687	1493	1154	786
234	2126	1521	1716	1518	1200	809
237	2132	1561	1725	1520	1186	804
240	2143	1529	1703	1526	1213	794
243	2133	1535	1731	1557	1190	817
246	2173	1545	1745	1544	1188	812
249	2168	1588	1770	1574	1199	815
252	2202	1595	1790	1586	1245	839
255	2205	1578	1805	1584	1237	842
258	2242	1575	1801	1616	1222	838
261	2252	1567	1834	1608	1233	852
264	2290	1678	1865	1640	1268	854
267	2317	1607	1840	1644	1286	839
270	2307	1647	1898	1641	1327	869
273	2338	1678	1878	1667	1291	852
276	2364	1657	1927	1688	1274	881
279	2372	1698	1930	1685	1278	861
282	2387	1675	1977	1716	1287	866
285	2406	1709	1940	1725	1311	863
288	2421	1733	1969	1754	1299	876
291	2417	1709	1980	1739	1312	896
294	2476	1713	1976	1754	1366	891
297	2481	1788	2003	1783	1393	909
300	2522	1807	2030	1785	1395	911
303	2539	1767	2048	1798	1339	903
306	2544	1780	2080	1804	1339	896
309	2552	1760	2078	1812	1425	918
312	2570	1783	2081	1792	1364	897
315	2603	1825	2108	1810	1393	907
318	2608	1848	2123	1859	1430	937
321	2625	1856	2147	1855	1439	943
324	2657	1841	2156	1856	1439	926
327	2660	1885	2165	1888	1451	941
330	2683	1853	2193	1922	1412	951
333	2714	1880	2221	1912	1422	939
336	2724	1916	2217	1905	1441	953
339	2754	1919	2234	1927	1464	981
342	2769	1935	2240	1922	1498	960
345	2783	1975	2284	1956	1496	968
348	2783	1928	2300	1949	1488	971
351	2789	1999	2284	1959	1503	958
354	2830	1979	2311	1982	1541	964
357	2825	1986	2328	2015	1519	967
360	2862	1996	2329	1996	1505	971
363	2861	2098	2354	2011	1517	996
366	2901	2039	2403	2069	1521	1026
369	2903	2065	2418	2063	1506	995
372	2920	2051	2426	2062	1534	1003
375	2936	2112	2447	2082	1562	1017
378	2978	2075	2449	2099	1607	1020
381	2981	2093	2446	2107	1570	1012
384	2992	2138	2472	2095	1589	1023
387	3024	2107	2462	2115	1553	1006
390	3012	2180	2530	2141	1588	1052
393	3035	2263	2528	2204	1680	1043
396	3039	2238	2549	2152	1611	1044
399	3066	2223	2570	2163	1590	1025
402	3089	2216	2586	2187	1616	1052
405	3096	2237	2608	2207	1616	1059
408	3096	2206	2634	2200	1637	1060
411	3131	2252	2650	2225	1642	1047
414	3154	2306	2671	2238	1666	1089
417	3135	2237	2659	2248	1699	1088
420	3206	2280	2661	2257	1668	1062
423	3163	2310	2701	2275	1659	1066
426	3192	2325	2739	2265	1692	1076
429	3209	2343	2714	2283	1725	1080
432	3251	2325	2768	2310	1734	1108
435	3249	2419	2773	2321	1730	1110
438	3253	2340	2771	2321	1758	1098
441	3260	2329	2785	2341	1735	1082
444	3287	2311	2792	2345	1736	1096
447	3312	2423	2808	2341	1760	1118
450	3339	2356	2786	2338	1771	1110
453	3357	2408	2846	2385	1745	1115
456	3362	2428	2864	2378	1790	1141
459	3399	2435	2881	2391	1804	1108
462	3380	2508	2916	2410	1801	1111
465	3443	2511	2902	2416	1806	1145
468	3443	2444	2921	2430	1808	1143
471	3469	2559	2935	2474	1835	1156
474	3462	2573	2997	2471	1845	1169
477	3468	2599	2994	2471	1869	1151
480	3495	2580	3016	2492	1880	1162
483	3496	2505	3016	2477	1858	1136
486	3510	2500	3004	2481	1841	1155
489	3547	2536	3044	2522	1896	1163
492	3548	2632	3095	2548	1884	1184
495	3616	2710	3128	2578	1912	1227
498	3604	2655	3126	2579	1940	1198
501	3626	2709	3104	2595	1934	1208
504	3617	2728	3142	2629	1936	1217
507	3618	2612	3133	2608	1922	1199
510	3674	2637	3160	2590	1978	1208
513	3683	2652	3207	2637	1951	1226
516	3679	2669	3181	2606	1954	1198
519	3709	2737	3212	2639	1983	1223
522	3733	2766	3244	2676	2002	1230
525	3758	2806	3258	2669	2004	1256
528	3767	2703	3256	2655	2038	1230
531	3739	2725	3278	2703	2037	1243
534	3791	2747	3342	2717	2029	1248
537	3812	2772	3350	2733	2051	1294
540	3796	2741	3340	2719	2053	1263
543	3814	2782	3353	2758	2057	1301
546	3890	2801	3401	2773	2052	1313
549	3905	2778	3411	2823	2063	1292
552	3896	2810	3391	2791	2134	1285
555	3880	2837	3396	2819	2119	1281
558	3900	2854	3424	2796	2100	1276
561	3949	2867	3474	2817	2133	1291
564	3993	2891	3497	2883	2129	1327
567	3971	2874	3475	2850	2121	1355
570	4014	2964	3515	2920	2175	1304
573	4000	3014	3558	2932	2164	1333
576	4047	2923	3551	2917	2163	1350
579	4042	2965	3568	2910	2192	1351
582	4089	2922	3613	2906	2204	1361
585	4062	2932	3614	2918	2186	1375
588	4069	3014	3627	2970	2214	1358
591	4087	2978	3637	2959	2234	1354
594	4122	3004	3655	2964	2233	1381
597	4153	3081	3674	3024	2197	1382
