# Supplementary material for: Bacterial chromosome conformation and cell-free gene expression in synthetic 2D compartments
Source: Nat Commun. 2025 Nov 14;16:10026. doi: 10.1038/s41467-025-65249-2 (PMC12618494; doi:10.1038/s41467-025-65249-2)
Supplement: Supplementary file 11 — Source Data [file 41467_2025_65249_MOESM11_ESM.zip › source-data/figure-data/FigS4/Peg-2.xlsx]

## Sheet: Sheet1
Time (min)	1% PEG	2% PEG	3% PEG	4% PEG	5% PEG	6% PEG
0	580	590	625	479	641	528
3	570	574	632	489	637	565
6	483	495	548	479	567	539
9	392	408	423	445	449	452
12	358	358	366	407	380	360
15	322	333	336	364	335	317
18	305	322	325	337	316	297
21	285	305	318	310	312	285
24	289	321	330	312	312	268
27	290	330	340	311	310	256
30	284	339	352	315	327	264
33	295	374	375	331	347	267
36	309	372	401	363	345	272
39	305	402	422	371	373	256
42	318	431	453	401	393	263
45	337	454	470	426	409	267
48	346	475	503	455	426	277
51	363	512	537	485	449	280
54	376	526	567	503	471	277
57	385	567	589	517	493	292
60	389	594	625	541	517	289
63	413	617	642	578	521	294
66	426	658	666	600	563	298
69	451	684	725	629	580	313
72	451	711	745	638	608	320
75	474	742	749	647	613	318
78	480	784	767	690	638	322
81	502	814	806	728	654	321
84	523	835	831	734	683	330
87	537	868	853	787	719	341
90	555	910	874	775	708	340
93	555	924	880	824	742	345
96	565	969	915	823	768	340
99	590	1007	965	871	768	379
102	601	1055	977	881	815	380
105	620	1036	1004	921	861	411
108	639	1095	1030	938	840	405
111	652	1113	1042	939	846	397
114	666	1151	1079	956	892	410
117	680	1176	1098	974	894	398
120	698	1216	1098	991	925	426
123	724	1254	1143	1017	943	426
126	742	1281	1169	1041	982	447
129	746	1297	1187	1068	982	448
132	772	1330	1180	1057	996	450
135	789	1368	1219	1093	1022	469
138	811	1398	1229	1108	1031	464
141	829	1433	1293	1126	1077	483
144	842	1439	1281	1149	1069	481
147	873	1505	1321	1174	1117	502
150	871	1545	1361	1182	1128	516
153	893	1543	1353	1183	1131	507
156	930	1571	1379	1211	1152	500
159	932	1624	1423	1239	1198	533
162	942	1618	1442	1242	1167	500
165	965	1649	1455	1251	1215	542
168	995	1684	1480	1273	1229	555
171	981	1741	1505	1287	1251	562
174	989	1737	1527	1316	1250	565
177	1014	1772	1521	1315	1264	568
180	1010	1789	1574	1326	1318	581
183	1038	1834	1590	1348	1318	587
186	1051	1833	1572	1353	1353	597
189	1073	1862	1623	1370	1323	585
192	1095	1894	1634	1409	1385	625
195	1103	1912	1664	1416	1385	644
198	1125	1940	1687	1412	1404	631
201	1108	1953	1692	1431	1394	641
204	1123	1960	1719	1413	1407	617
207	1136	2019	1721	1423	1405	621
210	1182	1996	1753	1464	1433	648
213	1156	2028	1757	1450	1439	651
216	1171	2072	1768	1481	1468	646
219	1188	2068	1796	1468	1463	661
222	1201	2078	1823	1504	1508	681
225	1227	2119	1837	1512	1487	678
228	1215	2134	1839	1492	1511	652
231	1250	2143	1876	1510	1501	671
234	1231	2197	1904	1528	1564	701
237	1246	2232	1909	1539	1554	705
240	1268	2226	1911	1570	1573	722
243	1299	2245	1903	1561	1547	690
246	1271	2261	1922	1584	1584	691
249	1297	2273	1925	1602	1600	729
252	1313	2306	1975	1597	1602	750
255	1325	2297	1976	1624	1609	729
258	1340	2334	2033	1618	1637	741
261	1354	2352	2016	1639	1639	750
264	1369	2386	2049	1659	1668	771
267	1346	2408	2026	1666	1649	760
270	1375	2422	2043	1706	1716	775
273	1404	2439	2054	1697	1717	790
276	1396	2441	2032	1684	1681	763
279	1380	2460	2065	1717	1712	769
282	1419	2521	2102	1734	1744	796
285	1422	2526	2092	1701	1751	765
288	1427	2536	2119	1720	1776	827
291	1451	2564	2142	1765	1777	817
294	1464	2576	2175	1780	1814	847
297	1467	2592	2176	1776	1824	849
300	1484	2622	2201	1781	1819	828
303	1487	2621	2166	1762	1782	823
306	1484	2646	2211	1799	1817	841
309	1521	2731	2224	1835	1880	873
312	1516	2709	2253	1838	1850	857
315	1522	2731	2248	1809	1848	857
318	1539	2737	2275	1844	1867	881
321	1554	2742	2291	1851	1919	895
324	1560	2771	2316	1840	1887	887
327	1552	2794	2333	1848	1921	920
330	1555	2793	2321	1856	1914	887
333	1588	2822	2334	1897	1941	902
336	1593	2848	2387	1868	1938	922
339	1619	2878	2397	1900	1979	930
342	1621	2907	2381	1917	2012	947
345	1614	2901	2402	1897	1986	929
348	1632	2966	2439	1930	2015	942
351	1660	2972	2457	1961	2045	969
354	1662	2962	2477	1927	2036	962
357	1664	2990	2440	1952	2017	951
360	1669	3012	2499	1948	2038	962
363	1689	3057	2507	1945	2067	974
366	1687	3037	2527	1969	2087	985
369	1716	3055	2557	1984	2098	965
372	1715	3083	2546	1991	2114	994
375	1722	3116	2570	2019	2112	997
378	1725	3156	2594	2019	2161	1033
381	1729	3149	2628	2024	2146	1010
384	1742	3157	2641	2020	2144	1010
387	1767	3195	2617	2020	2132	1009
390	1783	3194	2643	2000	2162	1025
393	1781	3256	2683	2038	2206	1056
396	1790	3267	2683	2011	2151	1004
399	1762	3215	2651	2030	2183	1014
402	1807	3268	2711	2018	2204	1033
405	1807	3331	2721	2032	2207	1026
408	1811	3324	2745	2077	2231	1043
411	1842	3345	2735	2070	2268	1067
414	1842	3374	2797	2099	2274	1060
417	1842	3377	2815	2119	2261	1068
420	1847	3356	2770	2045	2244	1032
423	1872	3403	2805	2086	2263	1034
426	1890	3415	2828	2059	2293	1046
429	1880	3459	2887	2125	2337	1069
432	1886	3466	2879	2136	2382	1087
435	1895	3505	2902	2141	2386	1088
438	1935	3505	2930	2154	2359	1105
441	1906	3508	2907	2128	2325	1058
444	1924	3541	2955	2140	2396	1090
447	1939	3601	2934	2113	2395	1075
450	1946	3610	3005	2124	2407	1081
453	1949	3599	2999	2158	2431	1104
456	1968	3634	2994	2181	2453	1099
459	1989	3660	3018	2190	2440	1128
462	1995	3688	3054	2190	2494	1134
465	2012	3698	3041	2209	2452	1123
468	1984	3710	3068	2176	2492	1115
471	2024	3699	3100	2167	2482	1111
474	2036	3752	3108	2206	2512	1120
477	2036	3761	3123	2218	2540	1130
480	2063	3795	3140	2221	2574	1140
483	2015	3795	3151	2190	2518	1116
486	2040	3834	3194	2232	2562	1128
489	2060	3857	3183	2226	2556	1127
492	2063	3867	3193	2250	2540	1133
495	2079	3877	3218	2240	2573	1139
498	2136	3901	3246	2225	2603	1129
501	2118	3939	3283	2192	2613	1109
504	2136	3981	3258	2222	2621	1127
507	2123	3991	3314	2278	2672	1157
510	2154	4020	3347	2279	2673	1177
513	2135	3999	3297	2251	2621	1137
516	2139	4018	3286	2247	2675	1145
519	2166	4030	3360	2297	2716	1172
522	2188	4064	3349	2282	2683	1161
525	2192	4087	3404	2287	2730	1168
528	2222	4113	3432	2304	2743	1177
531	2197	4153	3451	2358	2792	1194
534	2224	4143	3407	2308	2723	1155
537	2248	4182	3474	2321	2776	1206
540	2256	4228	3517	2346	2811	1183
543	2251	4221	3475	2294	2793	1172
546	2256	4241	3499	2351	2803	1180
549	2281	4278	3589	2409	2855	1220
552	2282	4271	3571	2378	2864	1198
555	2300	4322	3598	2391	2850	1213
558	2321	4306	3573	2338	2832	1185
561	2315	4357	3617	2382	2901	1222
564	2314	4346	3632	2411	2907	1220
567	2356	4435	3632	2411	2935	1206
570	2354	4428	3678	2410	2921	1239
573	2357	4426	3682	2349	2903	1197
576	2361	4478	3687	2392	2968	1205
579	2378	4501	3746	2435	2978	1210
582	2376	4532	3748	2395	2956	1209
585	2401	4474	3730	2414	2977	1207
588	2455	4540	3790	2463	3040	1245
591	2423	4536	3803	2468	3022	1243
594	2438	4588	3818	2493	3018	1245
597	2455	4601	3833	2477	3079	1245
