# Supplementary material for: Bacterial chromosome conformation and cell-free gene expression in synthetic 2D compartments
Source: Nat Commun. 2025 Nov 14;16:10026. doi: 10.1038/s41467-025-65249-2 (PMC12618494; doi:10.1038/s41467-025-65249-2)
Supplement: Supplementary file 11 — Source Data [file 41467_2025_65249_MOESM11_ESM.zip › source-data/figure-data/FigS4/Rif-1.xlsx]

## Sheet: Sheet1
Time (min)	50.0µM Rif	5.0µM Rif	0.5µM Rif	0.05µM Rif	0.005µM Rif	0.0µM Rif
0	606	575	652	649	596	606
3	536	569	657	620	599	625
6	429	458	541	538	508	509
9	323	363	431	427	386	404
12	282	312	355	359	331	350
15	262	300	332	335	313	324
18	246	277	313	325	314	331
21	239	269	295	312	297	334
24	229	257	282	310	307	341
27	234	245	281	316	316	372
30	232	250	278	325	340	399
33	234	235	271	320	351	422
36	218	231	278	329	373	456
39	222	237	271	343	390	477
42	217	237	264	360	404	498
45	215	238	281	375	431	555
48	202	232	284	382	446	576
51	207	244	283	402	491	635
54	200	237	281	404	498	666
57	199	243	283	430	536	704
60	202	227	283	455	572	723
63	197	247	292	471	603	782
66	200	235	276	474	629	806
69	195	232	282	474	650	844
72	192	235	288	508	662	873
75	199	231	289	513	701	928
78	198	248	292	538	727	989
81	197	250	302	561	765	1022
84	195	253	292	574	810	1039
87	188	255	296	585	832	1110
90	206	254	313	620	867	1159
93	199	250	299	621	886	1171
96	198	239	300	629	921	1207
99	207	251	319	668	960	1248
102	194	258	308	687	995	1297
105	193	256	310	693	1017	1313
108	200	257	336	730	1091	1413
111	188	253	318	726	1094	1438
114	202	272	331	776	1153	1502
117	201	269	347	771	1160	1519
120	206	258	344	788	1178	1533
123	195	266	336	806	1223	1556
126	208	273	345	832	1248	1599
129	195	280	359	881	1317	1719
132	196	267	346	855	1297	1702
135	201	282	358	904	1361	1763
138	202	277	362	901	1356	1783
141	205	269	362	931	1399	1795
144	203	270	366	951	1436	1853
147	192	275	371	965	1458	1867
150	194	294	394	1003	1514	2006
153	211	284	395	1038	1533	2013
156	206	314	405	1048	1574	2043
159	219	305	410	1060	1602	2060
162	200	297	400	1067	1614	2084
165	202	302	396	1063	1625	2082
168	202	308	404	1097	1668	2126
171	206	306	435	1114	1720	2200
174	212	323	431	1150	1751	2234
177	212	310	413	1142	1740	2231
180	219	323	422	1181	1775	2277
183	202	310	433	1167	1798	2302
186	204	318	419	1168	1819	2308
189	217	315	416	1188	1829	2313
192	199	319	423	1218	1862	2364
195	202	324	440	1263	1901	2434
198	213	306	430	1228	1886	2405
201	209	319	436	1262	1916	2446
204	209	318	421	1268	1935	2485
207	224	322	427	1295	1956	2452
210	214	330	437	1289	1995	2515
213	206	317	438	1295	2017	2565
216	229	324	434	1315	2008	2535
219	208	341	466	1360	2111	2663
222	224	327	466	1360	2077	2620
225	213	349	462	1372	2095	2655
228	227	329	449	1357	2098	2690
231	223	338	444	1385	2144	2694
234	216	328	441	1368	2147	2699
237	222	345	460	1399	2149	2739
240	216	332	465	1412	2174	2758
243	207	340	459	1425	2201	2817
246	228	332	463	1446	2222	2807
249	212	333	480	1444	2236	2782
252	223	331	463	1446	2252	2841
255	224	351	495	1506	2300	2936
258	218	359	482	1519	2343	2996
261	229	356	497	1509	2334	2892
264	214	354	493	1540	2357	3000
267	226	351	488	1549	2374	2983
270	229	349	480	1528	2367	3004
273	218	353	481	1554	2390	3004
276	230	351	488	1577	2422	3043
279	234	375	503	1590	2420	3077
282	229	362	510	1592	2437	3099
285	216	357	490	1612	2472	3121
288	224	355	493	1619	2464	3079
291	235	377	500	1630	2490	3123
294	225	363	505	1633	2507	3119
297	233	362	492	1658	2537	3157
300	222	380	509	1679	2551	3196
303	215	368	508	1680	2540	3207
306	224	374	531	1741	2647	3288
309	222	378	503	1657	2572	3242
312	233	368	512	1691	2592	3250
315	235	363	493	1707	2641	3287
318	230	380	529	1738	2686	3344
321	223	376	533	1738	2647	3380
324	243	371	523	1723	2671	3350
327	233	379	546	1782	2753	3438
330	224	387	553	1798	2747	3407
333	233	381	533	1813	2754	3455
336	224	375	521	1775	2726	3409
339	232	382	540	1832	2737	3414
342	233	370	524	1818	2747	3435
345	254	398	577	1868	2864	3551
348	229	395	546	1870	2831	3556
351	234	398	564	1886	2848	3593
354	242	377	542	1844	2835	3549
357	242	383	544	1850	2846	3552
360	238	407	566	1903	2926	3624
363	223	387	556	1876	2907	3604
366	234	409	578	1924	2918	3661
369	248	396	581	1948	2976	3752
372	244	395	576	1965	2984	3734
375	248	391	574	1965	3012	3742
378	235	403	568	1944	2960	3683
381	240	406	569	1955	3032	3760
384	235	405	582	1992	3006	3754
387	254	404	577	1970	3055	3720
390	252	403	590	2018	3059	3770
393	267	399	592	2023	3095	3862
396	249	417	587	2038	3102	3875
399	265	407	572	2007	3087	3840
402	246	416	578	2037	3118	3871
405	246	400	571	2049	3117	3827
408	256	421	588	2042	3132	3866
411	253	412	555	2016	3105	3891
414	244	406	579	2077	3182	3897
417	259	429	618	2157	3287	4035
420	255	419	603	2122	3261	4038
423	258	437	597	2137	3245	4004
426	258	432	619	2138	3260	3960
429	254	433	598	2114	3248	4012
432	252	423	617	2166	3294	4068
435	256	433	619	2165	3291	4071
438	265	436	606	2172	3293	4000
441	255	445	629	2188	3338	4100
444	270	429	616	2177	3335	4114
447	272	439	625	2230	3366	4161
450	258	440	621	2217	3392	4119
453	258	454	649	2252	3422	4227
456	262	430	626	2268	3465	4248
459	260	441	627	2246	3433	4169
462	262	437	617	2270	3430	4213
465	274	454	637	2263	3414	4238
468	259	433	630	2251	3446	4272
471	272	441	623	2282	3458	4294
474	279	441	643	2297	3500	4335
477	274	455	649	2395	3584	4390
480	282	444	631	2291	3521	4299
483	272	449	640	2318	3490	4351
486	283	449	629	2328	3532	4331
489	277	452	657	2326	3575	4375
492	285	448	644	2331	3561	4377
495	271	477	712	2463	3705	4532
498	285	461	689	2383	3680	4522
501	290	460	673	2442	3676	4507
504	284	484	696	2446	3692	4566
507	263	486	714	2460	3741	4585
510	271	467	654	2417	3667	4506
513	293	462	676	2453	3731	4581
516	279	465	678	2443	3713	4548
519	279	462	667	2465	3741	4604
522	287	472	686	2481	3763	4600
525	293	477	702	2503	3759	4623
528	280	485	718	2540	3821	4666
531	287	504	731	2572	3908	4730
534	309	502	732	2557	3903	4782
537	281	485	709	2533	3830	4689
540	299	491	734	2579	3884	4766
543	301	478	710	2550	3870	4776
546	310	496	715	2561	3886	4752
549	303	490	688	2519	3856	4776
552	308	484	713	2563	3925	4784
555	291	504	730	2569	3913	4825
558	306	503	756	2630	3976	4872
561	316	532	808	2738	4113	5032
564	311	536	764	2672	4022	4955
567	312	517	748	2681	4070	4990
570	306	511	737	2641	3997	4911
573	307	530	775	2709	4095	4987
576	319	530	761	2692	4051	4941
579	304	511	728	2619	3978	4899
582	318	526	772	2684	4064	4997
585	321	538	795	2759	4133	5043
588	320	544	805	2790	4137	5083
591	316	562	823	2814	4276	5202
594	308	547	791	2746	4172	5071
597	299	547	800	2773	4158	5081
