# Supplementary material for: Bacterial chromosome conformation and cell-free gene expression in synthetic 2D compartments
Source: Nat Commun. 2025 Nov 14;16:10026. doi: 10.1038/s41467-025-65249-2 (PMC12618494; doi:10.1038/s41467-025-65249-2)
Supplement: Supplementary file 11 — Source Data [file 41467_2025_65249_MOESM11_ESM.zip › source-data/figure-data/FigS2/growth-curves.xlsx]

## Sheet: Sheet1
Time (h)	MG1655 Rep.1	MG1655 Rep.2	MG1655 Rep.3	HA-HaloTag Rep.1	HA-HaloTag Rep.2	HA-HaloTag Rep.3	rpoC-HT Rep.1	rpoC-HT Rep.2	rpoC-HT Rep.3	mukB-HT Rep.1	mukB-HT Rep.2	mukB-HT Rep.3	L9-HT Rep.1	L9-HT Rep.2	L9-HT Rep.3
0	0.211	0.217	0.218	0.196	0.203	0.202	0.194	0.199	0.196	0.195	0.189	0.193	0.197	0.199	0.204
0.05	0.21	0.214	0.217	0.196	0.203	0.201	0.195	0.198	0.197	0.185	0.184	0.183	0.196	0.197	0.2
0.1	0.21	0.213	0.217	0.194	0.202	0.203	0.194	0.199	0.194	0.186	0.185	0.185	0.195	0.197	0.2
0.15	0.208	0.21	0.212	0.191	0.201	0.203	0.189	0.195	0.192	0.185	0.183	0.185	0.194	0.196	0.2
0.2	0.207	0.208	0.212	0.192	0.199	0.199	0.189	0.195	0.191	0.185	0.184	0.184	0.193	0.195	0.199
0.25	0.205	0.199	0.203	0.191	0.192	0.192	0.187	0.186	0.185	0.176	0.176	0.177	0.185	0.187	0.19
0.3	0.204	0.204	0.21	0.19	0.199	0.2	0.187	0.193	0.192	0.183	0.181	0.184	0.191	0.193	0.198
0.35	0.205	0.205	0.21	0.191	0.2	0.2	0.187	0.193	0.192	0.183	0.182	0.184	0.191	0.193	0.198
0.4	0.205	0.205	0.21	0.191	0.201	0.199	0.189	0.194	0.192	0.184	0.182	0.184	0.194	0.194	0.199
0.45	0.206	0.205	0.211	0.193	0.201	0.2	0.189	0.193	0.193	0.184	0.183	0.184	0.193	0.194	0.224
0.5	0.207	0.206	0.214	0.194	0.204	0.203	0.19	0.195	0.195	0.186	0.184	0.185	0.195	0.198	0.202
0.55	0.208	0.206	0.214	0.196	0.205	0.203	0.191	0.195	0.196	0.186	0.184	0.186	0.197	0.199	0.202
0.6	0.209	0.207	0.216	0.197	0.207	0.205	0.192	0.196	0.197	0.187	0.185	0.187	0.198	0.199	0.203
0.65	0.212	0.207	0.22	0.199	0.209	0.212	0.194	0.198	0.2	0.189	0.187	0.189	0.2	0.202	0.207
0.7	0.213	0.209	0.218	0.201	0.211	0.212	0.195	0.2	0.201	0.19	0.189	0.19	0.203	0.205	0.208
0.75	0.216	0.212	0.222	0.204	0.215	0.215	0.197	0.202	0.202	0.192	0.19	0.191	0.205	0.207	0.21
0.8	0.218	0.214	0.225	0.206	0.216	0.216	0.2	0.205	0.235	0.194	0.192	0.253	0.209	0.21	0.213
0.85	0.222	0.217	0.229	0.209	0.22	0.22	0.201	0.208	0.208	0.196	0.193	0.197	0.212	0.214	0.218
0.9	0.225	0.219	0.233	0.212	0.223	0.224	0.206	0.21	0.212	0.198	0.196	0.199	0.215	0.218	0.223
0.95	0.228	0.223	0.235	0.215	0.226	0.227	0.209	0.213	0.215	0.199	0.197	0.199	0.219	0.221	0.225
1	0.232	0.226	0.238	0.219	0.23	0.232	0.212	0.216	0.217	0.202	0.199	0.202	0.224	0.225	0.229
1.05	0.236	0.231	0.24	0.223	0.235	0.235	0.216	0.223	0.221	0.205	0.203	0.221	0.228	0.23	0.234
1.1	0.242	0.235	0.247	0.227	0.239	0.239	0.221	0.226	0.227	0.207	0.204	0.207	0.232	0.233	0.238
1.15	0.247	0.239	0.25	0.232	0.244	0.244	0.228	0.231	0.23	0.211	0.206	0.208	0.238	0.239	0.244
1.2	0.253	0.244	0.262	0.237	0.25	0.302	0.231	0.236	0.235	0.213	0.21	0.212	0.242	0.244	0.248
1.25	0.258	0.25	0.263	0.241	0.254	0.272	0.237	0.24	0.24	0.216	0.212	0.216	0.248	0.249	0.254
1.3	0.266	0.257	0.269	0.248	0.262	0.262	0.243	0.246	0.246	0.22	0.215	0.218	0.255	0.255	0.266
1.35	0.272	0.262	0.277	0.254	0.269	0.27	0.25	0.253	0.252	0.223	0.219	0.224	0.259	0.261	0.326
1.4	0.279	0.267	0.283	0.259	0.273	0.327	0.257	0.259	0.275	0.227	0.222	0.226	0.267	0.267	0.274
1.45	0.286	0.274	0.288	0.266	0.281	0.299	0.263	0.265	0.264	0.231	0.226	0.231	0.276	0.273	0.282
1.5	0.294	0.281	0.296	0.273	0.289	0.291	0.272	0.274	0.27	0.236	0.231	0.234	0.281	0.28	0.288
1.55	0.305	0.289	0.305	0.281	0.298	0.3	0.282	0.282	0.279	0.241	0.234	0.239	0.289	0.332	0.298
1.6	0.316	0.297	0.316	0.29	0.307	0.307	0.292	0.29	0.288	0.247	0.287	0.25	0.298	0.296	0.306
1.65	0.326	0.304	0.324	0.298	0.316	0.318	0.3	0.298	0.3	0.253	0.258	0.251	0.308	0.304	0.315
1.7	0.336	0.313	0.334	0.307	0.326	0.373	0.313	0.308	0.361	0.258	0.249	0.256	0.316	0.313	0.327
1.75	0.346	0.323	0.343	0.317	0.336	0.345	0.324	0.317	0.367	0.265	0.255	0.264	0.326	0.324	0.367
1.8	0.359	0.333	0.354	0.326	0.347	0.35	0.334	0.328	0.331	0.272	0.261	0.272	0.339	0.334	0.346
1.85	0.37	0.343	0.365	0.336	0.357	0.361	0.346	0.341	0.342	0.279	0.267	0.276	0.348	0.344	0.415
1.9	0.382	0.354	0.378	0.348	0.37	0.374	0.359	0.352	0.353	0.286	0.274	0.284	0.36	0.358	0.462
1.95	0.397	0.367	0.389	0.359	0.38	0.384	0.371	0.364	0.366	0.293	0.281	0.291	0.37	0.367	0.499
2	0.41	0.378	0.404	0.373	0.395	0.399	0.384	0.374	0.379	0.301	0.289	0.3	0.387	0.382	0.507
2.05	0.425	0.392	0.417	0.387	0.409	0.411	0.395	0.387	0.393	0.31	0.297	0.307	0.399	0.392	0.449
2.1	0.442	0.402	0.431	0.401	0.424	0.452	0.412	0.398	0.427	0.318	0.304	0.315	0.411	0.404	0.419
2.15	0.458	0.416	0.447	0.415	0.44	0.459	0.425	0.412	0.422	0.326	0.313	0.373	0.425	0.416	0.431
2.2	0.477	0.431	0.461	0.429	0.458	0.461	0.44	0.433	0.474	0.336	0.328	0.409	0.438	0.43	0.447
2.25	0.494	0.448	0.476	0.447	0.473	0.475	0.458	0.44	0.454	0.346	0.33	0.384	0.457	0.444	0.466
2.3	0.509	0.46	0.494	0.463	0.496	0.494	0.472	0.46	0.468	0.355	0.34	0.351	0.474	0.465	0.479
2.35	0.532	0.479	0.514	0.482	0.509	0.511	0.494	0.475	0.482	0.365	0.349	0.362	0.492	0.479	0.498
2.4	0.544	0.495	0.53	0.497	0.532	0.532	0.508	0.499	0.504	0.374	0.359	0.37	0.508	0.495	0.513
2.45	0.563	0.513	0.544	0.516	0.552	0.555	0.529	0.516	0.522	0.384	0.369	0.419	0.521	0.509	0.529
2.5	0.58	0.532	0.56	0.537	0.573	0.574	0.549	0.532	0.541	0.396	0.386	0.441	0.535	0.521	0.545
2.55	0.598	0.547	0.581	0.56	0.594	0.597	0.566	0.543	0.557	0.408	0.391	0.421	0.558	0.539	0.564
2.6	0.624	0.561	0.603	0.579	0.61	0.619	0.585	0.561	0.62	0.419	0.402	0.489	0.576	0.56	0.583
2.65	0.633	0.577	0.613	0.598	0.619	0.638	0.604	0.583	0.637	0.431	0.413	0.497	0.599	0.578	0.659
2.7	0.65	0.604	0.631	0.615	0.634	0.709	0.629	0.606	0.642	0.444	0.426	0.464	0.619	0.6	0.63
2.75	0.663	0.618	0.638	0.624	0.648	0.702	0.647	0.62	0.641	0.456	0.438	0.447	0.646	0.623	0.643
2.8	0.681	0.63	0.657	0.639	0.661	0.683	0.664	0.635	0.658	0.467	0.449	0.46	0.664	0.64	0.731
2.85	0.698	0.644	0.67	0.656	0.678	0.7	0.683	0.651	0.676	0.48	0.461	0.472	0.679	0.657	0.697
2.9	0.715	0.662	0.689	0.672	0.696	0.768	0.698	0.67	0.744	0.49	0.472	0.484	0.698	0.676	0.71
2.95	0.735	0.677	0.705	0.69	0.713	0.771	0.717	0.688	0.749	0.506	0.485	0.496	0.717	0.692	0.73
3	0.749	0.697	0.725	0.709	0.734	0.757	0.739	0.705	0.727	0.529	0.501	0.509	0.739	0.715	0.748
3.05	0.769	0.716	0.739	0.731	0.753	0.774	0.754	0.722	0.745	0.543	0.522	0.528	0.758	0.732	0.772
3.1	0.789	0.736	0.771	0.748	0.773	0.846	0.772	0.736	0.764	0.555	0.536	0.55	0.775	0.749	0.792
3.15	0.808	0.754	0.782	0.768	0.791	0.895	0.793	0.758	0.83	0.571	0.549	0.563	0.795	0.767	0.81
3.2	0.825	0.774	0.801	0.786	0.813	0.911	0.814	0.78	0.832	0.59	0.567	0.576	0.816	0.791	0.83
3.25	0.847	0.794	0.822	0.805	0.834	0.901	0.829	0.802	0.822	0.604	0.583	0.593	0.828	0.804	0.888
3.3	0.867	0.815	0.838	0.827	0.854	0.897	0.852	0.821	0.85	0.621	0.6	0.61	0.848	0.822	0.864
3.35	0.886	0.835	0.859	0.85	0.873	0.929	0.874	0.844	0.895	0.638	0.615	0.627	0.87	0.844	0.885
3.4	0.907	0.857	0.882	0.868	0.927	0.962	0.892	0.899	0.919	0.653	0.63	0.645	0.887	0.864	0.908
3.45	0.926	0.876	0.901	0.889	0.918	1.011	0.914	0.894	0.946	0.669	0.648	0.66	0.908	0.886	0.924
3.5	0.951	0.896	0.92	0.91	0.938	1.03	0.935	0.907	0.962	0.688	0.664	0.724	0.932	0.906	0.946
3.55	0.983	0.916	0.954	0.933	0.966	1.031	0.958	0.926	0.977	0.705	0.678	0.715	0.958	0.935	1.019
3.6	1.002	0.937	0.979	0.958	0.989	1.012	0.975	0.95	1.02	0.722	0.696	0.787	0.992	0.964	0.988
3.65	1.022	0.954	0.996	0.99	1.008	1.034	1.002	0.982	1.031	0.739	0.712	0.8	1.008	0.977	1.022
3.7	1.044	0.986	1.017	1.011	1.03	1.063	1.036	1.005	1.025	0.753	0.728	0.755	1.027	0.999	1.045
3.75	1.062	1.015	1.032	1.034	1.049	1.087	1.062	1.027	1.06	0.77	0.744	0.799	1.05	1.02	1.067
3.8	1.076	1.036	1.052	1.053	1.065	1.107	1.077	1.045	1.075	0.793	0.763	0.79	1.067	1.042	1.088
3.85	1.099	1.056	1.071	1.072	1.085	1.126	1.096	1.06	1.093	0.809	0.781	0.797	1.089	1.06	1.108
3.9	1.116	1.074	1.093	1.089	1.103	1.196	1.112	1.08	1.117	0.825	0.798	0.813	1.107	1.08	1.129
3.95	1.129	1.095	1.1	1.106	1.111	1.194	1.137	1.099	1.133	0.848	0.817	0.833	1.129	1.094	1.15
4	1.14	1.117	1.112	1.117	1.129	1.186	1.149	1.116	1.149	0.864	0.839	0.853	1.145	1.112	1.169
4.05	1.153	1.134	1.124	1.128	1.14	1.203	1.164	1.129	1.166	0.886	0.874	0.917	1.16	1.131	1.19
4.1	1.167	1.15	1.133	1.146	1.152	1.217	1.184	1.139	1.187	0.906	0.877	0.955	1.177	1.14	1.207
4.15	1.179	1.163	1.146	1.157	1.159	1.232	1.197	1.15	1.2	0.926	0.896	0.964	1.193	1.152	1.244
4.2	1.191	1.177	1.157	1.173	1.172	1.248	1.209	1.16	1.212	0.948	0.913	0.941	1.208	1.162	1.244
4.25	1.204	1.186	1.196	1.183	1.181	1.311	1.221	1.169	1.221	0.961	0.927	0.946	1.215	1.172	1.259
4.3	1.216	1.202	1.181	1.193	1.23	1.329	1.228	1.236	1.241	0.982	0.949	0.967	1.225	1.183	1.272
4.35	1.227	1.212	1.192	1.204	1.213	1.316	1.234	1.225	1.239	1.002	0.971	0.987	1.241	1.216	1.294
4.4	1.244	1.226	1.206	1.215	1.221	1.322	1.248	1.202	1.254	1.015	0.984	1.057	1.248	1.199	1.293
4.45	1.256	1.234	1.219	1.226	1.231	1.305	1.255	1.208	1.262	1.031	1.005	1.039	1.251	1.202	1.304
4.5	1.274	1.248	1.235	1.248	1.244	1.315	1.268	1.219	1.272	1.048	1.018	1.044	1.262	1.21	1.313
4.55	1.293	1.264	1.25	1.257	1.257	1.333	1.283	1.23	1.284	1.064	1.035	1.063	1.266	1.216	1.32
4.6	1.302	1.278	1.264	1.27	1.269	1.341	1.284	1.24	1.288	1.073	1.043	1.083	1.271	1.223	1.324
4.65	1.319	1.294	1.283	1.281	1.288	1.36	1.292	1.256	1.304	1.087	1.062	1.1	1.282	1.234	1.374
4.7	1.34	1.31	1.299	1.301	1.306	1.372	1.31	1.264	1.311	1.101	1.077	1.12	1.291	1.245	1.414
4.75	1.363	1.325	1.321	1.313	1.327	1.387	1.319	1.272	1.366	1.112	1.088	1.205	1.3	1.262	1.369
4.8	1.393	1.341	1.352	1.329	1.352	1.402	1.331	1.298	1.367	1.129	1.105	1.224	1.321	1.321	1.357
4.85	1.417	1.361	1.381	1.35	1.374	1.419	1.35	1.317	1.349	1.144	1.118	1.235	1.337	1.301	1.385
4.9	1.442	1.379	1.406	1.373	1.387	1.442	1.375	1.331	1.367	1.167	1.137	1.279	1.358	1.315	1.388
4.95	1.471	1.413	1.432	1.393	1.41	1.467	1.392	1.352	1.39	1.185	1.16	1.295	1.375	1.329	1.409
5	1.494	1.447	1.462	1.417	1.43	1.492	1.408	1.368	1.411	1.204	1.181	1.285	1.389	1.371	1.424
5.05	1.51	1.474	1.484	1.435	1.45	1.509	1.421	1.387	1.435	1.218	1.239	1.316	1.403	1.359	1.436
5.1	1.527	1.502	1.5	1.456	1.475	1.526	1.436	1.396	1.47	1.233	1.243	1.37	1.417	1.372	1.451
5.15	1.544	1.531	1.518	1.483	1.498	1.542	1.453	1.409	1.458	1.242	1.243	1.378	1.432	1.385	1.465
5.2	1.556	1.552	1.531	1.503	1.514	1.557	1.46	1.42	1.463	1.232	1.254	1.375	1.443	1.399	1.486
5.25	1.571	1.573	1.553	1.524	1.532	1.629	1.477	1.434	1.48	1.25	1.234	1.358	1.455	1.411	1.494
5.3	1.583	1.587	1.564	1.539	1.545	1.656	1.488	1.449	1.543	1.271	1.246	1.379	1.47	1.428	1.508
5.35	1.595	1.601	1.577	1.548	1.56	1.657	1.501	1.464	1.553	1.292	1.275	1.388	1.48	1.438	1.519
5.4	1.612	1.619	1.595	1.567	1.578	1.647	1.516	1.483	1.545	1.314	1.335	1.408	1.5	1.456	1.538
5.45	1.629	1.646	1.621	1.585	1.623	1.673	1.53	1.492	1.538	1.331	1.333	1.413	1.515	1.472	1.554
5.5	1.643	1.651	1.627	1.598	1.614	1.681	1.547	1.507	1.552	1.354	1.338	1.427	1.531	1.487	1.567
5.55	1.659	1.665	1.641	1.609	1.622	1.693	1.556	1.52	1.563	1.362	1.349	1.431	1.538	1.497	1.578
5.6	1.671	1.684	1.658	1.627	1.639	1.71	1.571	1.535	1.581	1.379	1.362	1.477	1.552	1.511	1.593
5.65	1.689	1.7	1.671	1.643	1.651	1.733	1.586	1.55	1.591	1.387	1.373	1.462	1.566	1.525	1.608
5.7	1.702	1.714	1.685	1.655	1.665	1.742	1.596	1.569	1.606	1.402	1.424	1.47	1.578	1.541	1.624
5.75	1.718	1.73	1.699	1.671	1.68	1.752	1.62	1.577	1.619	1.412	1.401	1.47	1.596	1.557	1.634
5.8	1.731	1.745	1.713	1.687	1.695	1.771	1.633	1.599	1.679	1.431	1.412	1.527	1.61	1.579	1.652
5.85	1.744	1.76	1.729	1.696	1.709	1.783	1.649	1.614	1.688	1.442	1.422	1.522	1.624	1.601	1.697
5.9	1.758	1.775	1.761	1.711	1.722	1.83	1.663	1.626	1.674	1.443	1.435	1.508	1.636	1.618	1.68
5.95	1.771	1.787	1.754	1.724	1.734	1.808	1.676	1.643	1.679	1.459	1.449	1.509	1.662	1.635	1.73
6	1.783	1.804	1.783	1.737	1.749	1.875	1.692	1.653	1.697	1.471	1.459	1.52	1.677	1.648	1.707
6.05	1.797	1.817	1.779	1.753	1.757	1.881	1.707	1.663	1.711	1.478	1.47	1.528	1.696	1.661	1.72
6.1	1.808	1.833	1.794	1.763	1.771	1.855	1.716	1.68	1.729	1.494	1.483	1.556	1.71	1.677	1.74
6.15	1.828	1.844	1.805	1.779	1.786	1.86	1.731	1.691	1.732	1.502	1.488	1.553	1.73	1.688	1.757
6.2	1.833	1.859	1.819	1.787	1.799	1.875	1.738	1.707	1.753	1.511	1.502	1.565	1.741	1.705	1.776
6.25	1.847	1.871	1.83	1.802	1.814	1.888	1.752	1.72	1.764	1.519	1.518	1.577	1.752	1.717	1.79
6.3	1.856	1.885	1.843	1.813	1.83	1.899	1.761	1.733	1.775	1.531	1.522	1.581	1.763	1.73	1.804
6.35	1.877	1.898	1.853	1.829	1.837	1.913	1.778	1.742	1.789	1.539	1.531	1.592	1.779	1.74	1.819
6.4	1.885	1.913	1.869	1.839	1.852	1.926	1.79	1.758	1.801	1.55	1.546	1.61	1.792	1.756	1.835
6.45	1.901	1.921	1.879	1.853	1.861	1.939	1.802	1.771	1.811	1.556	1.56	1.614	1.803	1.766	1.846
6.5	1.914	1.937	1.893	1.871	1.876	1.951	1.82	1.78	1.824	1.569	1.562	1.625	1.819	1.78	1.859
6.55	1.928	1.95	1.91	1.88	1.889	1.962	1.826	1.796	1.836	1.577	1.58	1.631	1.833	1.795	1.873
6.6	1.94	1.961	1.923	1.897	1.901	1.975	1.843	1.806	1.849	1.6	1.592	1.648	1.85	1.808	1.888
6.65	1.946	1.975	1.934	1.9	1.911	1.988	1.845	1.823	1.861	1.61	1.599	1.651	1.855	1.819	1.902
6.7	1.964	1.985	1.945	1.916	1.925	2.025	1.861	1.83	1.874	1.623	1.613	1.662	1.87	1.833	1.912
6.75	1.977	1.999	1.963	1.927	1.963	2.03	1.877	1.846	1.889	1.638	1.629	1.676	1.88	1.848	1.929
6.8	1.984	2.007	1.97	1.937	1.948	2.024	1.888	1.853	1.897	1.648	1.64	1.692	1.899	1.864	1.94
6.85	2	2.022	1.986	1.947	1.963	2.049	1.899	1.868	1.913	1.657	1.647	1.691	1.907	1.868	1.954
6.9	2.01	2.033	1.997	1.962	1.973	2.047	1.904	1.882	1.921	1.662	1.661	1.704	1.919	1.883	1.963
6.95	2.019	2.045	2.007	1.971	1.984	2.063	1.922	1.889	1.963	1.673	1.666	1.73	1.927	1.89	1.975
7	2.034	2.057	2.021	1.985	1.997	2.088	1.932	1.898	1.947	1.686	1.683	1.73	1.944	1.904	1.987
7.05	2.043	2.068	2.031	1.998	2.005	2.082	1.944	1.906	1.953	1.703	1.696	1.748	1.959	1.916	2
7.1	2.059	2.083	2.043	2.005	2.02	2.098	1.958	1.92	1.967	1.705	1.703	1.755	1.964	1.927	2.009
7.15	2.07	2.095	2.057	2.017	2.032	2.125	1.968	1.934	1.984	1.709	1.714	1.765	1.976	1.94	2.025
7.2	2.081	2.107	2.07	2.03	2.042	2.121	1.979	1.946	1.997	1.726	1.724	1.806	1.99	1.957	2.037
7.25	2.095	2.118	2.079	2.043	2.055	2.132	1.983	1.968	2.006	1.733	1.733	1.794	2.001	1.963	2.051
7.3	2.105	2.13	2.091	2.049	2.068	2.143	1.994	1.966	2.012	1.741	1.744	1.794	2.009	1.973	2.06
7.35	2.124	2.144	2.102	2.068	2.08	2.151	2.01	1.984	2.018	1.752	1.755	1.803	2.018	1.982	2.071
7.4	2.13	2.153	2.116	2.075	2.092	2.167	2.019	1.992	2.038	1.757	1.76	1.814	2.031	1.996	2.08
7.45	2.148	2.167	2.131	2.088	2.106	2.185	2.03	2.003	2.05	1.769	1.778	1.825	2.042	2.006	2.094
7.5	2.155	2.177	2.141	2.101	2.116	2.19	2.042	2.011	2.056	1.779	1.782	1.837	2.052	2.017	2.106
7.55	2.172	2.189	2.153	2.119	2.127	2.2	2.059	2.017	2.073	1.785	1.786	1.847	2.06	2.022	2.116
7.6	2.175	2.196	2.163	2.118	2.134	2.207	2.063	2.031	2.073	1.797	1.797	1.85	2.075	2.035	2.125
7.65	2.191	2.21	2.178	2.13	2.146	2.221	2.073	2.041	2.095	1.807	1.805	1.863	2.086	2.049	2.138
7.7	2.205	2.225	2.194	2.147	2.161	2.237	2.088	2.056	2.111	1.816	1.817	1.875	2.099	2.06	2.15
7.75	2.213	2.234	2.204	2.155	2.17	2.244	2.094	2.066	2.114	1.825	1.825	1.88	2.113	2.077	2.16
7.8	2.221	2.242	2.209	2.164	2.174	2.251	2.106	2.07	2.12	1.829	1.821	1.89	2.117	2.08	2.167
7.85	2.232	2.26	2.227	2.176	2.192	2.267	2.114	2.087	2.135	1.839	1.837	1.898	2.127	2.09	2.181
7.9	2.248	2.276	2.234	2.188	2.203	2.284	2.126	2.098	2.15	1.841	1.844	1.908	2.133	2.098	2.193
7.95	2.258	2.286	2.251	2.199	2.214	2.294	2.135	2.106	2.156	1.855	1.849	1.914	2.15	2.115	2.203
8	2.267	2.297	2.258	2.207	2.219	2.302	2.151	2.115	2.17	1.865	1.868	1.928	2.162	2.124	2.211
8.05	2.279	2.313	2.269	2.22	2.237	2.317	2.161	2.132	2.192	1.88	1.88	1.93	2.176	2.138	2.222
8.1	2.288	2.325	2.284	2.224	2.244	2.327	2.167	2.141	2.2	1.879	1.883	1.943	2.183	2.144	2.233
8.15	2.3	2.336	2.294	2.241	2.253	2.341	2.188	2.151	2.204	1.9	1.89	1.95	2.196	2.153	2.244
8.2	2.312	2.348	2.302	2.248	2.265	2.349	2.192	2.157	2.209	1.898	1.889	1.953	2.203	2.164	2.256
8.25	2.316	2.356	2.31	2.254	2.272	2.358	2.201	2.171	2.224	1.909	1.905	1.968	2.212	2.175	2.268
8.3	2.325	2.365	2.319	2.261	2.285	2.373	2.214	2.189	2.234	1.91	1.919	1.975	2.22	2.184	2.275
8.35	2.337	2.375	2.329	2.271	2.288	2.378	2.222	2.197	2.263	1.921	1.93	1.98	2.233	2.199	2.286
8.4	2.342	2.386	2.34	2.277	2.296	2.388	2.225	2.199	2.252	1.931	1.935	1.992	2.244	2.206	2.295
8.45	2.355	2.395	2.344	2.287	2.306	2.397	2.236	2.2	2.262	1.944	1.938	1.996	2.256	2.215	2.303
8.5	2.36	2.412	2.361	2.3	2.32	2.41	2.244	2.217	2.276	1.948	1.953	2.013	2.264	2.227	2.32
8.55	2.367	2.417	2.363	2.304	2.323	2.414	2.256	2.226	2.272	1.956	1.957	2.01	2.271	2.23	2.325
8.6	2.374	2.427	2.372	2.312	2.334	2.424	2.268	2.242	2.287	1.966	1.963	2.022	2.28	2.244	2.333
8.65	2.389	2.438	2.384	2.328	2.345	2.436	2.27	2.243	2.302	1.976	1.981	2.034	2.294	2.256	2.345
8.7	2.397	2.444	2.392	2.334	2.35	2.447	2.279	2.252	2.312	1.981	1.98	2.04	2.299	2.26	2.357
8.75	2.402	2.461	2.402	2.341	2.361	2.458	2.294	2.267	2.34	1.983	1.984	2.047	2.308	2.274	2.366
8.8	2.413	2.467	2.411	2.35	2.375	2.462	2.303	2.268	2.329	1.996	2.005	2.064	2.321	2.286	2.382
8.85	2.42	2.469	2.418	2.353	2.372	2.47	2.312	2.281	2.34	2.003	2.013	2.066	2.33	2.294	2.388
8.9	2.418	2.481	2.429	2.359	2.383	2.476	2.307	2.29	2.339	2.015	2.016	2.072	2.34	2.301	2.394
8.95	2.436	2.494	2.433	2.369	2.392	2.5	2.325	2.3	2.354	2.011	2.012	2.077	2.346	2.307	2.4
9	2.442	2.5	2.441	2.378	2.396	2.492	2.333	2.313	2.363	2.02	2.028	2.083	2.354	2.317	2.411
9.05	2.449	2.51	2.45	2.381	2.407	2.503	2.341	2.319	2.386	2.032	2.034	2.092	2.367	2.325	2.423
9.1	2.455	2.515	2.458	2.393	2.41	2.513	2.349	2.316	2.373	2.041	2.038	2.098	2.377	2.335	2.426
9.15	2.466	2.522	2.463	2.399	2.416	2.518	2.355	2.319	2.383	2.051	2.047	2.112	2.385	2.341	2.441
9.2	2.47	2.535	2.475	2.408	2.423	2.53	2.364	2.339	2.394	2.055	2.047	2.116	2.388	2.351	2.448
9.25	2.474	2.539	2.478	2.408	2.432	2.532	2.365	2.34	2.401	2.057	2.063	2.123	2.394	2.349	2.451
9.3	2.479	2.546	2.486	2.417	2.441	2.541	2.367	2.349	2.407	2.063	2.069	2.132	2.402	2.364	2.463
9.35	2.493	2.553	2.494	2.424	2.44	2.549	2.379	2.35	2.414	2.074	2.076	2.138	2.414	2.374	2.47
9.4	2.496	2.563	2.5	2.434	2.449	2.558	2.39	2.368	2.423	2.085	2.08	2.142	2.423	2.383	2.483
9.45	2.506	2.569	2.509	2.438	2.463	2.567	2.392	2.37	2.43	2.095	2.094	2.15	2.433	2.392	2.487
9.5	2.511	2.577	2.514	2.449	2.468	2.575	2.401	2.379	2.438	2.096	2.094	2.161	2.44	2.394	2.499
9.55	2.52	2.582	2.521	2.454	2.476	2.579	2.406	2.383	2.436	2.099	2.096	2.162	2.439	2.399	2.507
9.6	2.523	2.594	2.527	2.457	2.487	2.583	2.416	2.396	2.448	2.111	2.109	2.17	2.456	2.413	2.518
9.65	2.527	2.599	2.534	2.462	2.49	2.591	2.425	2.399	2.45	2.113	2.109	2.178	2.451	2.411	2.517
9.7	2.538	2.609	2.544	2.472	2.498	2.603	2.43	2.412	2.466	2.125	2.126	2.182	2.463	2.426	2.526
9.75	2.542	2.611	2.547	2.479	2.505	2.607	2.442	2.416	2.475	2.125	2.124	2.186	2.467	2.429	2.536
9.8	2.55	2.623	2.556	2.487	2.508	2.611	2.44	2.422	2.479	2.136	2.13	2.194	2.484	2.436	2.544
9.85	2.551	2.622	2.556	2.491	2.512	2.615	2.45	2.43	2.482	2.138	2.133	2.197	2.481	2.438	2.547
9.9	2.56	2.635	2.562	2.494	2.521	2.627	2.457	2.439	2.49	2.144	2.136	2.205	2.49	2.45	2.557
9.95	2.558	2.632	2.566	2.496	2.519	2.626	2.455	2.427	2.487	2.152	2.136	2.207	2.494	2.45	2.561
10	2.57	2.645	2.578	2.511	2.537	2.638	2.472	2.449	2.518	2.158	2.148	2.215	2.51	2.465	2.572
10.05	2.573	2.652	2.584	2.508	2.537	2.644	2.474	2.46	2.509	2.167	2.161	2.222	2.516	2.47	2.576
10.1	2.584	2.664	2.596	2.523	2.55	2.656	2.489	2.467	2.521	2.178	2.168	2.229	2.527	2.479	2.592
10.15	2.587	2.667	2.597	2.525	2.558	2.656	2.482	2.474	2.52	2.176	2.174	2.234	2.529	2.489	2.593
10.2	2.596	2.675	2.603	2.529	2.558	2.662	2.494	2.479	2.536	2.183	2.174	2.239	2.533	2.487	2.595
10.25	2.602	2.68	2.612	2.539	2.561	2.672	2.499	2.477	2.537	2.192	2.183	2.244	2.536	2.497	2.604
10.3	2.604	2.69	2.615	2.542	2.564	2.679	2.515	2.49	2.549	2.194	2.183	2.253	2.544	2.501	2.612
10.35	2.612	2.693	2.624	2.548	2.572	2.689	2.515	2.492	2.556	2.197	2.198	2.261	2.558	2.506	2.625
10.4	2.612	2.701	2.631	2.557	2.583	2.689	2.528	2.503	2.557	2.208	2.199	2.267	2.562	2.522	2.63
10.45	2.618	2.709	2.637	2.561	2.588	2.705	2.527	2.512	2.568	2.215	2.209	2.272	2.569	2.523	2.639
10.5	2.623	2.711	2.637	2.56	2.587	2.701	2.527	2.515	2.57	2.221	2.214	2.278	2.578	2.526	2.644
10.55	2.624	2.718	2.645	2.568	2.6	2.708	2.535	2.526	2.576	2.225	2.216	2.281	2.577	2.528	2.65
10.6	2.632	2.718	2.647	2.568	2.6	2.708	2.54	2.532	2.584	2.237	2.228	2.285	2.59	2.542	2.657
10.65	2.636	2.725	2.649	2.581	2.605	2.721	2.55	2.54	2.585	2.247	2.226	2.292	2.59	2.545	2.665
10.7	2.646	2.722	2.657	2.583	2.608	2.719	2.555	2.541	2.59	2.253	2.232	2.297	2.602	2.555	2.669
10.75	2.648	2.738	2.666	2.596	2.622	2.732	2.579	2.559	2.606	2.256	2.236	2.307	2.61	2.563	2.678
10.8	2.649	2.736	2.669	2.594	2.618	2.736	2.559	2.558	2.607	2.267	2.246	2.313	2.614	2.566	2.687
10.85	2.657	2.753	2.677	2.599	2.631	2.748	2.576	2.558	2.61	2.273	2.242	2.315	2.62	2.573	2.698
10.9	2.66	2.757	2.683	2.606	2.632	2.745	2.578	2.564	2.619	2.273	2.261	2.317	2.625	2.578	2.697
10.95	2.663	2.756	2.682	2.61	2.635	2.748	2.582	2.567	2.624	2.276	2.263	2.322	2.627	2.575	2.693
11	2.669	2.766	2.691	2.613	2.642	2.757	2.588	2.572	2.627	2.285	2.264	2.325	2.628	2.581	2.707
11.05	2.67	2.772	2.699	2.616	2.646	2.768	2.597	2.579	2.633	2.294	2.272	2.335	2.635	2.588	2.715
11.1	2.678	2.768	2.694	2.625	2.648	2.767	2.601	2.579	2.637	2.299	2.279	2.343	2.649	2.588	2.721
11.15	2.68	2.78	2.704	2.629	2.657	2.771	2.605	2.592	2.646	2.302	2.285	2.352	2.644	2.594	2.722
11.2	2.69	2.781	2.704	2.634	2.658	2.768	2.608	2.599	2.647	2.306	2.297	2.351	2.662	2.594	2.729
11.25	2.698	2.792	2.712	2.642	2.67	2.777	2.63	2.62	2.655	2.311	2.294	2.362	2.664	2.606	2.735
11.3	2.683	2.787	2.709	2.635	2.666	2.782	2.617	2.612	2.658	2.313	2.304	2.36	2.664	2.605	2.744
11.35	2.697	2.794	2.714	2.639	2.666	2.786	2.616	2.608	2.658	2.322	2.309	2.37	2.667	2.612	2.746
11.4	2.708	2.806	2.721	2.654	2.68	2.803	2.635	2.623	2.673	2.332	2.309	2.377	2.675	2.613	2.759
11.45	2.706	2.8	2.718	2.648	2.684	2.796	2.63	2.624	2.672	2.334	2.323	2.382	2.679	2.627	2.758
11.5	2.711	2.814	2.735	2.661	2.69	2.809	2.641	2.624	2.681	2.344	2.317	2.383	2.679	2.634	2.769
11.55	2.713	2.817	2.738	2.667	2.69	2.816	2.651	2.636	2.689	2.347	2.334	2.396	2.693	2.641	2.784
11.6	2.718	2.821	2.741	2.667	2.697	2.814	2.651	2.631	2.69	2.348	2.327	2.411	2.695	2.644	2.792
11.65	2.732	2.823	2.743	2.674	2.696	2.817	2.657	2.641	2.69	2.354	2.342	2.402	2.698	2.648	2.792
11.7	2.729	2.822	2.749	2.671	2.698	2.814	2.655	2.64	2.699	2.354	2.333	2.407	2.704	2.654	2.791
11.75	2.729	2.83	2.758	2.675	2.703	2.829	2.651	2.641	2.708	2.36	2.352	2.416	2.707	2.658	2.796
11.8	2.738	2.83	2.755	2.678	2.705	2.821	2.664	2.651	2.706	2.363	2.354	2.411	2.707	2.668	2.793
11.85	2.749	2.837	2.757	2.683	2.714	2.833	2.668	2.645	2.712	2.368	2.351	2.421	2.712	2.664	2.798
11.9	2.748	2.842	2.764	2.688	2.717	2.845	2.669	2.661	2.723	2.373	2.366	2.428	2.71	2.678	2.806
11.95	2.758	2.856	2.778	2.7	2.736	2.85	2.694	2.678	2.73	2.384	2.374	2.441	2.725	2.687	2.812
12	2.76	2.85	2.778	2.702	2.727	2.848	2.697	2.673	2.737	2.391	2.379	2.439	2.727	2.685	2.818
12.05	2.764	2.864	2.788	2.703	2.744	2.86	2.688	2.685	2.737	2.389	2.386	2.445	2.73	2.691	2.815
12.1	2.766	2.849	2.773	2.707	2.731	2.847	2.69	2.671	2.729	2.391	2.383	2.447	2.72	2.687	2.814
12.15	2.768	2.859	2.79	2.711	2.742	2.862	2.697	2.68	2.747	2.396	2.389	2.455	2.735	2.696	2.817
12.2	2.778	2.864	2.795	2.722	2.746	2.864	2.717	2.7	2.747	2.403	2.387	2.458	2.739	2.705	2.829
12.25	2.777	2.862	2.794	2.723	2.752	2.867	2.707	2.688	2.754	2.407	2.396	2.465	2.752	2.709	2.834
12.3	2.784	2.884	2.805	2.732	2.761	2.878	2.727	2.703	2.756	2.412	2.401	2.469	2.76	2.719	2.848
12.35	2.791	2.889	2.816	2.73	2.776	2.891	2.717	2.713	2.778	2.418	2.41	2.474	2.762	2.721	2.854
12.4	2.791	2.885	2.804	2.734	2.77	2.881	2.723	2.709	2.769	2.417	2.404	2.472	2.757	2.718	2.845
12.45	2.786	2.882	2.809	2.743	2.769	2.877	2.729	2.711	2.771	2.423	2.412	2.472	2.769	2.723	2.855
12.5	2.8	2.884	2.816	2.742	2.775	2.889	2.719	2.711	2.777	2.418	2.419	2.484	2.764	2.72	2.853
12.55	2.804	2.901	2.831	2.751	2.783	2.907	2.754	2.747	2.794	2.431	2.422	2.492	2.777	2.735	2.871
12.6	2.795	2.899	2.826	2.746	2.785	2.898	2.735	2.724	2.783	2.43	2.421	2.488	2.776	2.729	2.863
12.65	2.812	2.891	2.822	2.763	2.784	2.892	2.749	2.727	2.793	2.438	2.43	2.495	2.784	2.741	2.863
12.7	2.809	2.909	2.838	2.76	2.796	2.908	2.746	2.729	2.796	2.452	2.436	2.501	2.787	2.748	2.866
12.75	2.814	2.913	2.839	2.761	2.795	2.912	2.754	2.736	2.796	2.453	2.435	2.5	2.797	2.749	2.876
12.8	2.825	2.914	2.844	2.769	2.798	2.921	2.756	2.738	2.803	2.458	2.442	2.505	2.798	2.751	2.884
12.85	2.819	2.922	2.847	2.77	2.809	2.919	2.757	2.739	2.817	2.461	2.445	2.518	2.792	2.75	2.896
12.9	2.823	2.914	2.842	2.768	2.795	2.913	2.75	2.73	2.799	2.459	2.439	2.511	2.789	2.748	2.882
12.95	2.822	2.923	2.85	2.775	2.809	2.926	2.756	2.735	2.815	2.462	2.445	2.519	2.796	2.761	2.894
13	2.831	2.929	2.845	2.781	2.81	2.926	2.761	2.737	2.818	2.467	2.453	2.526	2.805	2.754	2.9
13.05	2.832	2.934	2.864	2.778	2.82	2.941	2.753	2.74	2.81	2.469	2.455	2.53	2.807	2.758	2.895
13.1	2.833	2.936	2.862	2.783	2.824	2.945	2.761	2.746	2.821	2.481	2.457	2.535	2.806	2.775	2.92
13.15	2.842	2.94	2.865	2.79	2.814	2.942	2.766	2.738	2.818	2.486	2.464	2.542	2.811	2.777	2.91
13.2	2.846	2.949	2.87	2.791	2.825	2.949	2.786	2.75	2.831	2.482	2.473	2.54	2.82	2.778	2.92
13.25	2.843	2.956	2.875	2.791	2.83	2.953	2.776	2.757	2.832	2.495	2.472	2.547	2.825	2.786	2.92
13.3	2.853	2.954	2.875	2.793	2.823	2.955	2.768	2.757	2.823	2.493	2.472	2.548	2.817	2.773	2.913
13.35	2.842	2.959	2.884	2.789	2.828	2.957	2.78	2.757	2.829	2.497	2.471	2.558	2.821	2.77	2.933
13.4	2.848	2.963	2.882	2.8	2.838	2.971	2.784	2.767	2.841	2.51	2.482	2.562	2.828	2.789	2.934
13.45	2.853	2.966	2.884	2.802	2.839	2.967	2.777	2.768	2.843	2.509	2.482	2.558	2.835	2.79	2.935
13.5	2.854	2.969	2.889	2.809	2.842	2.975	2.785	2.772	2.849	2.52	2.485	2.575	2.836	2.791	2.945
13.55	2.858	2.96	2.888	2.807	2.842	2.969	2.778	2.776	2.843	2.512	2.493	2.567	2.831	2.797	2.938
13.6	2.855	2.971	2.886	2.807	2.839	2.977	2.79	2.781	2.839	2.526	2.491	2.567	2.827	2.798	2.941
13.65	2.869	2.976	2.895	2.81	2.85	2.974	2.812	2.796	2.852	2.535	2.497	2.577	2.849	2.804	2.935
13.7	2.868	2.979	2.888	2.819	2.857	2.979	2.803	2.793	2.854	2.541	2.503	2.584	2.843	2.799	2.951
13.75	2.869	2.989	2.899	2.822	2.859	2.995	2.804	2.798	2.859	2.538	2.509	2.592	2.851	2.81	2.962
13.8	2.872	2.975	2.898	2.824	2.854	2.985	2.817	2.795	2.859	2.547	2.505	2.591	2.847	2.801	2.949
13.85	2.88	2.999	2.91	2.825	2.868	3.001	2.813	2.803	2.871	2.546	2.52	2.599	2.848	2.807	2.961
13.9	2.876	2.991	2.901	2.824	2.858	2.993	2.813	2.8	2.863	2.555	2.512	2.6	2.856	2.814	2.949
13.95	2.883	3.005	2.915	2.834	2.87	3.009	2.824	2.799	2.875	2.567	2.52	2.607	2.861	2.818	2.974
14	2.875	2.991	2.906	2.826	2.86	2.989	2.817	2.796	2.867	2.557	2.519	2.6	2.854	2.812	2.95
14.05	2.884	2.991	2.91	2.833	2.864	2.998	2.82	2.808	2.871	2.559	2.523	2.614	2.862	2.818	2.96
14.1	2.88	2.999	2.914	2.83	2.872	3.019	2.811	2.813	2.889	2.562	2.525	2.617	2.866	2.824	2.972
14.15	2.884	3.003	2.903	2.829	2.874	3	2.816	2.811	2.875	2.565	2.529	2.618	2.854	2.82	2.956
14.2	2.883	3.005	2.923	2.84	2.879	3.015	2.822	2.819	2.882	2.576	2.539	2.622	2.878	2.835	2.973
14.25	2.881	3.009	2.923	2.836	2.885	3.014	2.829	2.818	2.887	2.569	2.534	2.633	2.874	2.834	2.981
14.3	2.889	3.024	2.926	2.838	2.881	3.012	2.83	2.816	2.89	2.578	2.543	2.629	2.877	2.838	2.975
14.35	2.89	3.005	2.923	2.843	2.876	3.012	2.831	2.815	2.887	2.582	2.546	2.635	2.88	2.827	2.981
14.4	2.891	3.009	2.925	2.842	2.883	3.014	2.831	2.821	2.885	2.578	2.544	2.631	2.874	2.829	2.967
14.45	2.896	3.006	2.921	2.838	2.875	3.009	2.836	2.816	2.888	2.581	2.545	2.635	2.871	2.828	2.971
14.5	2.898	3.02	2.936	2.845	2.886	3.023	2.841	2.828	2.903	2.586	2.554	2.642	2.877	2.836	2.993
14.55	2.899	3.016	2.928	2.85	2.892	3.021	2.836	2.825	2.9	2.586	2.562	2.653	2.888	2.845	3.003
14.6	2.893	3.032	2.939	2.857	2.899	3.033	2.84	2.834	2.904	2.597	2.564	2.65	2.884	2.849	2.997
14.65	2.908	3.03	2.946	2.861	2.904	3.034	2.854	2.849	2.915	2.589	2.566	2.66	2.886	2.848	3.004
14.7	2.91	3.03	2.944	2.859	2.898	3.037	2.852	2.836	2.905	2.593	2.574	2.655	2.888	2.852	3
14.75	2.91	3.03	2.945	2.863	2.901	3.03	2.863	2.838	2.915	2.602	2.576	2.661	2.893	2.855	3.002
14.8	2.901	3.038	2.945	2.859	2.901	3.038	2.847	2.836	2.918	2.604	2.569	2.662	2.895	2.856	3.007
14.85	2.908	3.038	2.946	2.865	2.904	3.043	2.861	2.845	2.919	2.601	2.578	2.668	2.896	2.856	3.013
14.9	2.909	3.025	2.951	2.862	2.909	3.033	2.855	2.838	2.915	2.607	2.576	2.667	2.895	2.851	3.001
14.95	2.91	3.033	2.954	2.865	2.913	3.039	2.858	2.843	2.924	2.608	2.587	2.673	2.905	2.86	3.017
15	2.914	3.044	2.957	2.868	2.913	3.055	2.86	2.838	2.932	2.612	2.576	2.677	2.896	2.853	3.014
15.05	2.91	3.039	2.959	2.871	2.914	3.048	2.86	2.848	2.922	2.615	2.586	2.677	2.9	2.865	3.018
15.1	2.921	3.029	2.964	2.871	2.912	3.047	2.86	2.842	2.924	2.61	2.59	2.679	2.91	2.868	3.014
15.15	2.918	3.042	2.958	2.874	2.926	3.045	2.866	2.85	2.921	2.609	2.591	2.682	2.894	2.866	3.014
15.2	2.925	3.052	2.968	2.882	2.932	3.063	2.87	2.862	2.928	2.628	2.6	2.692	2.914	2.866	3.024
15.25	2.923	3.042	2.964	2.867	2.912	3.051	2.853	2.848	2.928	2.615	2.601	2.688	2.903	2.868	3.016
15.3	2.929	3.05	2.965	2.889	2.925	3.064	2.876	2.863	2.929	2.625	2.603	2.686	2.914	2.878	3.023
15.35	2.933	3.058	2.97	2.883	2.924	3.059	2.885	2.858	2.93	2.624	2.605	2.687	2.905	2.867	3.015
15.4	2.935	3.062	2.974	2.896	2.925	3.067	2.885	2.864	2.937	2.634	2.608	2.706	2.925	2.881	3.042
15.45	2.934	3.057	2.974	2.882	2.924	3.065	2.88	2.868	2.939	2.637	2.611	2.701	2.927	2.882	3.039
15.5	2.926	3.055	2.968	2.893	2.923	3.065	2.877	2.856	2.942	2.635	2.603	2.695	2.918	2.877	3.02
15.55	2.918	3.054	2.977	2.877	2.925	3.067	2.872	2.858	2.932	2.633	2.611	2.702	2.922	2.874	3.038
15.6	2.933	3.072	2.989	2.894	2.947	3.087	2.882	2.878	2.946	2.637	2.623	2.713	2.929	2.892	3.048
15.65	2.935	3.061	2.989	2.89	2.943	3.072	2.88	2.87	2.948	2.64	2.616	2.705	2.93	2.888	3.04
15.7	2.944	3.083	2.992	2.903	2.954	3.087	2.886	2.878	2.956	2.649	2.625	2.716	2.938	2.896	3.053
15.75	2.935	3.08	2.992	2.893	2.947	3.085	2.874	2.872	2.953	2.645	2.622	2.713	2.937	2.894	3.047
15.8	2.941	3.08	2.998	2.901	2.945	3.09	2.881	2.875	2.953	2.646	2.626	2.72	2.935	2.897	3.046
15.85	2.953	3.072	2.994	2.903	2.953	3.078	2.89	2.875	2.952	2.65	2.616	2.719	2.938	2.899	3.055
15.9	2.934	3.068	2.995	2.903	2.943	3.08	2.897	2.874	2.944	2.65	2.618	2.717	2.937	2.902	3.048
15.95	2.932	3.07	2.982	2.889	2.937	3.062	2.874	2.875	2.941	2.649	2.628	2.71	2.935	2.901	3.042
16	2.947	3.086	2.999	2.908	2.956	3.083	2.884	2.881	2.955	2.652	2.634	2.721	2.941	2.904	3.058
16.05	2.95	3.084	2.998	2.91	2.948	3.086	2.893	2.874	2.959	2.648	2.622	2.722	2.935	2.909	3.057
16.1	2.939	3.072	2.995	2.894	2.947	3.085	2.879	2.876	2.956	2.648	2.632	2.728	2.926	2.9	3.05
16.15	2.951	3.082	2.989	2.908	2.959	3.086	2.893	2.879	2.952	2.655	2.635	2.73	2.948	2.905	3.068
16.2	2.963	3.096	3.007	2.91	2.967	3.092	2.89	2.892	2.966	2.662	2.647	2.734	2.947	2.904	3.064
16.25	2.961	3.089	3.005	2.914	2.956	3.089	2.9	2.895	2.964	2.656	2.644	2.737	2.939	2.913	3.075
16.3	2.946	3.081	2.998	2.909	2.955	3.095	2.893	2.885	2.96	2.658	2.638	2.73	2.941	2.9	3.065
16.35	2.95	3.1	3.009	2.913	2.963	3.107	2.897	2.902	2.974	2.66	2.642	2.742	2.95	2.917	3.061
16.4	2.957	3.098	3.02	2.926	2.97	3.107	2.91	2.905	2.973	2.667	2.643	2.744	2.95	2.912	3.068
16.45	2.965	3.094	3.001	2.914	2.956	3.089	2.898	2.892	2.958	2.672	2.648	2.738	2.951	2.915	3.051
16.5	2.967	3.109	3.027	2.921	2.968	3.108	2.91	2.898	2.984	2.678	2.649	2.753	2.966	2.926	3.079
16.55	2.961	3.09	3	2.917	2.968	3.091	2.899	2.889	2.962	2.664	2.649	2.739	2.948	2.915	3.058
16.6	2.965	3.119	3.025	2.925	2.983	3.122	2.907	2.921	2.982	2.675	2.656	2.75	2.952	2.924	3.064
16.65	2.965	3.113	3.023	2.921	2.981	3.111	2.905	2.914	2.983	2.677	2.66	2.76	2.963	2.927	3.08
16.7	2.973	3.107	3.026	2.922	2.981	3.126	2.907	2.912	2.985	2.679	2.655	2.753	2.954	2.924	3.083
16.75	2.973	3.102	3.019	2.921	2.97	3.107	2.907	2.905	2.972	2.675	2.661	2.744	2.952	2.924	3.057
16.8	2.972	3.115	3.018	2.929	2.979	3.113	2.91	2.907	2.979	2.673	2.66	2.757	2.96	2.923	3.083
16.85	2.979	3.115	3.036	2.932	2.986	3.115	2.918	2.916	2.992	2.685	2.665	2.765	2.963	2.927	3.091
16.9	2.975	3.113	3.031	2.931	2.982	3.122	2.922	2.912	2.99	2.679	2.663	2.764	2.959	2.921	3.085
16.95	2.991	3.114	3.031	2.936	2.982	3.127	2.925	2.916	2.992	2.688	2.668	2.768	2.973	2.937	3.094
17	2.983	3.123	3.036	2.939	2.989	3.127	2.918	2.92	2.987	2.687	2.673	2.764	2.977	2.937	3.089
17.05	2.976	3.123	3.03	2.934	2.99	3.13	2.929	2.917	2.992	2.698	2.678	2.773	2.985	2.94	3.094
17.1	2.975	3.126	3.037	2.942	2.991	3.131	2.925	2.916	2.991	2.691	2.664	2.767	2.977	2.932	3.102
17.15	2.973	3.118	3.023	2.939	2.991	3.116	2.916	2.91	2.99	2.684	2.677	2.766	2.97	2.938	3.08
17.2	2.994	3.123	3.034	2.95	2.989	3.122	2.941	2.921	2.998	2.695	2.671	2.766	2.98	2.941	3.096
17.25	2.985	3.114	3.032	2.942	2.995	3.117	2.935	2.925	2.993	2.697	2.691	2.768	2.969	2.929	3.083
17.3	2.987	3.125	3.033	2.944	3.005	3.124	2.93	2.924	2.99	2.711	2.691	2.767	2.978	2.945	3.092
17.35	2.988	3.135	3.046	2.955	2.998	3.149	2.931	2.932	3.001	2.705	2.689	2.773	2.991	2.958	3.108
17.4	2.986	3.132	3.033	2.945	2.99	3.12	2.93	2.916	2.991	2.693	2.677	2.773	2.975	2.942	3.088
17.45	2.991	3.138	3.042	2.948	3.011	3.143	2.946	2.943	2.997	2.708	2.693	2.776	2.99	2.951	3.114
17.5	2.983	3.123	3.038	2.946	2.996	3.122	2.939	2.927	2.998	2.7	2.685	2.782	2.985	2.947	3.099
17.55	2.995	3.127	3.039	2.957	2.993	3.127	2.935	2.918	3.001	2.709	2.684	2.779	2.989	2.942	3.1
17.6	2.994	3.144	3.049	2.945	3.006	3.126	2.93	2.928	3.002	2.707	2.691	2.788	2.98	2.956	3.101
17.65	2.995	3.135	3.042	2.959	2.999	3.141	2.938	2.93	2.997	2.704	2.682	2.777	2.978	2.943	3.089
17.7	2.997	3.143	3.069	2.955	3.01	3.161	2.952	2.949	3.021	2.712	2.691	2.792	2.987	2.957	3.12
17.75	2.997	3.146	3.059	2.953	3.013	3.142	2.937	2.937	3.017	2.707	2.691	2.781	2.985	2.95	3.099
17.8	2.996	3.148	3.062	2.957	3.013	3.15	2.946	2.942	3.017	2.716	2.697	2.794	2.989	2.959	3.11
17.85	3.006	3.134	3.046	2.957	3.007	3.148	2.937	2.941	3.017	2.716	2.699	2.795	2.988	2.964	3.119
17.9	3.002	3.149	3.056	2.964	3.016	3.149	2.954	2.951	3.016	2.715	2.7	2.799	3	2.96	3.117
17.95	2.998	3.143	3.05	2.959	3.01	3.143	2.938	2.942	3.02	2.724	2.708	2.795	2.988	2.953	3.104
18	3.006	3.158	3.069	2.97	3.009	3.153	2.966	2.953	3.021	2.716	2.711	2.799	2.991	2.961	3.114
18.05	2.994	3.149	3.051	2.959	3.017	3.142	2.948	2.954	3.009	2.717	2.705	2.797	2.985	2.963	3.116
18.1	3.003	3.141	3.055	2.956	3.006	3.159	2.957	2.946	3.014	2.716	2.692	2.793	2.997	2.96	3.105
18.15	3.004	3.154	3.062	2.955	3.02	3.152	2.952	2.945	3.032	2.717	2.703	2.797	2.986	2.961	3.122
18.2	2.997	3.148	3.06	2.957	3.007	3.133	2.943	2.946	3.015	2.715	2.709	2.791	2.99	2.953	3.11
18.25	3.012	3.17	3.07	2.967	3.026	3.166	2.954	2.955	3.034	2.726	2.712	2.805	3.008	2.983	3.124
18.3	3.005	3.154	3.067	2.968	3.02	3.154	2.951	2.951	3.03	2.717	2.707	2.809	3.001	2.971	3.128
18.35	3.012	3.15	3.052	2.973	3.01	3.147	2.95	2.945	3.032	2.72	2.707	2.8	2.998	2.959	3.107
18.4	3.013	3.159	3.063	2.975	3.021	3.151	2.949	2.951	3.027	2.722	2.715	2.809	2.997	2.963	3.131
18.45	3.016	3.161	3.057	2.973	3.026	3.167	2.959	2.954	3.031	2.722	2.717	2.81	2.995	2.969	3.144
18.5	3.024	3.176	3.074	2.98	3.034	3.186	2.968	2.965	3.043	2.73	2.719	2.818	3.006	2.97	3.15
18.55	3.007	3.169	3.072	2.97	3.034	3.151	2.961	2.966	3.037	2.73	2.712	2.813	2.992	2.973	3.129
18.6	3.021	3.169	3.069	2.974	3.029	3.169	2.976	2.973	3.033	2.727	2.725	2.815	3.01	2.975	3.128
18.65	3.02	3.185	3.082	2.976	3.042	3.177	2.966	2.966	3.043	2.737	2.725	2.814	3.013	2.982	3.134
18.7	3.022	3.162	3.076	2.971	3.029	3.165	2.964	2.968	3.032	2.727	2.716	2.815	3.011	2.982	3.131
18.75	3.011	3.162	3.071	2.97	3.039	3.162	2.955	2.964	3.037	2.727	2.719	2.816	3.007	2.993	3.128
18.8	3.011	3.169	3.068	2.978	3.026	3.162	2.978	2.959	3.037	2.73	2.719	2.816	3.003	2.986	3.128
18.85	3.025	3.18	3.08	2.983	3.039	3.183	2.972	2.963	3.044	2.737	2.721	2.821	3.018	3.004	3.131
18.9	3.025	3.183	3.081	2.99	3.049	3.166	2.968	2.965	3.046	2.739	2.721	2.821	3.012	2.984	3.126
18.95	3.023	3.16	3.074	2.985	3.032	3.168	2.971	2.978	3.038	2.734	2.723	2.814	3.019	2.998	3.135
19	3.019	3.192	3.085	2.988	3.053	3.181	2.981	2.984	3.05	2.737	2.734	2.828	3.024	2.99	3.157
19.05	3.022	3.18	3.073	2.99	3.044	3.169	2.979	2.983	3.044	2.732	2.731	2.818	3.019	2.998	3.136
19.1	3.023	3.155	3.076	2.994	3.038	3.168	2.98	2.964	3.051	2.738	2.744	2.825	3.02	3.001	3.151
19.15	3.022	3.175	3.089	2.987	3.046	3.179	2.983	2.972	3.053	2.735	2.728	2.831	3.021	2.994	3.147
19.2	3.02	3.176	3.082	3	3.045	3.18	2.985	2.978	3.05	2.739	2.731	2.837	3.023	2.997	3.155
19.25	3.026	3.196	3.08	2.991	3.056	3.18	2.978	2.971	3.047	2.734	2.728	2.826	3.021	3	3.147
19.3	3.035	3.186	3.087	3.002	3.059	3.187	2.988	2.998	3.054	2.749	2.728	2.835	3.018	2.998	3.153
19.35	3.021	3.18	3.082	2.984	3.054	3.182	2.964	2.976	3.039	2.742	2.731	2.825	3.027	2.992	3.148
19.4	3.028	3.196	3.094	2.99	3.058	3.194	2.983	2.992	3.054	2.746	2.737	2.828	3.032	3.013	3.144
19.45	3.033	3.193	3.094	3.005	3.059	3.194	2.99	2.984	3.064	2.75	2.732	2.839	3.034	3.005	3.164
19.5	3.022	3.189	3.086	3.012	3.053	3.192	2.999	2.984	3.06	2.75	2.736	2.831	3.037	3.009	3.151
19.55	3.023	3.17	3.079	2.994	3.048	3.188	2.986	2.987	3.057	2.751	2.737	2.827	3.024	3.002	3.147
19.6	3.038	3.19	3.088	3.009	3.06	3.196	2.998	2.99	3.067	2.754	2.737	2.835	3.037	3.02	3.16
19.65	3.025	3.199	3.094	3.004	3.067	3.21	2.999	3.003	3.078	2.759	2.759	2.844	3.04	3.014	3.166
19.7	3.038	3.195	3.101	3.004	3.065	3.208	2.995	3.003	3.077	2.756	2.756	2.849	3.048	3.018	3.184
19.75	3.042	3.209	3.103	3.012	3.08	3.218	3.012	3.009	3.091	2.766	2.761	2.852	3.052	3.024	3.177
19.8	3.034	3.194	3.092	3.004	3.068	3.208	2.997	2.996	3.072	2.759	2.749	2.845	3.038	3.008	3.159
19.85	3.044	3.207	3.096	3.015	3.072	3.223	2.996	3.01	3.082	2.755	2.752	2.85	3.041	3.021	3.174
19.9	3.037	3.205	3.1	3.006	3.065	3.204	3.005	3.003	3.073	2.76	2.762	2.84	3.049	3.022	3.173
19.95	3.024	3.195	3.089	3.01	3.062	3.205	2.992	2.996	3.084	2.759	2.755	2.844	3.036	3.009	3.163
