# Supplementary material for: Bacterial chromosome conformation and cell-free gene expression in synthetic 2D compartments
Source: Nat Commun. 2025 Nov 14;16:10026. doi: 10.1038/s41467-025-65249-2 (PMC12618494; doi:10.1038/s41467-025-65249-2)
Supplement: Supplementary file 11 — Source Data [file 41467_2025_65249_MOESM11_ESM.zip › source-data/figure-data/Fig5/Area_Panel-E.xlsx]

## Sheet: Sheet1
PBS (7%PEG)	TxTl (3.5%PEG)	TxTl (+rif, 3.5%PEG)
22.3744	2.6112	3.5328
3.7376	7.936	1.4592
5.504	4.48	1.4848
1.9456	2.304	2.1504
4.3008	2.432	1.8944
2.048	15.7696	3.0976
2.432	2.4064	5.6576
5.1456	2.944	3.2256
23.936	2.4832	2.3296
2.2016	1.7408	2.0736
5.5808	2.432	2.3808
2.176	0.896	2.3552
1.6384	3.1744	2.0992
5.6064	2.816	3.6352
13.2352	28.8512	2.3296
3.072	5.0944	3.8656
7.7056	1.7408	2.4832
21.7344	2.5856	3.4048
11.5968	9.1648	2.0992
22.8608	3.2	1.8688
10.3424	12.6976	3.0976
11.3664	2.5344	2.9696
2.0224	1.408	2.9184
11.5456	1.3824	2.8672
25.6256	3.072	2.9952
8.9088	2.8928	3.6864
22.7584	1.5104	2.0992
4.608	2.4576	4.9664
6.4256	2.432	2.3552
1.3312	1.8432	2.048
9.0112	2.9952	2.9696
4.7872	6.6048	3.2256
7.9616	4.1984	2.6112
3.2768	1.6896	4.5824
4.352	2.6112	2.0736
3.9424	2.5344	2.048
2.2016	4.736	2.3296
6.272	1.4592	3.5072
6.7072	6.3744	3.1488
3.5328	1.8432	3.072
7.0144	16.4864	2.3296
7.2704	1.7408	2.9696
3.2768	1.024	2.6368
2.4832	5.76	4.6592
26.9056	2.6368	1.792
11.3664	7.9104	1.92
3.3024	10.5472	1.92
4.5056	1.7152	1.536
2.4576	7.2704	1.3312
3.7376	2.4832	3.9424
5.76	5.5296	3.6096
4.8128	1.024	2.9952
5.1968	1.792	2.176
3.8912	7.04	4.352
1.5104	7.424	9.9584
8.9088	3.7888	1.9456
3.3536	3.6096	1.92
4.0448	4.608	6.8352
1.536	2.0224	2.3552
2.176	26.5472	2.0224
42.3424	7.4752	4.9664
7.7312	2.176	2.8928
1.3056	4.4544	3.2256
3.072	4.736	2.304
4.3008	7.3984	3.8144
2.4832	6.6816	1.8688
15.232	3.8144	3.1488
5.4784	2.2272	2.0224
14.6688	4.4288	1.28
26.3424	2.176	1.0752
12.0832	2.2784	3.328
39.9872	3.1488	2.432
33.1264	5.8112	1.664
2.7136	1.6896	8.576
4.9664	12.8768	6.8096
5.0432	5.12	3.2256
2.8928	9.2928	5.3248
2.176	8.96	2.2528
22.3232	7.1936	5.2992
2.0224	7.3984	1.8176
2.3808	4.864	5.9136
2.1248	11.9296	2.2784
2.5344	3.7632	3.584
3.9168	5.0688	1.9968
2.944	1.664	2.432
7.4752	2.0736	3.712
6.1184	2.304	2.4064
19.9168	2.3808	2.9184
2.6624	1.4336	1.3568
12.7744	5.8112	2.0992
27.6992	2.1248	1.792
11.6736	4.5312	2.9184
3.84	1.6384	3.3024
2.304	2.9184	3.2
2.8672	6.1696	5.0944
7.4496	3.9936	2.7904
2.048	8.6528	2.2272
2.7136	7.6288	3.0976
2.3296	7.68	2.2016
3.7888	6.3744	6.2464
3.4816	2.6112	2.4832
4.7104	2.2272	2.2272
5.6064	2.56	3.2512
2.5088	4.3008	3.5072
1.152	8.1152	1.6896
	6.6816	6.9632
	1.9712	2.2016
	1.6896	2.2528
	9.4976	2.7648
	3.1488	3.5072
	11.8528	2.2528
	4.608	3.4816
	2.688	1.9456
	4.7616	2.7648
	2.1504	2.0736
	4.4544	2.5344
	3.6352	2.6624
	2.7648	7.6032
	1.664	2.176
	1.1776	3.1744
		1.9456
		4.5312
		4.1728
		9.4208
		3.5072
		4.1984
		5.9648
		5.5808
		2.9184
		5.4272
		3.072
		3.4304
		2.944
		4.6592
		2.6624
		5.0176
		3.0976
		4.48
		5.5808
