# Supplementary material for: Bacterial chromosome conformation and cell-free gene expression in synthetic 2D compartments
Source: Nat Commun. 2025 Nov 14;16:10026. doi: 10.1038/s41467-025-65249-2 (PMC12618494; doi:10.1038/s41467-025-65249-2)
Supplement: Supplementary file 11 — Source Data [file 41467_2025_65249_MOESM11_ESM.zip › source-data/figure-data/Fig5/Chromosome-Areas.xlsx]

## Sheet: Sheet1
PBS-4.0%PEG	PBS-7.0%PEG	PBS-9.0%PEG	PBS-10.0%PEG	TxTl-1.0%PEG	TxTl-2.0%PEG	TxTl-2.5%PEG	TxTl-3.5%PEG	TxTl-4.5%PEG	TxTl-7.0%PEG	TxTl (+rif)-1.0%PEG	TxTl (+rif)-2.0%PEG	TxTl (+rif)-3.6%PEG	TxTl (+rif)-0.0%PEG
33.152	22.3744	1.2288	1.1776	11.1104	7.0656	3.2768	2.6112	2.176	3.2512	10.5728	4.6848	3.5328	10.0608
32	3.7376	6.7584	5.3504	8.4224	11.2896	5.0944	7.936	5.4272	3.712	1.9456	2.5088	1.4592	9.2416
7.4752	5.504	2.6112	1.2288	11.3664	4.0448	4.1216	4.48	3.5072	1.3312	3.4304	2.3296	1.4848	4.7872
34.4832	1.9456	1.7664	9.8816	5.2224	10.7776	3.2256	2.304	2.944	3.5072	5.888	2.2272	2.1504	4.3776
5.2224	4.3008	11.5968	1.6128	6.4	3.2256	4.7104	2.432	1.4848	1.4336	10.1888	3.6864	1.8944	16.4352
1.5616	2.048	1.8432	5.5808	1.5872	1.3568	2.2528	15.7696	3.7632	2.816	6.528	2.7648	3.0976	3.6864
21.5808	2.432	2.0992	7.2192	2.2016	9.2416	15.1552	2.4064	14.1312	1.8688	1.9456	6.3488	5.6576	7.2448
3.328	5.1456	3.4048	7.68	3.9936	10.1632	1.9456	2.944	2.2016	1.664	4.4288	10.24	3.2256	20.736
3.7888	23.936	1.9968	3.0976	4.736	5.8112	2.432	2.4832	1.2288	1.3568	12.3904	2.9184	2.3296	1.3568
50.816	2.2016	8.9856	12.4928	5.6576	10.5472	2.4064	1.7408	1.8432	2.56	9.2928	2.4576	2.0736	5.8368
2.4576	5.5808	2.176	1.9456	8.9088	2.6368	6.1184	2.432	24.448	4.7872	4.0192	9.1648	2.3808	6.7328
3.5584	2.176	1.6384	1.5616	14.8224	11.8784	8.448	0.896	2.0992	1.6896	7.5008	3.0208	2.3552	7.9616
	1.6384	1.536	2.56	8.32	8.3456	1.664	3.1744	3.0464	14.1568	9.9072	2.432	2.0992	9.9328
	5.6064	1.3824	5.5552	4.8384	4.0192	3.2512	2.816	6.0416	3.712	4.096	5.2224	3.6352	9.2672
	13.2352	2.2528	8.96	2.6112	13.8496	24.192	28.8512	2.0736	5.5808	1.5872	8.9344	2.3296	8.6784
	3.072	2.0992	1.536	2.944	8.0384	5.7856	5.0944	33.408	1.4592	10.4448	7.6288	3.8656	4.8896
	7.7056	22.9888	1.5872	9.5744	9.3696	3.8912	1.7408	1.0752	3.2	4.6848	3.5584	2.4832	11.904
	21.7344	3.6608	1.8688	16.5376	8.3456	2.2272	2.5856	10.5216	1.3824	5.3504	2.9952	3.4048	8.4736
	11.5968	2.8672	1.2032	5.2224	13.8496	11.0592	9.1648	2.944	1.7152	2.8928	2.56	2.0992	6.7072
	22.8608	1.8944	1.4848	3.2512	19.9424	3.072	3.2	4.7872	3.9424	4.0448	3.1232	1.8688	8.1152
	10.3424	3.3024	1.6128	13.0304	2.6368	1.9968	12.6976	2.3296	6.2464	11.7504	3.3792	3.0976	5.1968
	11.3664	5.632	13.4144	1.6384	5.9136	1.5872	2.5344	4.0192	1.6384	3.0464	8.32	2.9696	2.6624
	2.0224	1.8176	2.304	8.96	2.1248	21.9392	1.408	8.6784	2.56	14.208	4.2496	2.9184	3.6096
	11.5456	23.8848	1.408	5.7856	4.1984	4.9408	1.3824	3.1232	1.5616	2.8928	4.4544	2.8672	13.184
	25.6256	2.816	1.7664	9.5232	3.9168	3.3536	3.072	3.5072	3.3792	6.656	5.4272	2.9952	8.6784
	8.9088	5.6064	1.1264	4.1984	4.4032	5.6832	2.8928	3.7632	1.28	4.8384	6.2976	3.6864	1.3568
	22.7584	3.5072	2.7136	6.0416	2.4832	2.7904	1.5104	7.3728	1.4592	6.9888	2.8672	2.0992	8.9088
	4.608	1.4848	2.3552	3.1744	14.464	3.3536	2.4576	1.7152	2.304	13.7216	4.6848	4.9664	11.0592
	6.4256	2.5344	2.944	7.68		4.4544	2.432	2.5856	3.2768	11.4176	4.0192	2.3552	2.6368
	1.3312	1.8432	7.3216	2.6368		3.9936	1.8432	13.0048	1.28	5.4272	21.8112	2.048	6.3488
	9.0112	1.6384	1.3312	2.048		5.4784	2.9952	4.6848	6.528	3.968	5.888	2.9696	9.0368
	4.7872	3.5328	5.248	10.0608		4.7104	6.6048	4.096	1.4848	3.5584	3.7888	3.2256	6.5536
	7.9616	4.5568	1.5872	26.6752		2.8416	4.1984	1.5872	1.6128	1.5104	3.0464	2.6112	2.816
	3.2768	2.5088	1.3824	13.0816		1.4336	1.6896	5.0432	1.6128	6.656	3.968	4.5824	5.4016
	4.352	1.8176	0.7424	6.3232		4.8128	2.6112	7.1936	6.8864	3.2	7.3472	2.0736	7.5776
	3.9424	2.0224	1.4848	1.8944		6.7072	2.5344	2.5344	1.92	4.7616	2.6368	2.048	9.5232
	2.2016	3.968	1.3312	2.2272		1.536	4.736	7.9104	3.2	4.224	2.3808	2.3296	6.7584
	6.272	2.688	2.1504	9.8304		4.5056	1.4592	3.4048	1.6128	3.6352	3.4816	3.5072	2.2784
	6.7072	1.2544	9.1392	1.8688		1.8688	6.3744	3.6864	1.8432	28.672	6.3232	3.1488	4.8896
	3.5328	8.1664	1.5616	6.8608		3.6352	1.8432	8.6784	1.5872	7.1424	3.0208	3.072	1.7152
	7.0144	1.8944	4.0192	2.2784		8.6528	16.4864	2.5344	1.024	3.9424	4.9664	2.3296	5.7088
	7.2704	4.608	1.5104	2.9696		20.48	1.7408	6.9376	1.5616	2.432	4.864	2.9696	5.7088
	3.2768	1.6896	1.6128	1.664		2.6368	1.024	3.2512	1.3312	7.8848	4.864	2.6368	7.7056
	2.4832	2.1504	4.992	9.3952		6.2976	5.76	3.0208	2.816	11.4944	2.7648	4.6592	5.2224
	26.9056	1.7152	1.1776	9.2672		4.8896	2.6368	1.3568	1.5104	6.8096	6.9888	1.792	5.3504
	11.3664	1.3568	1.7152	3.9936		1.9968	7.9104	5.9904	1.3568	3.3024	6.016	1.92	2.432
	3.3024	4.736	4.352	5.248		4.6592	10.5472	32.4352	2.6624	4.608	2.5088	1.92	13.1072
	4.5056	2.3808	1.7664	1.9456		3.2768	1.7152	6.9376	6.4256	4.5312	4.864	1.536	3.4048
	2.4576	2.2272	1.28	5.4272		8.0384	7.2704	1.7408	1.4592	10.624	2.7136	1.3312	5.3248
	3.7376	2.176	2.5344	12.544		2.9184	2.4832	3.5584	2.6112	2.6112	7.2448	3.9424	11.2384
	5.76	1.6896	4.0448	2.0992		3.0464	5.5296	7.8336	2.432	4.6592	3.6352	3.6096	3.7888
	4.8128	2.4576	2.688	7.3216		3.7632	1.024	4.1984	1.9968	3.4048	3.0208	2.9952	2.6624
	5.1968	2.6112	4.48	4.9152		9.4976	1.792	10.5728	1.6128	8.3968	3.84	2.176	7.6032
	3.8912	3.584	6.1952	2.2016		6.3488	7.04	2.6112	1.4848	8.4224	7.3728	4.352	6.8352
	1.5104	1.3312	6.8608	2.9184		2.2528	7.424	1.7408	2.1504	3.6608	6.2464	9.9584	47.3344
	8.9088	1.536	3.2768	3.2768		1.7152	3.7888	4.5568	1.9456	1.4592	4.9664	1.9456	5.7088
	3.3536	2.5088	3.5328	6.5792		11.1104	3.6096	6.1952	1.0752	8.2176	1.1264	1.92	7.1936
	4.0448	7.552	1.5872	10.2656		19.9936	4.608	6.6304	1.6384	3.2768	31.2832	6.8352	2.7648
	1.536	3.6864	7.1424	3.9424		6.6048	2.0224	4.7616	3.2512	9.9584	2.8416	2.3552	1.9968
	2.176	1.536	9.6512	5.9648		14.5408	26.5472	6.4	7.2192	8.0896	7.9104	2.0224	6.4512
	42.3424	1.2288	7.2704	2.6624		1.9712	7.4752	3.1744	1.6896	4.0192	2.5856	4.9664	4.6592
	7.7312	5.0944	2.2784	1.7664		2.7904	2.176	4.9408	1.152	2.048	15.9488	2.8928	6.016
	1.3056	1.6896	6.8608	3.712		7.6032	4.4544	3.9424	1.5872	1.8176	10.7264	3.2256	1.5616
	3.072	3.2768	7.2704	11.2384		3.2256	4.736	9.4976	1.6896	20.1728	1.792	2.304	4.608
	4.3008	2.6624	2.0736	2.6368		4.3008	7.3984	3.8144	1.664	3.968	4.48	3.8144	2.176
	2.4832	5.12	1.3312	4.608		22.2208	6.6816	10.496	1.408	3.456	3.456	1.8688	5.1712
	15.232	1.3568	13.6192	3.2768		7.7312	3.8144	3.6608	3.1744	5.4784	4.4544	3.1488	4.9664
	5.4784	1.92	8.2944	2.8672		3.1744	2.2272	10.5216	1.4848	18.3552	4.0192	2.0224	6.4512
	14.6688	1.664	5.888	2.9184		2.2784	4.4288	2.3296	3.84	2.176	5.2736	1.28	6.272
	26.3424	1.3568	1.3056	7.5008		7.552	2.176	1.9968	1.3568	1.9456	8.832	1.0752	10.5728
	12.0832	2.8928	1.7408	4.6336		7.7312	2.2784	1.792	3.4304	1.792	4.6848	3.328	6.5536
	39.9872	1.7152	1.4592	2.8928		8.448	3.1488	2.7904	4.7872	22.1952	3.9936	2.432	5.4016
	33.1264	2.9184	1.5104	17.8944		2.4576	5.8112	3.4048	3.9424	5.12	0.7424	1.664	1.5616
	2.7136	2.2528	1.1264	22.9632		2.4064	1.6896	2.688	6.0416	4.9408	1.4592	8.576	3.5328
	4.9664	1.2288	1.6896	4.0192		8.1408	12.8768	1.5104	5.3504	3.4816	1.3824	6.8096	7.6032
	5.0432	4.3776	1.3056	5.0944		12.3392	5.12	4.1728	1.1776	5.248	5.248	3.2256	5.3248
	2.8928	1.8176	1.9712	3.3792		2.3552	9.2928	3.2	1.5104	4.7616	4.3264	5.3248	5.7088
	2.176	5.0176	9.7024	34.3552		2.2528	8.96	1.9456	2.2272	8.6784	10.5728	2.2528	3.84
	22.3232	5.2736	1.7664	2.7648		2.3808	7.1936	6.016	1.5872	9.8304	1.8432	5.2992	4.9152
	2.0224	2.7392	1.7664	3.0464		2.3296	7.3984	12.3392	1.4336	10.5728	7.7824	1.8176	3.328
	2.3808	6.7328	2.816	27.8016		3.2	4.864	2.2272	6.8864	4.0192	3.4304	5.9136	4.0448
	2.1248	6.1696	2.1504	12.4672		1.4592	11.9296	1.8944	4.0192	7.5776	3.0464	2.2784	6.1952
	2.5344	3.4816	3.1488	2.3296		3.7376	3.7632	3.8656	4.608	10.0352	1.792	3.584	9.856
	3.9168	1.5872	1.5104	2.8416		4.3008	5.0688	5.9136	1.9968	2.688	3.3536	1.9968	6.656
	2.944	4.224	1.664	4.3264		6.8096	1.664	1.8688	3.5328	1.7664	3.584	2.432	6.0416
	7.4752	17.152	12.3136	22.1184		7.1936	2.0736	2.2784	1.152	7.0144	4.1984	3.712	7.2192
	6.1184	3.84	1.664	6.656		2.6624	2.304	22.9888	1.7408	9.984	3.6608	2.4064	1.2032
	19.9168	3.2	16.6144	33.536		4.5824	2.3808	2.2528	1.664	1.7152	2.56	2.9184	7.4752
	2.6624	4.1984	6.4256	2.2016		4.096	1.4336	1.792	1.5104	4.4288	3.8144	1.3568	5.4528
	12.7744	1.8688	1.1264	2.8672		1.5104	5.8112	3.8912	1.3568	11.3664	4.096	2.0992	2.304
	27.6992	2.2016	31.744	26.8544		3.7888	2.1248	2.7392		3.7888	5.632	1.792	11.4944
	11.6736	9.984	4.48	2.6112		2.7648	4.5312	2.4064		3.328	6.6304	2.9184	7.9104
	3.84	1.8432	19.9424	12.5952		4.2752	1.6384	3.6608		3.0208	7.7568	3.3024	7.2704
	2.304	2.2016	4.2752	7.6288		1.536	2.9184	5.12		5.6832	3.8656	3.2	6.8096
	2.8672	3.7888	3.1488	10.5728		19.2256	6.1696	4.1216		2.048	5.4272	5.0944	43.2128
	7.4496	1.4592	1.4336	2.8672		3.7376	3.9936	1.8688		3.2256	5.888	2.7904	4.3776
	2.048	1.7152	1.7408	4.5568		6.144	8.6528	5.1968		4.2752	4.864	2.2272	4.8384
	2.7136	6.8096	7.9104	1.664		4.224	7.6288	3.0464		11.9296	7.5008	3.0976	9.4976
	2.3296	4.4288	2.3296	7.2448		5.3248	7.68	7.6288		21.8368	7.68	2.2016	3.2256
	3.7888	3.9424	2.5856	2.5344		8.192	6.3744	2.7392		3.5072	5.76	6.2464	10.3168
	3.4816	2.0736	4.4544	6.3744		4.3008	2.6112	1.8432		9.9072	4.8128	2.4832	9.088
	4.7104	13.8752	2.688	7.5776		2.2272	2.2272	13.2608		14.5664	10.5216	2.2272	6.8352
	5.6064	13.9008	2.0736	23.3216		2.4064	2.56	5.0688		6.0672	10.112	3.2512	6.9632
	2.5088	3.4048	1.1008	9.0368		5.504	4.3008	2.5344		3.4304	5.248	3.5072	8.4992
	1.152	5.8112	3.1232	8.0384		1.7664	8.1152	3.2		3.0976	3.3536	1.6896	1.4848
		1.4592	1.8688	3.4816		2.1504	6.6816	2.816		7.4752	22.272	6.9632	1.9712
		2.432	2.8416	12.1856		2.688	1.9712	0.9984		1.536	5.5296	2.2016	1.4336
		2.0992	1.8944	15.8208		3.1232	1.6896	1.2288		5.1968	6.1184	2.2528	1.9456
		1.792	2.5856	10.4448		1.8432	9.4976	1.5872		4.9408	3.5072	2.7648	1.7408
		2.432	12.6208	10.1632		7.0144	3.1488	1.3568		5.2736	8.5504	3.5072	6.2208
		7.8336	1.4848	8.9856		14.8224	11.8528	1.3568		8.3456	8.2944	2.2528	41.344
		1.9712	8.192	1.8176		8.2176	4.608	1.8944		13.4656	3.3792	3.4816	5.9648
		10.8032	7.3216	5.8112		2.4576	2.688	3.6864		10.1376	2.7904	1.9456	7.5776
		1.1776	6.9376	7.0912		6.4256	4.7616	3.6352		6.6048	8.6016	2.7648	7.5008
		2.9952	2.9184	9.6256		4.2496	2.1504	2.6368		1.7152	7.0912	2.0736	7.6544
		2.7648	4.096	4.2496		1.9712	4.4544	4.4032		3.6096	2.432	2.5344	20.5056
		3.072	6.3488	3.7888		2.816	3.6352	4.5568		7.9616	8.5504	2.6624	10.7776
		2.2528	0.8704	1.6384		4.0192	2.7648	1.7408		3.2	5.0176	7.6032	11.904
		2.0992	11.648	4.5568		1.6384	1.664	2.688		5.0176	4.4288	2.176	7.7312
		4.1472	8.1408	4.6848		1.28	1.1776	7.3728		4.5312	1.152	3.1744	6.2464
		1.3056	1.536	4.7104		1.4592		2.304		6.0416	5.2992	1.9456	13.7216
		50.1504	2.048	6.7584		1.2032		1.1776		1.8944	3.3792	4.5312	5.6064
		3.0464	4.9152	24.6016				2.2016		1.7408	1.3824	4.1728	3.712
		1.6128	1.6384	12.2624				5.9904		13.1072	3.1488	9.4208	14.7968
		1.664	7.6288	2.6368				8.2432		4.2496	7.808	3.5072	12.9792
		4.4032	5.632	10.4192				8.4992		3.6352	4.224	4.1984	5.8112
		7.2448	1.408	10.2144				7.7824		4.8384	2.4064	5.9648	3.2
		11.8016	10.2656	9.6256				6.1696		9.4464	4.3264	5.5808	5.4784
		1.3056	2.5344	3.456				2.9184		6.272	4.6592	2.9184	2.176
		1.6896	6.2208	2.6112				2.3808		5.632	3.4816	5.4272	6.0928
		6.8352	1.3568	2.5088				1.3312		19.5328	1.3056	3.072	13.6448
		2.2272	1.3312	8.2944				2.2272		3.7632	1.2288	3.4304	10.8544
		2.9184	1.1008	3.4816				4.096		8.6784	1.536	2.944	11.5456
		1.024	1.792	1.408				1.7664		9.856	4.5824	4.6592	1.152
		12.9792	3.6096	2.304				1.8944		7.3472	2.4832	2.6624	3.1232
		4.2752	3.2	10.8288				2.048		11.5456	2.176	5.0176	3.0976
		4.3264	1.8944	8.0384				2.2528		2.2016	15.4624	3.0976	2.944
		2.9696	6.144	7.1936				2.4576		8.3968	6.8352	4.48	1.8688
		1.9456	1.9456	6.1184				4.2496		20.608	22.528	5.5808	3.5584
		3.0464	2.0736	4.5568				8.3712		10.3936	4.736		2.7136
		1.3824	2.2784	6.144				2.4064		16.6656	7.6032		8.6528
		12.8768	7.168	10.1632				2.4832		7.4496	5.2992		4.0704
		5.3248	5.0176	3.456				2.2272		8.4224	8.6272		2.56
		2.0224	3.6352	6.272				1.664		3.584	8.192		2.7904
		4.1472	4.5056	7.936				6.9376		2.8928	3.84		2.6624
		13.312	6.9632	4.352				2.048		9.9584	4.8384		2.7648
		1.8688	6.8608	3.3792				2.9952		1.7152	7.68
		2.6368	1.8944	6.6304				1.4592		3.5072	3.8912
		1.5104	2.1248	13.824				2.2016		1.8432	2.6624
		1.7408	4.3008	6.2976				1.8688		11.136	2.9696
		1.9712	1.536	7.3472				1.792		2.56	3.1744
		1.92		11.136				3.8144		10.6496	2.5344
		3.8144		1.408				1.92		0.9984	6.528
		2.4064		12.5696				1.7152		3.1232	2.688
		1.9456		3.072				1.5616		1.9456	5.6064
		1.6384		5.0432				2.9184		4.9152	4.8896
		2.7136		7.5264				4.8384		5.4528	1.7664
		1.408		6.3232				1.8432		2.6368	4.9408
		3.0464		12.6464				4.8384		4.3264	5.3504
		1.3312		3.2256				1.792		1.6128	3.4048
		2.9952		2.3808				2.0992		4.7616	5.248
		4.4544		3.4816				2.2784		9.1392	17.8176
		11.3408		8.9344				1.8944		3.7376	6.272
		1.792		14.2336				2.5088		5.5296	9.0112
		1.408		4.7616				1.5872		8.5504	2.432
		2.0224		1.6384				1.8944		3.6352	7.1168
		6.8608		13.056				6.2208		3.9424	2.5856
		5.4784		1.1776				1.9456		2.0736	3.0208
		2.9184		5.8112				1.5104		12.416	4.096
		3.584		2.3552				1.7664		1.4336	6.1696
		1.6896		5.9904				2.0736		1.5616	5.3248
		1.4592		5.9904				2.3808		3.2	3.4816
		1.9456		23.3472				1.5872		2.6368	2.816
		11.008		1.5616						3.0976	1.8944
		3.3024		6.9888						1.92	13.0304
		2.0224		12.0576						9.9072	3.0464
		7.4752		7.6544						15.36	4.3008
		2.4832		5.3504						2.5088	3.2512
		2.8928		12.4672						4.5824	5.4272
		2.3552		14.4384						5.2736	1.664
		6.912		3.8912						12.5184	7.04
		3.6608		14.0288						1.664	5.0176
		0.9728		3.2512						8.2944	3.5328
		4.1472		12.6208						2.0224	3.3024
		2.176		11.0336						4.5824
		4.9664		6.6304						4.5312
		1.664		7.2448						5.376
		1.28		4.608						1.3056
		1.28		2.2272						1.3568
		2.56		10.3168						0.8704
		2.9952		2.0224						5.8368
		2.944		8.2432						2.2528
		2.2528		3.2768						2.2016
		1.4336		6.0416						15.1808
		1.1776		5.4272						2.2016
		1.408		22.2976						30.7968
		1.536		6.5792						29.7216
		1.3312		2.8416						8.3968
		1.3312		5.1712						16.9984
		2.1248		8.0128						1.7408
		2.1504		7.68						10.88
		1.8176		5.248						3.328
		1.5616		4.3776						8.6784
		2.1504		11.904						5.4272
		1.3568		6.2208						9.1904
		1.5872		17.152						9.6256
		5.4272		8.0128						2.5344
		2.56		17.0496						2.2784
		1.9968		2.8672						11.392
		2.0224		4.6848						3.968
		1.3056		5.632						7.9616
		2.0224		8.064						6.4
		1.6128		1.3824						2.7648
		3.3792		5.8112						16.3072
		9.1136		3.3024						5.1712
		2.432		6.6304						1.6896
		5.8368		4.6848						1.664
		15.7696		11.3408						2.0992
		1.28		21.7344						10.9056
		1.7152		3.0208						10.1376
		1.6128		2.5344						15.0528
		3.0208		4.3776						6.0672
		3.7888		9.4976						7.68
		1.9968		3.712						11.904
		1.92		9.6256						12.3136
		3.6864		1.5104						12.3136
		5.8624		3.4048						16.8704
		4.0448		3.712						4.9152
		1.4592		2.7136						3.3536
		1.7152		3.328						8.7808
		3.0208		7.5008						11.8784
		2.944		7.5264						2.7392
		2.304		2.8928						1.4336
		3.2768		14.848						6.6816
		1.8688		12.9536						6.4
		1.536		2.2016						3.9936
		0.9472		5.8624						3.0464
		0.8192		4.6592						2.8672
		0.7936		10.5472						3.6608
		1.92		16.5376						9.728
		2.7648		7.7568						10.496
		2.1504		3.072						4.992
		5.6832		6.1184						1.8944
		2.2272		6.2976						3.5328
		1.4592		12.416						2.944
		2.2272		7.8848						2.6624
		1.408		7.04						1.664
		1.2288		17.8176						2.304
		2.1504		4.0448						8.5248
		2.048		17.8432						2.688
		3.5072		9.6256						17.8432
		3.3024		6.784						4.7616
		1.6128		3.4304						4.0704
		5.7856		2.7648						1.2032
		2.0736		6.6304						6.0672
		2.176		9.1136						9.0624
		2.8928		20.1984						15.6416
		4.3008		7.0144						9.0112
		1.9968		8.0128						7.6032
		1.6896		6.1184						9.0624
		2.0736		4.8896						2.688
		1.664		13.6448						5.9136
		1.7408		10.6496						7.5264
		3.0208		4.6592						7.2448
		1.3056		5.8112						13.1328
		6.8608		4.9408						6.8608
		2.688		5.8368						4.4032
		1.664		6.3488						5.76
		1.28		4.992						6.5024
		2.1504		8.6272						5.0688
		1.2544		11.264						10.0864
		1.1776		4.9664						4.1472
		1.7152		15.3344						3.84
		1.0752		9.9584						2.5856
		2.2016		6.784						1.792
		1.5104		1.4592						9.6768
		2.9696		19.1232						5.9136
		1.3824		9.6512						3.3536
		1.4336		4.096						2.9696
		1.5104		25.1904						10.8288
		1.7664		8.448						15.1552
		9.7792		2.7136						3.2512
		4.608		4.6336						4.1472
		1.7408		3.6864						1.8688
		4.3776		4.5824						7.8848
		1.3312		10.112						18.816
		1.1776		4.1216						16.512
		1.6128		7.2704						13.8496
		1.6384		10.0096						12.9792
		1.2288		9.9328						0.9984
		2.1504		3.3792						8.832
		1.3824		4.4544						5.1456
		3.1232		1.3568						4.1472
		1.2288		13.4144						3.3792
		2.3552		3.5072						6.0672
		1.1264		3.072						3.6352
		1.8432		9.6512						4.2752
		1.9968		2.944						11.4176
				4.0192						2.1248
				2.3552						38.3744
				5.888						8.704
				1.3824						19.1488
				2.56						2.2784
				4.096						1.4336
				10.5472						5.76
				5.1712						4.9152
				14.592						7.1424
				4.1728						11.008
				3.6864						5.6064
				8.8832						2.8928
				8.7552						4.7104
				5.8624						6.3232
				21.1968						2.6112
				7.7056						2.3552
				6.1952						10.6496
				4.8896						7.552
				4.1472						4.8384
				3.7632						8.8064
				4.0704
				3.3536
				6.2464
