# Supplementary material for: Bacterial chromosome conformation and cell-free gene expression in synthetic 2D compartments
Source: Nat Commun. 2025 Nov 14;16:10026. doi: 10.1038/s41467-025-65249-2 (PMC12618494; doi:10.1038/s41467-025-65249-2)
Supplement: Supplementary file 11 — Source Data [file 41467_2025_65249_MOESM11_ESM.zip › source-data/figure-data/Fig4/MukB-RNAP-release.xlsx]

## Sheet: Sheet1
Time (min)	MukB-HT Rep.1	MukB-HT Rep.2	MukB-HT Rep.3	MukB-HT Rep.4	Time (min)	RNAP-HT Rep.1	RNAP-HT Rep.2	RNAP-HT Rep.3	RNAP-HT Rep.4
0	970.422	828.271	839.414	811.838	0	6223.61	5965.19	7839.48	4943.72
0.0833333	1033.42	795.272	887.287	777.817	0.0833333	5955.44	5979.21	7616.22	5085.31
0.166667	895.786	825.409	852.482	870.539	0.166667	6082.98	5994.86	7765.26	4923.32
0.25	977.842	989.865	824.488	1004.91	0.25	5789.4	5964.86	7203.36	5079.31
0.333333	922.435	868.277	902.491	851.629	0.333333	5759.24	5906.27	7384.65	4848.53
0.416667	894.294	782.191	846.97	761.814	0.416667	5777.25	5763.32	7333.99	4961.57
0.5	966.467	767.972	851.76	713.354	0.5	5639.17	5935.1	7373.81	4965.54
0.583333	870.068	823.52	827.616	924.485	0.583333	5735.59	5962.71	7387.96	4832.93
0.666667	908.997	847.108	797.707	841.774	0.666667	5616.55	5879.45	7233.6	4710.9
0.75	845.62	759.731	763.405	825.811	0.75	5397.45	5553.3	6827.23	4485.29
0.833333	757.44	732.52	727.696	885.368	0.833333	5242.26	5092.83	6702.79	4568.12
0.916667	810.648	616.066	749.125	666.003	0.916667	4816.44	4893.73	5962.47	4930.98
1	763.322	562.5	776.177	624.311	1	4660.26	4582.32	5885.86	4524.76
1.08333	717.774	707.593	741.909	807.327	1.08333	4482.39	4492.71	5379.97	4399.22
1.16667	679.729	637.048	765.039	662.628	1.16667	4091	4448.61	5279.38	4057.01
1.25	669.92	734.294	735.768	798.731	1.25	3911.41	4223.64	4722.91	4080.07
1.33333	636.85	622.19	670.265	706.74	1.33333	3637.63	3863.47	4558.87	4195.49
1.41667	654.434	678.018	660.869	732.131	1.41667	3493.36	3584.17	4218.7	4036.89
1.5	608.618	625.392	626.18	739.93	1.5	3436.89	3442.62	4031.35	4023.34
1.58333	681.332	603.686	655.607	667.04	1.58333	3135.43	3091.77	4098.3	3951.99
1.66667	640.676	591.792	596.265	598.564	1.66667	2912.79	3089.6	3844.37	3689.14
1.75	654.412	552.098	661.406	657.719	1.75	2832.61	2908.7	3593.95	3564.05
1.83333	622.679	568.887	620.966	605.56	1.83333	2860.94	2678.55	3594.54	3582.68
1.91667	601.282	707.984	593.89	750.189	1.91667	2744.36	2570.12	3225.12	3386.29
2	671.879	667.088	643.579	694.909	2	2616.51	2460.17	3335.19	3355.08
2.08333	568.083	584.138	587.921	663.393	2.08333	2584.83	2428.81	2951.73	3165.99
2.16667	565.048	626.405	587.762	629.299	2.16667	2488.55	2248.16	3030.57	3059.25
2.25	598.178	676.95	636.632	691.994	2.25	2357.96	2283.44	2828.64	2799.03
2.33333	607.633	746.859	607.186	711.96	2.33333	2356.72	2292.69	2614.66	2848.18
2.41667	572.051	637.945	581.098	599.003	2.41667	2264.39	2199.19	2799.71	2699.22
2.5	622.927	688.511	600.198	683.497	2.5	2152.64	2203.14	2839.07	2788.57
2.58333	593.505	627.995	594.573	619.494	2.58333	2119.65	2186.19	2668.99	2644.35
2.66667	564.375	677.299	690.058	676.86	2.66667	2137.09	2121.7	2637.97	2391.38
2.75	581.982	691.57	630.006	709.472	2.75	2006.37	2041.41	2557.56	2563.21
2.83333	578.221	607.661	607.512	561.527	2.83333	1908.27	1943.55	2463.88	2408.5
2.91667	629.03	689.756	674.914	642.345	2.91667	1925.71	1828.09	2454.72	2142.77
3	557.171	655.435	635.881	685.539	3	1821.48	1769.9	2178.43	2356.07
3.08333	610.917	657.862	684.943	658.711	3.08333	1875.96	1747.33	2236.47	2203.7
3.16667	579.233	552.887	641.554	543.824	3.16667	1811.04	1636.9	2047.18	2031.6
3.25	564.194	556.322	650.546	595.936	3.25	1872.67	1656.8	1944.88	2253.16
3.33333	575.769	638.035	648.503	617.113	3.33333	1722.43	1571.19	2055.67	2044.39
3.41667	534.701	538.4	672.006	534.204	3.41667	1607.59	1616.08	1856.08	1985.53
3.5	524.562	537.211	655.461	525.784	3.5	1685.64	1496.15	1911.97	1952.06
3.58333	543.063	359.842	676.442	495.058	3.58333	1656.54	1461.74	1852.74	1949.26
3.66667	494.412	427.665	661.521	432.359	3.66667	1638.38	1429.78	1795.6	1880.34
3.75	525.428	437.719	598.591	493.847	3.75	1588.01	1338	1670.31	1710.74
3.83333	509.794	491.917	644.696	429.585	3.83333	1522.22	1259.98	1700.9	1771.38
3.91667	521.558	520.005	590.222	521.576	3.91667	1528.5	1529.89	1816.43	1777.49
4	486.736	497	590.424	463.631	4	1439.89	1384.31	1675.74	1751.1
4.08333	537.656	470.083	622.732	431.756	4.08333	1475.81	1451.05	1542.16	1689.73
4.16667	493.148	510.527	640.149	444.031	4.16667	1481.82	1322.77	1581.14	1644.99
4.25	539.229	429.902	574.207	467.997	4.25	1363.15	1343.9	1562.51	1703.49
4.33333	507.407	501.028	573.601	486.527	4.33333	1337.22	1227.46	1499.42	1629.88
4.41667	487.704	579.027	552.104	574.113	4.41667	1372.24	1359.51	1466.8	1512.53
4.5	537.94	534.359	574.363	534.488	4.5	1375.89	1290.9	1299.85	1470.66
4.58333	547.437	539.236	640.269	508.167	4.58333	1294.88	1230	1489.72	1515.68
4.66667	550.078	533.958	578.856	536.04	4.66667	1334.93	1219.49	1474.44	1423.6
4.75	510.872	446.97	590.6	461.021	4.75	1289.44	1214.04	1376.42	1529.93
4.83333	521.384	521.566	629.58	461.881	4.83333	1349.27	1232.51	1405.2	1378.8
4.91667	539.49	469.58	594.198	438.479	4.91667	1260.15	1171.53	1266.03	1375.09
5	507.14	467.005	535.138	526.412	5	1235.8	1148.18	1461.54	1362.99
5.08333	481.86	493.535	555.399	511.522	5.08333	1156.45	1075.25	1338.58	1253.78
5.16667	497.46	489.434	534.043	522.268	5.16667	1178.76	1168.74	1255.89	1268.15
5.25	467.99	423.731	527.908	462.612	5.25	1114.79	1253.52	1261.87	1249.47
5.33333	480.608	484.689	551.924	476.375	5.33333	1199.93	1183.86	1205.78	1357.07
5.41667	504.543	536.87	575.128	577.312	5.41667	1116.24	1182.62	1295.33	1225.63
5.5	520.668	456.643	546.229	424.216	5.5	1071.68	1245.75	1086.15	1216.86
5.58333	518.849	465.561	561.058	483.214	5.58333	1064.58	1082.95	1194.36	1238.68
5.66667	424.259	419.812	553.774	490.064	5.66667	1050.7	1132.41	1134.96	1279.75
5.75	503.884	431.689	539.503	508.939	5.75	1104.28	1182.17	1130.39	1175.16
5.83333	502.751	356.691	528.277	438.176	5.83333	1063.3	1114.42	1177.7	1284.21
5.91667	516.432	452.943	520.741	448.537	5.91667	991.028	1144.66	995.671	1351.5
6	493.224	465.43	535.741	486.469	6	1026.88	1010.85	1086.41	1154.75
6.08333	480.329	414.917	522.753	447.305	6.08333	963.413	1053.88	1136.1	1169.42
6.16667	461.216	395.083	590.237	448.57	6.16667	1035.72	985.893	1112.03	1198.32
6.25	464.663	332.598	512.433	363.347	6.25	1026.6	1111.43	1099.58	1172.87
6.33333	450.191	410.48	524.595	426.774	6.33333	956.758	1039.77	1022.35	1233.86
6.41667	494.772	410.98	540.039	484.415	6.41667	967.676	1016.93	945.918	1157.92
6.5	467.882	357.93	518.552	391.067	6.5	1013.62	1086.58	974.825	1129.09
6.58333	496.764	446.066	518.872	456.097	6.58333	929.976	1081.22	1063	1098.9
6.66667	461.773	398.646	492.393	439.326	6.66667	981.775	983.251	908.01	984.781
6.75	463.043	420.769	506.485	444.057	6.75	896.936	1050.09	937.99	1094.66
6.83333	446.588	345.975	489.314	409.485	6.83333	917.174	961.324	993.681	1030.06
6.91667	449.752	379.126	491.317	377.54	6.91667	977.98	985.963	1050.38	1034.36
7	431.684	304.211	477.954	335.152	7	822.106	984.444	966.556	947.87
7.08333	421.777	407.995	445.315	404.54	7.08333	825.898	958.426	884.268	1002.15
7.16667	440.387	361.038	511.619	339.936	7.16667	855.591	970.361	895.052	879.199
7.25	431.922	325.319	480.835	352.433	7.25	894.915	981.333	846.856	988.856
7.33333	426.681	318.387	520.893	353.911	7.33333	978.092	975.241	854.34	872.062
7.41667	440.068	409.452	535.951	460.888	7.41667	855.402	959.657	890.846	855.911
7.5	452.975	469.203	509.841	419.509	7.5	814.358	893.148	915.938	941.261
7.58333	465.902	429.224	536.393	438.027	7.58333	800.747	981.055	782.01	926.212
7.66667	443.548	419.279	556.171	445.381	7.66667	787.464	915.871	784.309	893.356
7.75	452.151	376.018	528.016	443.4	7.75	851.996	927.592	848.165	903.89
7.83333	443.988	448.774	544.628	438.344	7.83333	795.546	794.528	888.927	991.02
7.91667	464.304	469.007	527.854	482.628	7.91667	750.607	869.102	935.691	920.843
8	439.4	499.756	530.835	508.994	8	772.594	846.44	770.36	916.822
8.08333	420.56	449.663	567.619	462.082	8.08333	751.259	809.796	741.753	952.924
8.16667	495.929	470.437	587.75	487.997	8.16667	768.423	833.088	797.381	926.712
8.25	448.46	450.108	602.089	502.516	8.25	782.577	780.81	848.619	914.171
8.33333	509.128	445.985	583.491	438.869	8.33333	763.566	742.24	887.845	793.904
8.41667	493.628	457.646	539.217	417.027	8.41667	714.604	741.222	773.134	782.808
8.5	465.027	391.349	554.844	421.223	8.5	716.57	761.968	844.144	885.815
8.58333	411.455	464.644	521.564	516.024	8.58333	720.406	767.148	854.464	752.103
8.66667	461.111	423.234	525.896	478.336	8.66667	691.44	761.736	808.928	784.37
8.75	428.611	449.442	537.872	453.936	8.75	802.526	836.422	762.835	827.445
8.83333	447.965	412.264	503.177	430.558	8.83333	685.293	775.143	806.217	877.302
8.91667	457.948	396.842	499.125	382.29	8.91667	681.884	732.209	766.805	795.233
9	460.214	441.724	483.292	490.043	9	715.253	708.62	745.908	830.021
9.08333	449.636	420.08	515.531	439.984	9.08333	754.222	719.287	674.619	738.705
9.16667	429.239	428.967	540.875	453.336	9.16667	685.85	733.972	688.877	783.842
9.25	475.834	491.505	545.957	539.268	9.25	655.492	711.093	728.484	727.726
9.33333	460.046	392.415	492.939	417.927	9.33333	644.679	760.528	675.897	782.795
9.41667	456.905	409.686	538.951	444.887	9.41667	689.683	777.301	728.464	786.425
9.5	456.417	353.438	501.896	358.975	9.5	662.747	729.296	754.072	757.13
9.58333	423.849	450.558	511.064	492.464	9.58333	683.71	710.551	735.846	760.232
9.66667	450.967	427.279	538.168	433.878	9.66667	683.105	755.611	647.938	719.699
9.75	470.463	419.166	503.153	467.658	9.75	716.44	691.893	781.237	809.232
9.83333	476.636	461.073	482.588	508.082	9.83333	645.566	782.167	733.464	710.383
9.91667	493.156	326.928	477.914	405.372	9.91667	653.317	747.264	667.969	784.767
10	440.444	355.588	503.631	366.104	10	713.276	731.004	692.289	650.239
10.0833	454.698	389.875	564.711	438.689	10.0833	644.44	763.314	647.958	655.829
10.1667	448.749	398.894	566.463	459.414	10.1667	635.638	773.458	686.443	675.5
10.25	442.571	440.262	525.363	459.903	10.25	656.338	748.403	678.979	632.932
10.3333	479.322	408.525	533.677	397.512	10.3333	597.983	752.458	665.062	533.103
10.4167	423.917	298.211	541.787	296.912	10.4167	568.861	665.259	625.289	672.726
10.5	483.774	342.982	556.225	374.372	10.5	635.385	713.699	610.557	612.61
10.5833	479.402	405.683	516.504	428.918	10.5833	649.665	771.629	629.887	586.849
10.6667	438.287	336.766	464.496	375.894	10.6667	649.601	737.213	554.856	638.63
10.75	432.259	345.779	523.601	359.393	10.75	596.188	752.885	713.351	619.254
10.8333	386.178	278.866	527.857	336.271	10.8333	600.761	747.426	565.958	646.781
10.9167	429.254	276.442	481.891	331.079	10.9167	605.782	752.148	490.196	636.171
11	450.756	326.017	502.11	333.326	11	654.645	764.57	543.65	683.398
11.0833	408.39	357.183	476.818	357.686	11.0833	627.15	762.88	562.918	670.555
11.1667	418.251	323.028	510.647	351.351	11.1667	604.816	722.708	640.392	584.417
11.25	427.52	351.384	539.472	328.777	11.25	636.167	673	477.989	580.822
11.3333	425.631	324.978	529.475	336.732	11.3333	565.798	698.954	621.165	486.74
11.4167	381.86	367.351	515.107	425.268	11.4167	652.621	743.782	593.072	597.932
11.5	369.497	331.605	508.786	313.414	11.5	531.563	670.981	597.083	586.931
11.5833	347.063	290.317	492.107	300.942	11.5833	562.945	734.875	570	514.98
11.6667	362.071	249.907	513.698	323.957	11.6667	571.533	718.347	547.052	609.062
11.75	360.952	221.04	452.53	236.061	11.75	582.771	683.389	483.433	538.24
11.8333	384.49	253.699	504.159	307.006	11.8333	603.133	725.037	485.598	567.835
11.9167	384.287	313.291	482.5	294.073	11.9167	525.502	731.254	554.134	553.829
12	400.658	262.859	521.223	292.348	12	540.426	707.935	490.433	540.966
12.0833	420.668	298.558	514.664	299.238	12.0833	553.293	735.542	477.856	518.514
12.1667	396.724	305.389	529.829	333.289	12.1667	572.273	699.681	568.454	482.739
12.25	342.008	288.49	438.97	313.613	12.25	599.894	720.226	528.372	492.74
12.3333	403.337	314.351	442.295	380.68	12.3333	574.188	650.19	533.856	473.301
12.4167	395.894	319.439	470.083	349.01	12.4167	566.451	725.56	544.093	536.233
12.5	390.541	346.585	480.225	332.616	12.5	549.778	679.458	538.247	478.219
12.5833	395.691	299.088	451.838	326.421	12.5833	508.321	614.861	568.165	536.089
12.6667	380.435	303.213	449.482	344.818	12.6667	592.375	655.379	547.794	558.041
12.75	368.769	245.887	444.698	300.125	12.75	596.078	659.893	570.67	542.562
12.8333	330.92	296.897	439.634	320.817	12.8333	561.789	665.899	484.216	533.336
12.9167	339.442	291.995	450.866	311.098	12.9167	547.966	648.792	459.608	553.302
13	337.523	329.126	513.847	335.854	13	542.485	615.731	498.969	489.911
13.0833	294.186	339.484	435.388	312.463	13.0833	633.512	678.972	500	509.391
13.1667	361.166	264.274	473.119	272.381	13.1667	585.229	627.064	476.33	531.391
13.25	342.196	278.547	425.36	331.281	13.25	583.014	589.88	419.402	531.521
13.3333	302.223	226.073	375.762	312.46	13.3333	548.232	704.223	491.113	483.02
13.4167	375.952	311.844	368.924	322.966	13.4167	530.464	622.944	489.908	411.137
13.5	333.487	289.794	413.646	311.509	13.5	555.519	562.588	461.453	449.897
13.5833	316.829	223.136	398.353	242.055	13.5833	602	563.699	454.093	498.822
13.6667	352.392	300.387	387.243	309.549	13.6667	520.389	569.694	458.887	428.877
13.75	292.437	250.857	397.5	263.741	13.75	475.666	568.513	490.041	474.732
13.8333	337.412	297.091	440.296	322.673	13.8333	573.441	601.648	450.959	531.884
13.9167	346.666	250.957	422.003	304.942	13.9167	534.331	626.12	533.196	484.37
14	337.631	324.227	437.095	345.561	14	483.495	591.62	426.144	494.356
14.0833	342.321	266.189	430.314	286.326	14.0833	486.127	595.416	507.732	382.664
14.1667	352.241	314.814	376.473	333.516	14.1667	449.911	653.269	578.886	407.685
14.25	334.216	242.483	381.607	262.314	14.25	499.853	550.875	401.629	363.117
14.3333	336.096	210.847	384.024	252.399	14.3333	506.986	560.959	445.381	405.869
14.4167	349.998	243.669	497.792	287.75	14.4167	511.461	551.764	536.268	382.254
14.5	338.062	284.287	462.153	325.832	14.5	431.805	604.069	417.423	450.48
14.5833	340.063	303.769	419.857	315.064	14.5833	501.441	560.908	429.155	512.52
14.6667	331.686	321.532	443.878	298.256	14.6667	466.484	577.745	437.794	486.555
14.75	308.63	286.301	447.811	278.134	14.75	483.249	581.231	399.691	481.952
14.8333	328	269.796	434.409	258.915	14.8333	523.451	573.375	506.495	498.651
14.9167	293.937	227.925	435.152	259.795	14.9167	498.795	555.412	391.743	441.034
15	317.792	229.384	411.11	240.342	15	504.71	605.195	422.835	483.521
15.0833	353.367	206.832	376.003	260.649	15.0833	497.194	572.079	490.938	427.212
15.1667	367.149	234	389.744	274.978	15.1667	506.877	603.079	367.289	443.48
15.25	347.575	169.862	385.823	219.086	15.25	448.618	547.912	434.444	403.459
15.3333	301.583	217.419	378.866	200.247	15.3333	476.365	566.203	432.248	465.973
15.4167	314.075	197.154	371.698	227.881	15.4167	496.529	554.99	372.195	416.151
15.5	315.266	299.186	326.466	314.518	15.5	480.301	579.921	389.722	387.041
15.5833	330.814	241.217	336.793	262.768	15.5833	481.335	537.865	377.567	379.706
15.6667	335.726	160.452	357.515	174.326	15.6667	471.662	524.237	421.639	374.869
15.75	342.824	177.407	427.908	220.912	15.75	445.273	459.403	487.959	397.172
15.8333	324.216	189.914	320.659	227.723	15.8333	438.58	446.185	393.392	448.623
15.9167	310.606	228.478	311.457	251.015	15.9167	420.403	438.634	484.65	416.582
16	274.794	234.859	416.683	298.363	16	396.819	447.107	487.144	360.966
16.0833	293.703	265.395	376.546	266.286	16.0833	450.932	462.403	460.774	431.096
16.1667	269.633	253.822	407.521	277.153	16.1667	469.648	435.19	457.959	486.624
16.25	274.118	234.055	368.978	234.811	16.25	453.303	467.482	377.154	389.884
16.3333	275.565	267.452	432.734	291.125	16.3333	380.512	374.746	443.062	393.007
16.4167	284.399	202.178	398.726	205.74	16.4167	358.205	362.713	427.186	419.096
16.5	267.266	240.819	394.693	259.253	16.5	403.113	465.495	507.042	363.877
16.5833	290.638	285.874	393.298	246.86	16.5833	405.085	475.407	463.011	413.575
16.6667	301.299	244.713	386.92	265.994	16.6667	410.338	424.431	448.258	363.528
16.75	269.613	268.615	399.741	274.299	16.75	388.761	405.047	459.763	432.788
16.8333	291.94	250.287	421.893	221.298	16.8333	386.952	335.236	506.113	443.542
16.9167	269.243	297.374	396.088	238.04	16.9167	398.724	408.176	437.805	354
17	285.676	286.859	431.045	250.408	17	357.253	387.435	422.361	363.822
17.0833	277.57	230.706	408.494	223.107	17.0833	404.11	410.454	424.99	353.041
17.1667	267.5	205.859	439.36	214.475	17.1667	380.932	462.884	442.67	379.883
17.25	291.676	250.302	411.823	254.561	17.25	365.72	392.847	466.536	434.746
17.3333	327.387	266.571	432.345	234.917	17.3333	409.877	362.847	511.154	382.02
17.4167	272.792	203.284	462.25	206.156	17.4167	368.372	408.416	392.061	407.596
17.5	265.696	258.875	461.284	248.21	17.5	395.898	399.144	441.092	412.691
17.5833	241.458	205.414	391.762	207.875	17.5833	482.085	463.454	417.701	391.897
17.6667	289.462	165.783	404.202	200.661	17.6667	439.959	467.083	393.062	400.808
17.75	251.221	240.998	398.5	249.985	17.75	435.669	492.273	416.68	348.535
17.8333	253.382	237.46	391.78	294.912	17.8333	421.557	434.768	361.794	351.343
17.9167	305.382	244.648	348.692	229.872	17.9167	448.567	517.329	353.742	356.713
18	296.576	233.475	367.655	265.43	18	436.399	470.033	345.526	288.624
18.0833	283.505	215.644	330.607	213.637	18.0833	434.403	472.958	392.392	311.13
18.1667	297.036	197.917	361.512	211.192	18.1667	423.45	492.194	358.989	356.151
18.25	274.432	211.063	344.637	234.302	18.25	432.703	439.505	424.423	347.952
18.3333	272.673	226.076	316.46	232.339	18.3333	427.478	487.588	356.804	334.445
18.4167	242.686	178.716	299.119	190.406	18.4167	415.826	467.421	333.588	380.048
18.5	282.45	138.352	331.037	170.196	18.5	392.233	527.75	350.011	356.199
18.5833	224.548	162.243	371.238	185.951	18.5833	457.672	465.834	286.33	348.37
18.6667	254.917	183.409	322.234	184.704	18.6667	412.041	425.649	444.969	351.212
18.75	267.16	168.91	302.619	187.911	18.75	430.751	435.338	333.031	407.863
18.8333	231.616	229.287	326.344	250.11	18.8333	364.659	441.935	404.391	423.507
18.9167	256.824	205.985	304.909	230.82	18.9167	383.208	496.717	405.825	341.808
19	216.815	223.789	332.802	244.601	19	447.051	547.63	360.805	384.966
19.0833	251.488	179.119	399.186	221.702	19.0833	403.748	455.782	313.732	409.78
19.1667	225.978	205.621	317.878	233.701	19.1667	394.516	440.324	420.083	301.678
19.25	241.796	178.043	320.714	241.463	19.25	402.764	391.884	365.979	378.335
19.3333	255.695	154.296	294.421	180.704	19.3333	453.273	514.69	378.495	328.808
19.4167	223.905	169.369	262.918	178.287	19.4167	389.747	470.555	323.278	439.398
19.5	239.927	166.055	274.106	174.32	19.5	404.13	474.704	374.433	330.918
19.5833	233.693	164.334	301.997	224.417	19.5833	419.284	401.931	402.969	344.856
19.6667	254.357	219.992	307.46	256.64	19.6667	377.342	401.135	427.969	355.171
19.75	228.384	231.864	301.448	204.622	19.75	404.232	399.903	272.618	377.007
19.8333	254.118	131.817	301.144	157.97	19.8333	376.474	420.94	373.928	373.794
19.9167	248.606	188.724	276.173	200.384	19.9167	378.99	397.157	350.835	406.617
20	247.761	144.08	320.768	178.204	20	393	416.588	378.639	404.24
20.0833	238.165	158.324	324.893	228.393	20.0833	365.109	436.601	405.072	414.288
20.1667	218.701	171.397	325.668	161.488	20.1667	360.215	422.885	324.753	418.781
20.25	293.699	135.865	359.921	187.018	20.25	409.239	368.658	376.547	345.179
20.3333	244.432	205.894	349.622	233.771	20.3333	391.748	380.884	299.505	333.315
20.4167	245.422	167.178	376.494	204.557	20.4167	339.751	364.042	422.216	366.328
20.5	287.124	168.769	396.744	181.658	20.5	355.723	368.139	437.794	362.267
20.5833	262.98	180.922	365.064	238.631	20.5833	297.591	391.014	388.484	405.472
20.6667	214.827	186.595	343.921	193.25	20.6667	364.727	344.481	426.804	396.068
20.75	242.508	196.99	356.619	210.272	20.75	352.18	370.852	389.433	335.028
20.8333	232.211	189.708	327.235	160.369	20.8333	361.911	372.375	336.887	330.165
20.9167	241.567	134.478	363.298	139.601	20.9167	385.679	361.976	379.021	379.692
21	249.583	163.513	364.963	191.027	21	387.523	355.917	380.083	360.343
21.0833	244.176	172.801	340.713	194.442	21.0833	398.587	369.204	404.567	422.952
21.1667	270.038	161.841	383.939	225.244	21.1667	379.986	404.042	380.33	387.589
21.25	253.993	180.178	360.875	183.762	21.25	335.031	394.241	353.402	357.74
21.3333	277.012	225.181	357.402	208.141	21.3333	334.731	378.773	382.577	394.63
21.4167	254.731	267.465	374.027	281.848	21.4167	374.785	447.995	403.062	345.986
21.5	244.367	228.138	417.869	229.369	21.5	433.423	398.487	325.494	427.89
21.5833	258.312	221.018	388.656	217.455	21.5833	378.096	417.949	301.206	289.308
21.6667	244.181	253.967	393.339	250.247	21.6667	379.986	404.347	313.093	385.103
21.75	258.216	181.222	376.643	208.208	21.75	389.041	417.277	289.505	409.315
21.8333	221.482	219.05	350.963	224.628	21.8333	398.29	408.935	291.474	340.48
21.9167	262.317	248.593	361.936	245.991	21.9167	355.826	385.472	287.402	352.897
22	239.58	214.051	350.238	239.262	22	376.129	461.306	356.99	377.082
22.0833	217.349	218.179	390.954	220.006	22.0833	392.891	389.935	334.897	335.953
22.1667	252.462	232.701	377.177	226.576	22.1667	341.01	376.185	349.845	340.884
22.25	237.477	202.636	394.402	225.086	22.25	336.058	402.861	347.752	329.76
22.3333	230.294	246.07	355.493	221.597	22.3333	350.157	396.764	358.928	311.445
22.4167	196.301	198.882	369.131	222.375	22.4167	337.666	431.185	323.423	296.178
22.5	227.583	225.671	357.975	243.86	22.5	388.806	423.796	289.897	325.706
22.5833	231.437	212.239	356.326	239.631	22.5833	399.775	430.079	369.051	293.445
22.6667	177.708	207.126	332.485	234.82	22.6667	376.297	405.81	315.268	309.342
22.75	223.809	239.359	355.247	244.335	22.75	385.802	441.945	283.886	362.397
22.8333	250.455	208.08	404.78	211.842	22.8333	344.457	398.524	288.939	269.479
22.9167	241.535	157.518	337.625	170.585	22.9167	322.928	367.357	370.773	348.068
23	238.254	180.563	364.534	188.93	23	347.724	405.032	294.217	335.363
23.0833	189.085	300.349	357.253	312.741	23.0833	314.792	431.662	314.299	362.726
23.1667	226.445	247.01	347.027	250.351	23.1667	290.672	384.954	334.639	370.363
23.25	219.754	172.063	343.119	199.534	23.25	377.785	373.005	294.866	360.897
23.3333	212.709	190.374	327.86	245.409	23.3333	383.382	383.347	414.443	396.397
23.4167	191.062	240.737	341.216	224.558	23.4167	380.499	380.004	398.371	389.356
23.5	193.907	230.711	369.723	254.622	23.5	309.928	363.718	352.835	305.205
23.5833	248.871	228.952	403.488	268.644	23.5833	387.311	401.454	352.99	330.069
23.6667	191.809	204.445	357.015	212.104	23.6667	313.567	361.667	344.485	344.28
23.75	181.181	212.123	354.519	200.814	23.75	348.57	374.005	323.918	319.178
23.8333	182.884	197.342	371.635	201.805	23.8333	368.471	389.44	298.505	350.836
23.9167	207.46	142.292	361.445	184.826	23.9167	377.573	373.644	370.082	356.24
24	187.216	242.331	324.247	262.403	24	404.836	390.87	280.619	336.377
24.0833	205.322	183.46	329.064	184.305	24.0833	380.894	417.296	297.855	276.342
24.1667	187.5	204.091	333.778	188.201	24.1667	397.914	372.806	314.547	294.623
24.25	188.392	157.387	346.452	177.649	24.25	343.492	396.783	307.34	360.37
24.3333	212.208	159.194	345.853	190.101	24.3333	390.976	448.949	323.732	293.219
24.4167	199.051	147.583	313.628	160.256	24.4167	356.42	427.315	352.454	299.754
24.5	207.189	160.766	312.469	188.012	24.5	360.058	378.82	358.206	309.925
24.5833	171.075	178.779	332.253	191.542	24.5833	382.997	396.671	315.443	323.856
24.6667	192.758	201.099	334.963	183.448	24.6667	355.003	462.676	285.072	337.398
24.75	183.47	216.51	310.814	169.705	24.75	347.068	433.125	316.412	316.884
24.8333	183.457	189.716	348.884	207.54	24.8333	369.181	404.815	295.557	354.809
24.9167	190.314	195.53	323.113	203.732	24.9167	353.963	395.218	247.681	315.733
25	207.304	189.251	313.052	213.024	25	366.085	407.019	278.732	292.857
25.0833	230.731	241.698	352.472	311.5	25.0833	370.393	383.986	240.701	282.432
25.1667	212.158	267.972	349.025	288.976	25.1667	322.639	385.671	312.35	297.5
25.25	257.184	237.641	300.161	242.329	25.25	369.136	363.894	333.794	347.288
25.3333	227.184	166.206	339.433	204.125	25.3333	336.597	386.731	287.124	303.349
25.4167	251.173	144.186	354.122	166.787	25.4167	346.474	392.991	324.278	345.253
25.5	237.156	202.663	347.329	182.29	25.5	366.43	451.236	306.515	292.295
25.5833	192.839	176.206	378.93	207.975	25.5833	330.833	402.987	267.691	273.172
25.6667	246.618	225.133	369.713	252.49	25.6667	288.471	390.004	271.278	255.569
25.75	242.043	203.533	316.265	197.988	25.75	369.529	413.662	293.969	307.254
25.8333	221.558	220.581	373.579	261.732	25.8333	292.075	349.838	322.815	297.507
25.9167	220.889	200.789	357.686	213.085	25.9167	303.918	339.352	359.804	302.89
26	220.837	227.995	344.07	250.491	26	301.27	408.49	304.67	310.555
26.0833	233.088	202.284	356.939	204.975	26.0833	305.812	348.536	307.949	235.137
26.1667	223.226	193.125	365.937	225.82	26.1667	324.491	372.143	268.597	296.035
26.25	211.414	173.352	333.655	189.838	26.25	308.747	373.82	316.196	298.959
26.3333	208.648	132.286	355.406	170.299	26.3333	292.768	412.76	318.969	286.109
26.4167	218.543	200.319	303.479	208.652	26.4167	301.406	322.226	309.989	296.445
26.5	201.794	181.706	325.814	179.902	26.5	328.297	433.481	267.093	256.452
26.5833	211.943	175.987	314.283	186.631	26.5833	336.168	379.074	263.897	282.117
26.6667	224.008	213.263	309.954	200.522	26.6667	325.696	444.222	337.113	260.356
26.75	216.417	171.185	306.366	164.676	26.75	321.737	421.042	305	256.336
26.8333	233.787	176.093	366.22	197.25	26.8333	336.782	393.042	242.258	259.158
26.9167	205.671	199.143	348.381	189.186	26.9167	340.304	386.843	290.608	266.952
27	252.176	156.731	347.418	162.698	27	351.805	369.658	379.577	284.027
27.0833	233.799	152.035	344.043	147.077	27.0833	306.301	364.579	265.536	251.198
27.1667	201.718	190.573	351.109	178.811	27.1667	305.854	395.569	349.144	279.041
27.25	228.159	145.276	361.957	164.893	27.25	302.925	393.158	305.103	294.37
27.3333	192.638	171.698	350.665	184.97	27.3333	301.02	372.37	288.577	291.157
27.4167	210.595	165.545	288.195	153.747	27.4167	317	374.648	328.103	331.37
27.5	190.012	204.384	283.037	190.667	27.5	294.181	377.671	222.608	254.569
27.5833	211.767	186.427	278.887	187.405	27.5833	302.604	409.102	359.732	288.829
27.6667	216.188	146.641	278.591	132.021	27.6667	279.447	373.408	306.908	267.26
27.75	190.02	204.746	317.494	165.125	27.75	274.028	324.185	317.794	330.534
27.8333	190.832	125.06	292.405	136.1	27.8333	283.731	308.681	321.969	295.061
27.9167	191.344	176.231	283.192	191.229	27.9167	329.071	307.713	300.773	288.61
28	196.975	169.874	296.747	172.778	28	282.321	371.398	345.742	255.11
					28.0833	300.826	364.074	289.835	295.692
					28.1667	287.133	382.033	371.206	264.972
					28.25	303.034	342.496	324.681	273.472
					28.3333	285.993	285.561	315.938	298.657
					28.4167	307.785	281.222	347.629	304.336
					28.5	274.965	324.222	320.567	327.699
					28.5833	306.43	356.449	266.475	283.828
					28.6667	310.614	325.814	321.536	289.117
					28.75	305.689	326.667	323.051	253.377
					28.8333	316.935	368.009	295.186	281.761
					28.9167	279.29	384.634	296.99	166.486
					29	295.068	378.532	239.557	215.972
					29.0833	330.215	346.797	288.196	296.513
					29.1667	306.757	372.431	291.176	260.164
					29.25	313.789	331.491	320.216	216.74
					29.3333	294.689	363.713	298.206	325.905
					29.4167	267.433	377.653	374.928	279.568
					29.5	308.512	349.213	276.196	323.185
					29.5833	339.87	348.185	269.907	308.192
					29.6667	297.833	344.514	268.35	268.877
					29.75	309.355	394.94	260.629	277.994
					29.8333	260.109	311.945	256.629	290.637
					29.9167	315.406	315.176	334.299	289.664
					30	306.532	355.379	305.815	306.835
					30.0833	270.567	376.778	339.237	371.527
					30.1667	288.945	350.82	308.021	243.856
					30.25	290.682	359.491	296.072	320.644
					30.3333	301.535	322.764	212.31	255.884
					30.4167	277.304	384.509	291.423	261.637
					30.5	290.546	377.301	273.505	396.069
					30.5833	289.256	334.861	246.361	294.589
					30.6667	280.535	373.422	305.083	311.829
					30.75	349.297	371.194	337.103	323.268
					30.8333	312.795	334.838	296.124	284.274
					30.9167	316.502	387.579	276.062	275.287
					31	291.597	347.773	294.206	256.774
					31.0833	362.058	366.564	285.155	294.336
					31.1667	292.076	379.074	308.196	267.623
					31.25	285.376	367.805	261.66	278.904
					31.3333	301.423	416.602	306.278	268.774
					31.4167	308.809	355.121	318.144	327.767
					31.5	314.457	387.241	312.062	303.137
					31.5833	324.089	324.921	328.154	278.13
					31.6667	314.792	362.144	243.082	222.993
					31.75	298.021	362.143	267.196	253.555
					31.8333	303.717	370.851	324.062	315.336
					31.9167	286.795	316.269	285.391	226.109
					32	286.573	309.287	329.402	239.178
					32.0833	305.444	324.227	382.382	267.206
					32.1667	270.253	291.315	333.042	278.095
					32.25	245.925	315.546	296.577	252.719
					32.3333	250.778	329.185	319.237	286
					32.4167	277.017	314.079	319.299	335.301
					32.5	279.331	312.324	339.196	282.897
					32.5833	251.215	287.903	297.99	314.657
					32.6667	282.587	294.19	328.299	315.609
					32.75	265.344	327.19	328.557	278.815
					32.8333	271.416	287	290.495	237.548
					32.9167	287.556	330.865	302.99	300.157
					33	270.099	357.342	318.701	276.158
					33.0833	270.024	323.009	317.578	342.295
					33.1667	251.656	289.041	321.196	279.439
					33.25	284.915	338.098	343.825	269.952
					33.3333	281.635	317.865	262.031	278.431
					33.4167	294.43	370.658	263.237	228.637
					33.5	281.461	322.611	358.681	270.425
					33.5833	207.987	313.278	327.794	250.568
					33.6667	318.065	333.773	357.103	281.616
					33.75	253.202	301.037	277.051	285.35
					33.8333	271.812	270.042	459.711	260.513
					33.9167	292.556	343.686	310.856	326.24
					34	309.863	355.491	289.742	274.185
					34.0833	300.665	385.25	321.536	240.445
					34.1667	285.485	348.329	287.649	255.425
					34.25	254.874	345.833	312.217	223.76
					34.3333	265.798	328.051	332.773	337.541
					34.4167	302.181	346.713	306.949	251.055
					34.5	273.095	360.583	319.969	219.85
					34.5833	309.078	362.653	277	298.589
					34.6667	277.212	341.583	311.639	269.233
					34.75	262.512	315.954	350.031	218.527
					34.8333	280.42	338.819	307.66	298.856
					34.9167	301.024	355.213	295.567	263.87
					35	266.017	365.638	327.618	242.994
					35.0833	283.6	301.079	291.845	281.521
					35.1667	263.658	312.935	323.907	237.267
					35.25	301.331	348.329	262.825	268.24
					35.3333	240.676	364.806	271.433	276.082
					35.4167	264.608	356.778	361.33	270.26
					35.5	284.634	337.5	316.65	326.014
					35.5833	249.143	368.847	277.103	218.877
					35.6667	284.321	321.148	270.67	230.52
					35.75	257.846	350.902	297.598	269.945
					35.8333	239.14	315.782	309.474	287.862
					35.9167	260.236	346.069	302.361	254.548
					36	276.86	317.134	267.341	181.041
					36.0833	246.488	305.523	342.021	248.993
					36.1667	253.588	363.708	263.103	273.932
					36.25	308.454	358.491	306.196	257.986
					36.3333	254.092	384.19	287.969	238.705
					36.4167	258.993	360.926	299.588	258.178
					36.5	217.976	364.227	306.587	225.733
					36.5833	241.058	433.601	442.681	268.103
					36.6667	270.137	464.172	524.268	205.191
					36.75	250.389	468.162	498.062	247.959
					36.8333	280.457	422.444	457.051	209.41
					36.9167	224.672	445.287	494.361	237.65
					37	218.095	389.046	532.742	225.89
					37.0833	247.57	416.051	523.629	239.363
					37.1667	244.601	403.121	429.176	277.226
					37.25	221.542	359.995	460.917	284.021
					37.3333	198.338	354.615	441.526	269.028
					37.4167	216.321	295.449	483.495	251.205
