# Supplementary material for: Bacterial chromosome conformation and cell-free gene expression in synthetic 2D compartments
Source: Nat Commun. 2025 Nov 14;16:10026. doi: 10.1038/s41467-025-65249-2 (PMC12618494; doi:10.1038/s41467-025-65249-2)
Supplement: Supplementary file 11 — Source Data [file 41467_2025_65249_MOESM11_ESM.zip › source-data/figure-data/Fig4/Areas-WT-delMukB.xlsx]

## Sheet: Sheet1
wt	$\Delta$mukB
3.6096	6.9632
2.3296	8.6016
7.9872	14.6688
12.7488	1.536
2.5344	4.1728
2.432	5.6576
9.1648	9.984
4.4288	9.0112
1.6896	9.8816
4.0704	22.6304
17.2544	7.7312
1.8944	5.376
1.9456	34.56
2.048	3.6864
2.5088	4.1216
3.7632	6.272
20.48	11.008
5.5808	3.456
14.0032	2.7904
7.4496	3.2256
3.3024	7.4752
2.56	23.6544
9.088	14.3872
2.0224	11.8272
7.2704	13.056
3.1232	6.6048
11.648	5.8112
5.8624	13.568
3.2768
3.2
1.2288
3.3792
19.4816
7.1936
4.4032
7.4496
18.0736
6.5024
16.1792
2.9696
6.1952
19.2256
1.28
14.2336
8.192
3.968
6.7072
9.8816
11.3408
4.352
